# Supplementary material for: Crystal structure of 5-(dibenzo­furan-4-yl)-2′-deoxy­uridine
Source: Acta Crystallogr E Crystallogr Commun. 2017 Sep 19;73(Pt 10):1493–6. doi: 10.1107/S2056989017013111 (PMC5730302; doi:10.1107/S2056989017013111)
Supplement: Supplementary file 1 [file e-73-01493-sup1.cif]

##############################################################################
#                                                                            #
# This CIF contains the data in a paper accepted for publication in          #
# Acta Crystallographica Section E. It conforms to the requirements of       #
# Notes for Authors for Acta Crystallographica Section E, and has been       #
# peer reviewed under the auspices of the IUCr Commission on Journals.       #
#                                                                            #
# Full details of the Crystallographic Information File format               #
# are given in the paper "The Crystallographic Information File (CIF):       #
# a New Standard Archive File for Crystallography" by S. R. Hall, F. H.      #
# Allen and I. D. Brown [Acta Cryst. (1991), A47, 655-685].                  #
#                                                                            #
# The current version of the core CIF dictionary is obtainable from          #
# ftp://ftp.iucr.org/pub/cif_core.dic.                                       #
#                                                                            #
# Software is freely available for graphical display of the structure(s)     #
# in this CIF. For information consult the CIF software page                 #
# http://www.iucr.org/resources/cif/software.                                #
#                                                                            #
# This file may be used for bona fide research purposes within the           #
# scientific community so long as proper attribution is given to the journal # 
# article from which it was obtained.                                        #
#                                                                            #
##############################################################################
data_I
_audit_creation_method     SHELXL-2013
_chemical_name_systematic
;
5-(Dibenzofuran-4-yl)-2'-deoxyuridine
;
_chemical_name_common     ?
_chemical_formula_moiety     'C21 H18 N2 O6'
_chemical_formula_sum     'C21 H18 N2 O6'
_chemical_formula_weight     394.37
_chemical_melting_point     ?
_shelx_space_group_comment
;
The symmetry employed for this shelxl refinement is uniquely defined
by the following loop, which should always be used as a source of
symmetry information in preference to the above space-group names.
They are only intended as comments.
;
_space_group_crystal_system     orthorhombic
_space_group_name_H-M_alt     'P 21 21 21'
_space_group_name_Hall     'P 2ac 2ab'
loop_
    _space_group_symop_operation_xyz
    'x, y, z'
    '-x+1/2, -y, z+1/2'
    '-x, y+1/2, -z+1/2'
    'x+1/2, -y+1/2, -z'
_cell_length_a     6.2899(13)
_cell_length_b     15.167(3)
_cell_length_c     17.938(4)
_cell_angle_alpha     90
_cell_angle_beta     90
_cell_angle_gamma     90
_cell_volume     1711.2(6)
_cell_formula_units_Z     4
_cell_measurement_reflns_used     14682
_cell_measurement_theta_min     6.5
_cell_measurement_theta_max     54.3
_cell_measurement_temperature     170(2)
_exptl_crystal_description     needle
_exptl_crystal_colour     colourless
_exptl_crystal_size_max     0.455
_exptl_crystal_size_mid     0.088
_exptl_crystal_size_min     0.085
_exptl_crystal_density_diffrn     1.531
_exptl_crystal_density_meas     ?
_exptl_crystal_density_method     ?
_exptl_crystal_F_000     824
_exptl_absorpt_coefficient_mu     0.114
_exptl_absorpt_correction_type     numerical
_exptl_absorpt_process_details
;
face indexed (X-Red32 and X-Shape; Stoe & Cie, 2010)
;
_shelx_estimated_absorpt_T_min     0.950
_shelx_estimated_absorpt_T_max     0.990
_exptl_absorpt_correction_T_min     0.3878
_exptl_absorpt_correction_T_max     0.8747
_exptl_special_details
;
The reaction was carried out in a Schlenk tube using Schlenk
techniques under a nitrogen atmosphere. All other reagents and solvents were
purchased commercially and used without any further purification. A
UV--visible spectrum of the title compound (10 \m<i>M</i>) was measured in
methanol using a UV--visible spectrophotometer with a cell of 1 cm path
length. A fluorescence spectrum of the same solution was obtained using a
fluorescence spectrophotometer at 298 K using a 1 cm path-length cell. The
reaction was monitored by thin layer chromatography using TLC silica gel 60
F254 precoated plates (Merck). Visualization was accomplished by irradiation
with UV light. C, H, and N analyses was carried out locally. NMR data (^1^H,
^13^C) of the synthesized compound were recorded locally on 500 MHz
spectrometers. Mass spectroscopic analysis was carried out with a mass
spectrometer from Varian Inc, US: 10 Prostar Binary LC with 500 MS IT PDA
detectors.
;
_diffrn_ambient_temperature     170(2)
_diffrn_radiation_type     MoK\a
_diffrn_radiation_wavelength     0.71073
_diffrn_measurement_device_type     'Stoe IPDS2T'
_diffrn_measurement_method     \w
_diffrn_detector_area_resol_mean     6.67
_diffrn_reflns_number     14640
_diffrn_reflns_av_R_equivalents     0.1103
_diffrn_reflns_theta_min     3.432
_diffrn_reflns_theta_max     27.140
_diffrn_reflns_theta_full     25.242
_diffrn_measured_fraction_theta_max     0.981
_diffrn_measured_fraction_theta_full     0.997
_diffrn_reflns_limit_h_min     -7
_diffrn_reflns_limit_h_max     8
_diffrn_reflns_limit_k_min     -19
_diffrn_reflns_limit_k_max     19
_diffrn_reflns_limit_l_min     -22
_diffrn_reflns_limit_l_max     22
_refine_special_details     ?
_reflns_number_total     3696
_reflns_number_gt     2704
_reflns_threshold_expression     'I > 2\s(I)'
_refine_ls_structure_factor_coef     Fsqd
_refine_ls_matrix_type     full
_refine_ls_R_factor_all     0.0848
_refine_ls_R_factor_gt     0.0570
_refine_ls_wR_factor_gt     0.1291
_refine_ls_wR_factor_ref     0.1434
_refine_ls_goodness_of_fit_ref     0.962
_refine_ls_restrained_S_all     0.962
_refine_ls_number_reflns     3696
_refine_ls_number_parameters     274
_refine_ls_number_restraints     3
_refine_ls_hydrogen_treatment     mixed
_refine_ls_weighting_scheme     calc
_refine_ls_weighting_details
                      'w=1/[\s^2^(Fo^2^)+(0.0841P)^2^] where P=(Fo^2^+2Fc^2^)/3'
_atom_sites_solution_hydrogens     mixed
_atom_sites_solution_primary     ?
_atom_sites_solution_secondary     ?
_refine_ls_shift/su_max     0.000
_refine_ls_shift/su_mean     0.000
_refine_diff_density_max     0.335
_refine_diff_density_min     -0.370
_refine_ls_extinction_method     none
_refine_ls_extinction_coef     .
loop_
    _atom_type_symbol
    _atom_type_description
    _atom_type_scat_dispersion_real
    _atom_type_scat_dispersion_imag
    _atom_type_scat_source
    'C' 'C' 0.0033 0.0016
                         'International Tables Vol C Tables 4.2.6.8 and 6.1.1.4'
    'H' 'H' 0.0000 0.0000
                         'International Tables Vol C Tables 4.2.6.8 and 6.1.1.4'
    'N' 'N' 0.0061 0.0033
                         'International Tables Vol C Tables 4.2.6.8 and 6.1.1.4'
    'O' 'O' 0.0106 0.0060
                         'International Tables Vol C Tables 4.2.6.8 and 6.1.1.4'
_computing_data_collection
;
X-Area (Stoe & Cie, 2010)
;
_computing_cell_refinement
;
X-Area (Stoe & Cie, 2010)
;
_computing_data_reduction
;
X-Area (Stoe & Cie, 2010)
;
_computing_structure_solution
;
SHELXT2014 (Sheldrick, 2015a)
;
_computing_structure_refinement
;
SHELXL2013 (Sheldrick, 2015b)
;
_computing_molecular_graphics
;
XP in SHELXTL (Sheldrick, 2008) and Mercury (Macrae <i>et al.</i>,
2006)
;
_computing_publication_material
;
<i>CIFTAB</i> (Sheldrick, 2008) and PLATON (Spek, 2009)
;
loop_
    _atom_site_type_symbol
    _atom_site_label
    _atom_site_fract_x
    _atom_site_fract_y
    _atom_site_fract_z
    _atom_site_U_iso_or_equiv
    _atom_site_adp_type
    _atom_site_calc_flag
    _atom_site_occupancy
    _atom_site_disorder_assembly
    _atom_site_disorder_group
    O O1 0.4367(6) 0.5659(2) 0.66750(19) 0.0316(8) Uani d 1 . .
    O O2 -0.1365(5) 0.6212(3) 0.62349(19) 0.0355(8) Uani d 1 . .
    O O3 0.3555(5) 0.6634(2) 0.52801(16) 0.0251(7) Uani d 1 . .
    O O4 0.0678(6) 0.6179(2) 0.33056(18) 0.0342(8) Uani d 1 . .
    O O5 0.5541(6) 0.4112(2) 0.26958(17) 0.0319(8) Uani d 1 . .
    O O6 0.6845(5) 0.4177(2) 0.54844(17) 0.0271(7) Uani d 1 . .
    N N1 0.3167(6) 0.5825(2) 0.4169(2) 0.0244(8) Uani d 1 . .
    N N2 0.3171(7) 0.5149(3) 0.3022(2) 0.0278(8) Uani d 1 . .
    C C1 0.3630(8) 0.6543(3) 0.6624(2) 0.0268(10) Uani d 1 . .
    H H1A 0.4869 0.6946 0.6612 0.032 Uiso calc 1 . .
    H H1B 0.2787 0.6685 0.7074 0.032 Uiso calc 1 . .
    C C2 0.2282(7) 0.6702(3) 0.5941(2) 0.0238(9) Uani d 1 . .
    H H2 0.1672 0.7310 0.5970 0.029 Uiso calc 1 . .
    C C3 0.0472(7) 0.6046(3) 0.5800(2) 0.0256(9) Uani d 1 . .
    H H3 0.0978 0.5428 0.5880 0.031 Uiso calc 1 . .
    C C4 0.0039(7) 0.6206(3) 0.4983(3) 0.0264(9) Uani d 1 . .
    H H4A -0.1046 0.6672 0.4915 0.032 Uiso calc 1 . .
    H H4B -0.0458 0.5660 0.4735 0.032 Uiso calc 1 . .
    C C5 0.2197(7) 0.6500(3) 0.4670(2) 0.0253(9) Uani d 1 . .
    H H5 0.2020 0.7067 0.4391 0.030 Uiso calc 1 . .
    C C6 0.4901(7) 0.5330(3) 0.4377(2) 0.0233(9) Uani d 1 . .
    H H6 0.5481 0.5409 0.4862 0.028 Uiso calc 1 . .
    C C7 0.5806(7) 0.4735(3) 0.3914(2) 0.0239(9) Uani d 1 . .
    C C8 0.4944(7) 0.4627(3) 0.3171(3) 0.0262(9) Uani d 1 . .
    C C9 0.2231(8) 0.5755(3) 0.3485(2) 0.0282(10) Uani d 1 . .
    C C10 0.7714(7) 0.4220(3) 0.4143(2) 0.0250(9) Uani d 1 . .
    C C11 0.8132(7) 0.4001(3) 0.4874(2) 0.0256(10) Uani d 1 . .
    C C12 0.7864(8) 0.3833(3) 0.6103(2) 0.0271(10) Uani d 1 . .
    C C13 0.7096(8) 0.3830(3) 0.6814(3) 0.0296(10) Uani d 1 . .
    H H13 0.5767 0.4090 0.6935 0.036 Uiso calc 1 . .
    C C14 0.8351(8) 0.3429(3) 0.7351(3) 0.0321(10) Uani d 1 . .
    H H14 0.7868 0.3412 0.7853 0.039 Uiso calc 1 . .
    C C15 1.0316(8) 0.3047(3) 0.7172(3) 0.0310(10) Uani d 1 . .
    H H15 1.1139 0.2775 0.7552 0.037 Uiso calc 1 . .
    C C16 1.1061(8) 0.3060(3) 0.6454(3) 0.0306(10) Uani d 1 . .
    H H16 1.2393 0.2802 0.6334 0.037 Uiso calc 1 . .
    C C17 0.9829(7) 0.3460(3) 0.5904(3) 0.0262(9) Uani d 1 . .
    C C18 0.9993(7) 0.3562(3) 0.5105(3) 0.0250(9) Uani d 1 . .
    C C19 1.1478(7) 0.3293(3) 0.4577(3) 0.0280(10) Uani d 1 . .
    H H19 1.2741 0.2993 0.4720 0.034 Uiso calc 1 . .
    C C20 1.1057(7) 0.3474(3) 0.3848(3) 0.0294(10) Uani d 1 . .
    H H20 1.2028 0.3278 0.3477 0.035 Uiso calc 1 . .
    C C21 0.9242(8) 0.3939(3) 0.3626(3) 0.0281(10) Uani d 1 . .
    H H21 0.9041 0.4067 0.3112 0.034 Uiso calc 1 . .
    H H2O -0.097(9) 0.608(4) 0.676(3) 0.037(15) Uiso d 1 . .
    H H2N 0.266(9) 0.506(4) 0.255(3) 0.034(14) Uiso d 1 . .
    H H1O 0.567(10) 0.562(5) 0.644(4) 0.07(2) Uiso d 1 . .
loop_
    _atom_site_aniso_label
    _atom_site_aniso_U_11
    _atom_site_aniso_U_22
    _atom_site_aniso_U_33
    _atom_site_aniso_U_12
    _atom_site_aniso_U_13
    _atom_site_aniso_U_23
    O1 0.0278(19) 0.0285(17) 0.0385(19) 0.0033(13) -0.0009(14) 0.0040(14)
    O2 0.0208(17) 0.054(2) 0.0320(19) 0.0045(15) 0.0025(13) 0.0041(16)
    O3 0.0267(17) 0.0264(15) 0.0223(16) -0.0019(12) 0.0004(12) -0.0025(12)
    O4 0.0333(19) 0.0388(18) 0.0305(17) 0.0095(15) -0.0064(14) -0.0014(15)
    O5 0.0370(19) 0.0331(17) 0.0255(16) 0.0016(14) 0.0004(14) -0.0086(14)
    O6 0.0269(17) 0.0286(16) 0.0259(15) 0.0040(13) 0.0028(13) 0.0018(12)
    N1 0.024(2) 0.0249(18) 0.0243(18) 0.0037(15) -0.0004(15) 0.0000(15)
    N2 0.033(2) 0.0299(19) 0.0205(19) 0.0018(16) -0.0034(16) -0.0039(15)
    C1 0.029(2) 0.024(2) 0.028(2) -0.0031(18) 0.0007(18) -0.0005(18)
    C2 0.025(2) 0.021(2) 0.025(2) 0.0013(16) 0.0016(18) 0.0007(17)
    C3 0.022(2) 0.023(2) 0.031(2) 0.0002(17) 0.0024(17) 0.0028(18)
    C4 0.022(2) 0.026(2) 0.031(2) 0.0039(17) -0.0022(19) -0.0032(18)
    C5 0.032(2) 0.021(2) 0.023(2) 0.0024(17) -0.0011(18) -0.0010(17)
    C6 0.024(2) 0.023(2) 0.023(2) -0.0023(16) -0.0033(16) -0.0002(16)
    C7 0.024(2) 0.021(2) 0.026(2) -0.0018(16) 0.0020(17) 0.0012(17)
    C8 0.027(2) 0.024(2) 0.027(2) -0.0021(17) 0.0014(18) 0.0015(17)
    C9 0.032(3) 0.030(2) 0.023(2) -0.002(2) -0.0005(18) -0.0014(18)
    C10 0.026(2) 0.020(2) 0.029(2) -0.0015(17) 0.0010(18) -0.0024(18)
    C11 0.027(3) 0.020(2) 0.029(2) 0.0003(17) 0.0060(18) -0.0031(16)
    C12 0.029(2) 0.023(2) 0.030(2) 0.0016(18) -0.0041(19) 0.0003(18)
    C13 0.036(3) 0.023(2) 0.030(2) 0.0030(19) 0.001(2) 0.0011(18)
    C14 0.040(3) 0.027(2) 0.029(2) -0.004(2) -0.003(2) -0.0001(19)
    C15 0.030(3) 0.028(2) 0.036(3) 0.0010(19) -0.009(2) 0.0030(19)
    C16 0.030(3) 0.022(2) 0.040(3) 0.0015(17) -0.006(2) -0.004(2)
    C17 0.024(2) 0.023(2) 0.032(2) -0.0019(17) -0.0003(19) -0.0024(18)
    C18 0.025(2) 0.019(2) 0.031(2) -0.0012(17) 0.0012(18) 0.0005(17)
    C19 0.026(2) 0.017(2) 0.041(3) 0.0010(16) 0.004(2) -0.0001(18)
    C20 0.027(2) 0.029(2) 0.033(3) 0.0008(18) 0.0083(19) -0.0053(19)
    C21 0.033(3) 0.025(2) 0.026(2) -0.0032(18) 0.0028(19) -0.0045(18)
_geom_special_details
;
 All esds (except the esd in the dihedral angle between two l.s. planes)
 are estimated using the full covariance matrix.  The cell esds are taken
 into account individually in the estimation of esds in distances, angles
 and torsion angles; correlations between esds in cell parameters are only
 used when they are defined by crystal symmetry.  An approximate (isotropic)
 treatment of cell esds is used for estimating esds involving l.s. planes.
;
loop_
    _geom_bond_atom_site_label_1
    _geom_bond_atom_site_label_2
    _geom_bond_site_symmetry_2
    _geom_bond_distance
    _geom_bond_publ_flag
    O1 C1 . 1.423(6) ?
    O1 H1O . 0.92(6) ?
    O2 C3 . 1.417(6) ?
    O2 H2O . 1.00(5) ?
    O3 C5 . 1.403(5) ?
    O3 C2 . 1.435(5) ?
    O4 C9 . 1.213(6) ?
    O5 C8 . 1.216(5) ?
    O6 C12 . 1.384(5) ?
    O6 C11 . 1.387(5) ?
    N1 C9 . 1.366(6) ?
    N1 C6 . 1.375(6) ?
    N1 C5 . 1.492(5) ?
    N2 C9 . 1.373(6) ?
    N2 C8 . 1.393(6) ?
    N2 H2N . 0.91(5) ?
    C1 C2 . 1.508(6) ?
    C1 H1A . 0.9900 ?
    C1 H1B . 0.9900 ?
    C2 C3 . 1.533(6) ?
    C2 H2 . 1.0000 ?
    C3 C4 . 1.511(6) ?
    C3 H3 . 1.0000 ?
    C4 C5 . 1.535(7) ?
    C4 H4A . 0.9900 ?
    C4 H4B . 0.9900 ?
    C5 H5 . 1.0000 ?
    C6 C7 . 1.353(6) ?
    C6 H6 . 0.9500 ?
    C7 C8 . 1.447(6) ?
    C7 C10 . 1.489(6) ?
    C10 C11 . 1.379(6) ?
    C10 C21 . 1.402(6) ?
    C11 C18 . 1.408(6) ?
    C12 C13 . 1.364(7) ?
    C12 C17 . 1.405(6) ?
    C13 C14 . 1.386(7) ?
    C13 H13 . 0.9500 ?
    C14 C15 . 1.403(7) ?
    C14 H14 . 0.9500 ?
    C15 C16 . 1.370(7) ?
    C15 H15 . 0.9500 ?
    C16 C17 . 1.394(6) ?
    C16 H16 . 0.9500 ?
    C17 C18 . 1.445(6) ?
    C18 C19 . 1.391(6) ?
    C19 C20 . 1.364(7) ?
    C19 H19 . 0.9500 ?
    C20 C21 . 1.399(7) ?
    C20 H20 . 0.9500 ?
    C21 H21 . 0.9500 ?
loop_
    _geom_angle_atom_site_label_1
    _geom_angle_atom_site_label_2
    _geom_angle_atom_site_label_3
    _geom_angle_site_symmetry_1
    _geom_angle_site_symmetry_3
    _geom_angle
    _geom_angle_publ_flag
    C1 O1 H1O . . 109(5) ?
    C3 O2 H2O . . 106(3) ?
    C5 O3 C2 . . 108.4(3) ?
    C12 O6 C11 . . 106.8(3) ?
    C9 N1 C6 . . 122.9(4) ?
    C9 N1 C5 . . 114.7(4) ?
    C6 N1 C5 . . 122.4(4) ?
    C9 N2 C8 . . 127.5(4) ?
    C9 N2 H2N . . 121(4) ?
    C8 N2 H2N . . 112(4) ?
    O1 C1 C2 . . 112.7(4) ?
    O1 C1 H1A . . 109.1 ?
    C2 C1 H1A . . 109.1 ?
    O1 C1 H1B . . 109.1 ?
    C2 C1 H1B . . 109.1 ?
    H1A C1 H1B . . 107.8 ?
    O3 C2 C1 . . 110.2(4) ?
    O3 C2 C3 . . 103.3(3) ?
    C1 C2 C3 . . 116.7(4) ?
    O3 C2 H2 . . 108.8 ?
    C1 C2 H2 . . 108.8 ?
    C3 C2 H2 . . 108.8 ?
    O2 C3 C4 . . 111.0(4) ?
    O2 C3 C2 . . 113.5(4) ?
    C4 C3 C2 . . 101.0(4) ?
    O2 C3 H3 . . 110.4 ?
    C4 C3 H3 . . 110.4 ?
    C2 C3 H3 . . 110.4 ?
    C3 C4 C5 . . 104.0(4) ?
    C3 C4 H4A . . 111.0 ?
    C5 C4 H4A . . 111.0 ?
    C3 C4 H4B . . 111.0 ?
    C5 C4 H4B . . 111.0 ?
    H4A C4 H4B . . 109.0 ?
    O3 C5 N1 . . 108.6(3) ?
    O3 C5 C4 . . 107.2(3) ?
    N1 C5 C4 . . 112.5(4) ?
    O3 C5 H5 . . 109.5 ?
    N1 C5 H5 . . 109.5 ?
    C4 C5 H5 . . 109.5 ?
    C7 C6 N1 . . 122.1(4) ?
    C7 C6 H6 . . 118.9 ?
    N1 C6 H6 . . 118.9 ?
    C6 C7 C8 . . 118.8(4) ?
    C6 C7 C10 . . 121.3(4) ?
    C8 C7 C10 . . 119.8(4) ?
    O5 C8 N2 . . 118.5(4) ?
    O5 C8 C7 . . 127.0(4) ?
    N2 C8 C7 . . 114.4(4) ?
    O4 C9 N1 . . 122.9(4) ?
    O4 C9 N2 . . 122.8(4) ?
    N1 C9 N2 . . 114.2(4) ?
    C11 C10 C21 . . 115.1(4) ?
    C11 C10 C7 . . 122.8(4) ?
    C21 C10 C7 . . 122.0(4) ?
    C10 C11 O6 . . 126.3(4) ?
    C10 C11 C18 . . 123.5(4) ?
    O6 C11 C18 . . 110.2(4) ?
    C13 C12 O6 . . 125.9(4) ?
    C13 C12 C17 . . 123.2(4) ?
    O6 C12 C17 . . 110.8(4) ?
    C12 C13 C14 . . 116.8(5) ?
    C12 C13 H13 . . 121.6 ?
    C14 C13 H13 . . 121.6 ?
    C13 C14 C15 . . 121.5(5) ?
    C13 C14 H14 . . 119.2 ?
    C15 C14 H14 . . 119.2 ?
    C16 C15 C14 . . 120.8(5) ?
    C16 C15 H15 . . 119.6 ?
    C14 C15 H15 . . 119.6 ?
    C15 C16 C17 . . 118.8(5) ?
    C15 C16 H16 . . 120.6 ?
    C17 C16 H16 . . 120.6 ?
    C16 C17 C12 . . 118.9(4) ?
    C16 C17 C18 . . 135.2(4) ?
    C12 C17 C18 . . 105.8(4) ?
    C19 C18 C11 . . 119.8(4) ?
    C19 C18 C17 . . 133.7(4) ?
    C11 C18 C17 . . 106.4(4) ?
    C20 C19 C18 . . 117.6(4) ?
    C20 C19 H19 . . 121.2 ?
    C18 C19 H19 . . 121.2 ?
    C19 C20 C21 . . 122.2(4) ?
    C19 C20 H20 . . 118.9 ?
    C21 C20 H20 . . 118.9 ?
    C20 C21 C10 . . 121.7(4) ?
    C20 C21 H21 . . 119.2 ?
    C10 C21 H21 . . 119.2 ?
loop_
    _geom_hbond_atom_site_label_D
    _geom_hbond_atom_site_label_H
    _geom_hbond_atom_site_label_A
    _geom_hbond_site_symmetry_A
    _geom_hbond_distance_DH
    _geom_hbond_distance_HA
    _geom_hbond_distance_DA
    _geom_hbond_angle_DHA
    C4 H4A O3 4_466 0.99 2.61 3.439(6) 141.9
    C6 H6 O6 . 0.95 2.34 2.915(5) 118.5
    C13 H13 O1 . 0.95 2.58 3.271(6) 130.0
    C21 H21 O5 . 0.95 2.33 2.876(6) 116.3
    C13 H13 O4 2_565 0.95 2.65 3.194(6) 116.7
    C14 H14 O4 2_565 0.95 2.45 3.115(6) 126.7
    C1 H1B O5 2_565 0.99 2.66 3.401(6) 131.7
    O2 H2O O5 2_565 1.00(5) 1.72(5) 2.716(5) 174(5)
    N2 H2N O1 2_564 0.91(5) 2.30(5) 3.144(5) 154(5)
    O1 H1O O2 1_655 0.92(6) 2.10(6) 2.922(5) 148(6)
_shelx_hkl_file
;
   2   0   0   33.22    4.20   0
  -2   0   0   32.20    9.23   0
   2   0   0   34.10    8.99   0
   4   0   0   47.60    3.25   0
   6   0   0   37.61    2.67   0
   8   0   0    4.98    2.77   0
  -1   1   0   28.91    8.59   0
   1  -1   0   18.80    4.42   0
  -1   1   0   18.51    3.75   0
   1   1   0   18.34    7.92   0
  -2   1   0  870.14   17.54   0
  -2  -1   0  807.79   15.03   0
   2   1   0  568.67   12.00   0
  -2   1   0  781.68    7.62   0
   2  -1   0  807.91    7.90   0
  -2   1   0  788.72   16.36   0
  -3   1   0   23.58    8.65   0
  -3  -1   0   22.06    7.05   0
   3   1   0   18.52    6.56   0
  -3   1   0   19.55    8.13   0
   3  -1   0   22.48    3.07   0
  -4  -1   0   -0.13    6.97   0
   4   1   0    4.02    3.17   0
   4  -1   0    4.08    3.04   0
   5   1   0    3.47    2.34   0
   5  -1   0   -0.74    2.90   0
   6   1   0  113.68    3.19   0
   6  -1   0  126.47    3.14   0
   7  -1   0    1.21    2.55   0
   7   1   0   -0.55    2.62   0
   8  -1   0   14.26    2.90   0
   8   1   0    7.16    2.96   0
   1  -2   0  293.99    5.58   0
  -1   2   0  262.38    5.77   0
   1   2   0  253.83    8.55   0
  -1   2   0  268.99   10.22   0
   1  -2   0  279.70    9.71   0
   2  -2   0   52.61    3.26   0
  -2   2   0   49.58    3.77   0
  -2   2   0   60.21    7.25   0
   2   2   0   42.73    5.73   0
  -3  -2   0  126.90    6.94   0
  -3   2   0  156.27    8.64   0
  -3   2   0  143.24    4.26   0
   3  -2   0  143.70    3.63   0
  -3   2   0  140.77    7.67   0
   3   2   0  100.26    6.06   0
   4   2   0   75.29    5.95   0
  -4  -2   0   75.88    6.47   0
  -4   2   0   76.35    9.33   0
  -4   2   0   86.65   10.56   0
   4  -2   0   83.48    3.49   0
   5   2   0    0.69    3.01   0
   5  -2   0    0.90    2.85   0
   6   2   0    1.06    3.14   0
   6  -2   0    1.59    2.47   0
   7  -2   0   45.06    3.24   0
   7   2   0   25.04    2.88   0
  -1   3   0  284.06    5.14   0
   1   3   0  242.30    7.50   0
   1  -3   0  257.00    8.43   0
  -1   3   0  256.50    8.85   0
  -1  -3   0  255.34    8.76   0
   2  -3   0  106.70    3.27   0
   2   3   0   87.04    5.33   0
  -2   3   0   91.07    3.08   0
  -2   3   0  104.19    6.30   0
   2  -3   0  123.06    6.14   0
  -3   3   0  131.95    3.34   0
   3   3   0  105.11    5.44   0
  -3   3   0  162.30    7.06   0
   3  -3   0  145.14    3.78   0
  -4   3   0   24.91    6.10   0
   4   3   0   15.65    4.46   0
  -4  -3   0   20.26    4.83   0
   4  -3   0   22.10    2.68   0
  -4   3   0   21.19    5.49   0
   5   3   0    1.39    5.47   0
  -5  -3   0   -0.81    5.47   0
   5  -3   0    1.28    2.43   0
   6   3   0    9.78    2.74   0
   6  -3   0   13.81    2.58   0
   7   3   0   22.70    2.95   0
   7  -3   0   49.71    2.82   0
   0   4   0 9857.17   33.62   0
   0  -4   0 9999.99   33.70   0
   1   4   0 1252.63   12.32   0
  -1   4   0 1238.11   12.19   0
  -1  -4   0 1300.16   12.69   0
   1  -4   0 1229.36   12.27   0
   2  -4   0   22.04    2.78   0
   2   4   0   15.03    4.97   0
  -2  -4   0   23.07    4.69   0
  -2   4   0   14.48    2.59   0
  -2   4   0   18.50    4.57   0
   2  -4   0   22.08    4.33   0
   3   4   0   -1.36    3.96   0
  -3   4   0   -1.77    2.31   0
   3  -4   0   -4.32    3.10   0
  -3   4   0   -3.61    5.47   0
  -4   4   0   -0.10    4.89   0
  -4   4   0    0.96    4.43   0
  -4   4   0   -0.65    2.98   0
   4  -4   0    2.38    2.49   0
   4   4   0   -1.13    4.31   0
  -4  -4   0   -0.53    4.27   0
   5  -4   0   10.38    2.61   0
  -5  -4   0    6.74    5.01   0
  -5   4   0   10.22    6.35   0
   5   4   0    5.09    4.81   0
  -5   4   0   10.48    7.21   0
   6   4   0   12.40    3.36   0
   6   4   0    1.26    6.74   0
   6  -4   0    5.00    3.01   0
   7   4   0   43.48    3.13   0
   7  -4   0   65.38    3.62   0
  -1   5   0 1717.71   13.04   0
   1  -5   0 1603.20   11.88   0
   1   5   0 1723.10   12.85   0
  -1  -5   0 1717.90   12.46   0
  -2   5   0    3.32    4.08   0
  -2   5   0    0.28    2.92   0
  -2  -5   0   -0.08    4.25   0
   2   5   0   -2.40    4.38   0
   2  -5   0    1.75    4.75   0
  -3   5   0   19.84    4.69   0
  -3  -5   0   13.45    4.54   0
   3   5   0   14.19    4.60   0
   3  -5   0   16.48    2.53   0
  -3   5   0   17.54    2.27   0
  -4   5   0   23.74    2.86   0
   4   5   0   18.44    3.85   0
  -4   5   0   25.03    4.85   0
   4  -5   0   22.44    3.13   0
  -5   5   0   22.71    5.11   0
  -5   5   0   24.15    5.75   0
   5   5   0   15.81    4.67   0
  -5  -5   0   16.82    4.75   0
   5  -5   0   19.03    3.20   0
  -5   5   0   11.97    2.60   0
   6   5   0  108.56    6.75   0
  -6  -5   0  145.77    6.65   0
   6  -5   0  189.12    4.06   0
   7   5   0    2.58    2.88   0
   7  -5   0    2.74    2.80   0
   0   6   0   14.31    4.96   0
   0  -6   0   12.09    5.52   0
  -1  -6   0  255.12    6.22   0
  -1   6   0  249.13    6.57   0
   1   6   0  256.78    7.04   0
   1  -6   0  239.54    5.74   0
  -2   6   0    0.57    2.38   0
  -2   6   0   -2.03    4.03   0
   2  -6   0    0.47    3.83   0
  -2  -6   0    3.24    3.59   0
   2   6   0    3.80    4.33   0
   3   6   0    8.24    3.79   0
   3  -6   0    7.60    3.69   0
  -3  -6   0    9.38    3.91   0
  -3   6   0   -1.03    2.32   0
  -3   6   0    6.88    4.53   0
  -4   6   0   38.04    3.02   0
  -4   6   0   54.84    4.73   0
   4   6   0   38.49    4.24   0
   4  -6   0   45.46    3.45   0
  -5  -6   0    3.54    4.44   0
  -5   6   0   -0.81    4.65   0
   5  -6   0   -1.16    2.58   0
   5   6   0   -1.23    4.05   0
  -5   6   0    1.07    2.37   0
  -5   6   0   -0.23    4.72   0
   6   6   0   21.32    4.98   0
  -6  -6   0   28.94    4.78   0
   6  -6   0   25.46    3.36   0
   7  -6   0   -0.97    3.45   0
   7   6   0   -1.78    3.57   0
   7   6   0   -0.25    8.62   0
   1  -7   0   61.15    5.12   0
  -1  -7   0   67.75    4.65   0
  -1   7   0   59.88    5.35   0
   1   7   0   61.97    4.66   0
   2  -7   0  276.44    5.40   0
  -2   7   0  294.07    5.72   0
  -2   7   0  170.48    4.29   0
  -2  -7   0  296.00    5.25   0
   2   7   0  277.27    5.14   0
  -3  -7   0    4.90    3.83   0
  -3   7   0    4.75    3.81   0
  -3   7   0    1.84    2.61   0
   3  -7   0    6.37    4.11   0
   3   7   0    6.70    3.78   0
   4   7   0   49.75    3.61   0
  -4   7   0   32.49    2.91   0
  -4   7   0   47.66    4.65   0
  -4  -7   0   52.03    4.12   0
  -5   7   0    7.33    4.83   0
   5   7   0    9.92    4.04   0
  -5   7   0    7.08    2.49   0
  -6   7   0    0.91    5.55   0
   6  -7   0    1.64    2.73   0
  -6   7   0   -4.09    2.60   0
   6   7   0   -0.07    4.32   0
  -6   7   0    1.94    6.17   0
  -6  -7   0   -0.99    4.72   0
   7   7   0    1.46    6.16   0
   7  -7   0   -0.38    3.17   0
   0  -8   0    5.41    4.35   0
   0   8   0    3.30    5.49   0
   1  -8   0  367.34    5.56   0
   1   8   0  398.83    5.96   0
  -1   8   0  388.40    5.93   0
  -1  -8   0  416.48    6.74   0
  -2   8   0    4.65    3.96   0
   2   8   0   12.03    3.35   0
  -2   8   0   11.78    2.27   0
   2  -8   0   11.91    3.16   0
  -2  -8   0   11.37    3.41   0
  -3   8   0    0.49    2.03   0
  -3   8   0    2.80    3.79   0
   3   8   0    5.63    3.60   0
   3  -8   0    1.67    3.50   0
  -3  -8   0    1.31    3.59   0
  -4   8   0    2.12    2.46   0
   4   8   0    1.00    3.37   0
  -4  -8   0   -2.22    3.46   0
  -4   8   0   -1.63    3.54   0
  -5   8   0    5.27    4.70   0
  -5   8   0   -1.04    2.85   0
   5   8   0    4.95    3.62   0
  -6   8   0    2.34    2.67   0
  -6   8   0    0.66    5.45   0
  -6  -8   0    2.31    4.82   0
   6   8   0    7.20    4.30   0
  -6   8   0    1.91    5.01   0
   7   8   0   53.30    5.77   0
  -7  -8   0   68.04    6.06   0
   1  -9   0  392.56    5.56   0
  -1   9   0  406.62    5.89   0
   1   9   0  434.56    6.52   0
  -1  -9   0  436.70    6.00   0
   2   9   0   17.53    3.42   0
  -2   9   0    9.88    2.32   0
   2  -9   0   11.27    3.83   0
  -2   9   0   10.22    4.09   0
  -2  -9   0   12.44    4.21   0
   3   9   0    0.28    3.27   0
   3  -9   0   -4.58    3.50   0
  -3   9   0   -3.14    3.52   0
  -3   9   0   -1.14    2.57   0
  -3  -9   0   -0.52    4.00   0
  -4   9   0    9.54    3.44   0
  -4  -9   0    5.23    3.49   0
   4   9   0   10.12    3.52   0
  -4   9   0    5.40    2.12   0
  -5  -9   0    3.96    4.29   0
   5   9   0    4.12    3.91   0
  -5   9   0   11.69    4.54   0
  -5   9   0    9.57    2.30   0
  -6   9   0   12.78    4.69   0
   6   9   0    9.87    4.46   0
  -6   9   0   13.19    4.87   0
  -6   9   0   13.67    3.19   0
   7   9   0    7.30    5.27   0
  -7  -9   0    7.28    5.37   0
   0  10   0    8.14    4.89   0
   0 -10   0    8.46    3.99   0
  -1 -10   0  238.33    5.08   0
  -1  10   0  233.23    5.54   0
   1 -10   0  202.40    4.66   0
   1  10   0  231.94    5.69   0
  -2  10   0    3.01    3.55   0
   2 -10   0    7.60    4.04   0
   2  10   0    7.09    4.40   0
  -2 -10   0    1.24    3.62   0
  -3 -10   0    0.90    3.87   0
   3 -10   0    6.16    3.00   0
  -3  10   0    5.64    2.09   0
  -3  10   0    7.46    3.72   0
   3  10   0    3.23    3.90   0
  -4 -10   0   -0.50    3.61   0
   4  10   0    0.01    3.59   0
  -4  10   0   -0.73    2.10   0
  -4  10   0    1.65    3.98   0
  -5  10   0   16.00    2.44   0
   5  10   0   18.57    3.86   0
  -5  10   0   19.19    4.52   0
  -5 -10   0   20.67    4.31   0
   6  10   0    5.96    4.51   0
  -6  10   0    5.49    4.82   0
  -6  10   0    8.04    2.80   0
   1  11   0   -2.55    3.86   0
   1 -11   0    2.87    3.53   0
  -1  11   0   -1.06    3.66   0
  -1 -11   0    4.17    4.67   0
  -2  11   0   45.65    4.34   0
   2  11   0   42.29    3.77   0
   2 -11   0   35.59    3.62   0
  -2 -11   0   48.67    3.79   0
  -3 -11   0   -4.32    4.32   0
   3 -11   0   -1.02    3.57   0
  -3  11   0    2.79    3.68   0
  -3  11   0    3.44    2.42   0
   3  11   0    7.28    3.59   0
   4  11   0   16.67    3.65   0
  -4  11   0   15.78    2.61   0
  -4  11   0   12.89    3.86   0
   4 -11   0   17.54    3.53   0
  -4 -11   0   21.70    3.60   0
  -5  11   0    1.55    2.60   0
  -5  11   0    9.32    4.05   0
  -5 -11   0    3.15    4.08   0
   5  11   0    3.74    3.90   0
   6  11   0    2.91    4.48   0
  -6 -11   0   -1.25    4.60   0
  -6  11   0    5.11    5.24   0
  -6  11   0    1.61    2.82   0
   0 -12   0  126.06    4.51   0
   0  12   0  134.33    4.69   0
   1  12   0   98.47    4.35   0
   1 -12   0   77.09    3.99   0
  -1 -12   0   96.86    4.36   0
  -1  12   0   89.25    5.02   0
  -2 -12   0  206.65    5.00   0
   2 -12   0  190.74    4.33   0
   2  12   0  197.86    4.57   0
  -2  12   0  192.59    5.16   0
   3  12   0   45.22    3.96   0
  -3 -12   0   38.81    4.06   0
  -3  12   0   33.27    2.77   0
   3 -12   0   36.13    3.20   0
  -3  12   0   42.42    4.03   0
   4 -12   0   15.40    3.42   0
  -4 -12   0   13.95    3.76   0
   4  12   0   16.08    3.75   0
  -4  12   0   12.39    3.65   0
  -4  12   0    8.54    2.25   0
  -5 -12   0    0.14    4.10   0
  -5  12   0    3.12    4.00   0
   5  12   0    5.03    3.83   0
  -5  12   0    2.89    2.82   0
  -6  12   0    2.47    3.23   0
   6  12   0    5.61    4.63   0
  -6  12   0   -0.79    5.20   0
  -6 -12   0   -1.28    4.20   0
  -1 -13   0   84.63    4.75   0
   1 -13   0   74.75    4.42   0
  -1  13   0   76.60    4.10   0
   1  13   0   86.65    4.23   0
  -2 -13   0    7.40    3.74   0
  -2  13   0   17.32    3.21   0
   2  13   0   11.92    3.69   0
   2 -13   0    6.86    3.84   0
  -3  13   0   13.15    2.59   0
   3  13   0    9.54    3.98   0
   3 -13   0   18.33    3.77   0
  -3  13   0   11.49    3.90   0
  -3 -13   0    6.49    4.08   0
  -4 -13   0    5.05    3.87   0
   4 -13   0    3.00    3.68   0
  -4  13   0    5.34    2.25   0
  -4  13   0    5.90    3.69   0
   4  13   0    7.92    3.85   0
  -5  13   0   19.23    2.95   0
   5  13   0   16.69    4.29   0
  -5  13   0   11.38    4.15   0
  -5 -13   0   12.06    4.12   0
   0 -14   0    7.91    5.14   0
   0  14   0   -0.07    4.40   0
   1  14   0   20.42    4.85   0
   1 -14   0   12.80    4.66   0
  -1 -14   0   22.36    3.94   0
  -1  14   0   16.05    5.18   0
   2 -14   0   21.14    4.26   0
   2  14   0   25.70    4.03   0
  -2  14   0   23.88    4.37   0
  -2 -14   0   33.27    4.76   0
  -3  14   0   38.04    2.29   0
  -3  14   0   39.83    4.35   0
  -3 -14   0   42.11    4.10   0
   3 -14   0   39.80    3.37   0
   3  14   0   45.16    4.44   0
   4  14   0   -4.39    3.48   0
  -4 -14   0    0.57    3.71   0
  -4  14   0   -0.67    4.31   0
  -4  14   0    0.52    2.27   0
   4 -14   0    4.66    3.89   0
   5  14   0   13.87    3.84   0
  -5  14   0    1.52    4.50   0
  -5  14   0    7.50    2.97   0
  -5 -14   0    5.87    4.08   0
  -1  15   0   -1.45    3.94   0
   1  15   0   12.57    5.06   0
   1 -15   0    0.44    4.38   0
  -1 -15   0   -5.55    4.77   0
   2 -15   0   22.98    4.38   0
  -2 -15   0   38.85    4.17   0
  -2  15   0   25.44    3.62   0
   2  15   0   25.25    4.28   0
  -3  15   0   11.48    4.41   0
   3  15   0   22.21    3.61   0
  -3 -15   0    8.22    4.04   0
  -3  15   0    4.35    2.28   0
   3 -15   0    6.41    4.15   0
   4  15   0    4.57    4.35   0
  -4  15   0   -3.07    2.84   0
   4 -15   0    3.17    3.88   0
  -4 -15   0    1.04    4.26   0
  -4  15   0   -1.91    4.38   0
  -5  15   0    4.50    3.02   0
  -5 -15   0    9.11    4.48   0
   5  15   0    9.04    4.23   0
  -5  15   0    5.59    4.49   0
   0  16   0   96.68    4.80   0
   0 -16   0   97.25    5.25   0
   1 -16   0   21.83    3.84   0
  -1 -16   0   12.49    4.04   0
   1  16   0   19.72    4.25   0
  -1  16   0    7.24    4.74   0
  -2  16   0    1.90    4.18   0
   2  16   0   -4.45    3.85   0
   2 -16   0   -0.46    4.01   0
  -2 -16   0   -0.01    4.45   0
  -3 -16   0   24.25    4.45   0
   3 -16   0   25.33    3.93   0
  -3  16   0   18.52    2.56   0
  -3  16   0   23.55    4.07   0
   3  16   0   23.43    3.92   0
  -4 -16   0   -0.98    3.63   0
   4  16   0    4.72    3.75   0
  -4  16   0    0.40    4.23   0
  -4  16   0    0.55    2.44   0
   4 -16   0    1.72    4.26   0
   1  17   0  -14.72    4.64   0
  -1  17   0   25.94    5.02   0
  -1 -17   0  -16.54    5.13   0
   1 -17   0    4.47    4.89   0
  -2  17   0   14.41    4.63   0
  -2 -17   0   21.67    4.85   0
   2  17   0   14.81    4.28   0
   2 -17   0   19.69    3.75   0
  -3  17   0    6.61    2.56   0
  -3 -17   0    6.25    3.90   0
   3  17   0   13.95    4.00   0
   3 -17   0    2.73    4.42   0
  -3  17   0    3.05    4.51   0
   0  18   0    4.61    5.40   0
   0 -18   0    0.12    5.30   0
  -1  18   0    8.64    4.51   0
   1 -18   0   11.52    4.83   0
  -1 -18   0   21.81    4.61   0
   1  18   0   13.41    5.76   0
  -2  18   0    3.26    4.05   0
   2  18   0   10.63    4.73   0
  -2 -18   0   12.63    4.29   0
   2 -18   0    6.12    3.90   0
  -1  19   0    0.27    5.21   0
   1  19   0   -8.49    4.99   0
   1 -19   0   -1.20    4.36   0
  -1 -19   0   -0.41    5.36   0
   1   0   1  344.79   11.25   0
   1   0  -1  480.91   24.46   0
   1   0   1  348.93    8.33   0
   2   0   1   26.55    4.85   0
   2   0  -1   23.89    4.68   0
   2   0   1   22.40    6.39   0
   3   0  -1   22.39    3.09   0
   3   0   1   21.15    3.80   0
  -3   0  -1   20.25    6.26   0
  -4   0  -1   40.00    6.62   0
   4   0   1   29.30    2.87   0
   4   0  -1   40.64    2.81   0
   5   0   1   57.30    2.79   0
   5   0  -1   45.10    3.14   0
   6   0  -1    7.01    2.47   0
   6   0   1    2.98    2.94   0
   7   0  -1   15.37    2.99   0
   7   0   1   28.99    2.74   0
   8   0  -1   20.65    2.90   0
   8   0   1   19.72    3.37   0
  -1   1  -1  101.02    4.48   0
   1  -1  -1  131.40    5.37   0
   1  -1  -1  194.68   12.37   0
   1   1   1  110.83    7.54   0
   1  -1   1   91.07    4.31   0
  -1   1   1  134.09    5.48   0
  -1   1   1  188.77   12.37   0
   1   1  -1  130.37   10.62   0
  -2   1  -1  208.51    5.46   0
   2   1   1  154.99    7.24   0
   2  -1  -1  208.79    4.80   0
  -2  -1   1  198.38   10.56   0
   2  -1   1  202.92    5.17   0
  -2   1   1  200.30    5.35   0
   2   1  -1  185.55   10.28   0
  -2   1   1  220.96   17.31   0
  -3  -1   1  134.47   10.48   0
   3   1   1  113.95    6.28   0
  -3   1  -1  116.59    6.78   0
   3  -1  -1  131.44    4.10   0
   3  -1   1  140.18    4.28   0
   3   1  -1  126.13    9.92   0
  -3  -1  -1  118.48    7.39   0
  -4   1  -1  135.26    7.61   0
   4   1   1  141.14    6.93   0
   4  -1  -1  143.92    3.33   0
  -4   1  -1  138.85    7.70   0
   4   1   1  134.98    3.49   0
  -4  -1  -1  141.56    7.15   0
   4  -1   1  116.62    3.34   0
   4   1  -1  135.79    3.40   0
   5   1   1   19.74    3.09   0
   5  -1  -1   24.19    2.51   0
   5  -1   1   24.03    2.62   0
   5   1  -1   26.28    2.51   0
  -5  -1  -1   21.19    7.74   0
   6   1   1    2.72    3.00   0
   6  -1  -1    7.11    2.36   0
   6  -1   1    7.84    3.06   0
   6   1  -1    8.84    2.42   0
   7  -1  -1    2.78    2.60   0
   7   1   1    6.67    3.23   0
   7   1  -1    1.72    2.49   0
   7  -1   1   -1.54    3.02   0
  -1   2  -1 2603.12   13.79   0
   1  -2  -1 2828.32   14.08   0
   1  -2  -1 3802.36   28.41   0
  -1   2  -1 2466.08   20.51   0
   1   2   1 2390.51   19.39   0
  -1   2   1 2626.84   24.14   0
   1  -2   1 2908.41   14.50   0
  -1  -2  -1 2606.53   20.93   0
  -1   2   1 2572.55   13.50   0
   1   2  -1 2541.70   21.97   0
   2  -2  -1  303.14    5.11   0
   2  -2  -1  354.61   10.74   0
  -2   2  -1  351.99    8.55   0
   2   2   1  225.67    6.99   0
  -2   2  -1  287.31    4.59   0
   2  -2   1  300.52    5.08   0
  -2   2   1  385.28   11.52   0
   2   2  -1  245.64    8.20   0
  -2   2   1  287.97    4.63   0
  -3   2  -1   89.16    5.95   0
  -3   2  -1   97.58    6.31   0
  -3   2  -1   78.88    3.88   0
   3   2   1   68.05    5.49   0
   3  -2  -1   93.09    3.90   0
  -3  -2   1   82.69    6.92   0
  -3  -2  -1   67.68    5.60   0
  -3   2   1   92.40    8.99   0
   3  -2   1   95.28    3.79   0
  -3   2   1  100.49    9.80   0
   3   2  -1   85.27    6.54   0
  -3   2   1   93.29    3.48   0
   4   2   1   84.67    5.57   0
  -4  -2   1   86.88    7.04   0
  -4   2  -1   91.85    6.72   0
  -4   2  -1   82.48    5.94   0
   4  -2  -1   93.62    3.10   0
   4  -2   1   74.61    3.12   0
   4   2  -1   82.28    6.76   0
  -4  -2  -1   93.86    6.08   0
   5  -2  -1   90.85    2.95   0
   5   2   1   86.49    6.73   0
   5   2   1   79.46    3.09   0
  -5  -2  -1   88.91    7.05   0
   5   2  -1   61.17    3.38   0
   5  -2   1   93.60    3.49   0
   6   2   1   15.29    3.07   0
   6  -2  -1   18.63    2.54   0
   6   2  -1    9.56    2.58   0
   6  -2   1   18.87    3.24   0
   7  -2  -1   50.13    3.23   0
   7   2   1   26.80    3.00   0
   7   2  -1   25.92    2.80   0
   7  -2   1   46.13    2.82   0
   0  -3   1   28.71    6.41   0
   0   3   1   27.58    7.85   0
   0   3  -1   26.27    7.61   0
   0  -3  -1   25.64    6.31   0
  -1   3  -1 2043.07   16.77   0
  -1   3  -1 2164.40   12.35   0
   1  -3  -1 2532.13   19.13   0
  -1  -3   1 2100.37   16.80   0
   1   3   1 2038.96   15.67   0
   1   3  -1 2085.63   17.00   0
  -1   3   1 2391.77   11.82   0
  -1   3   1 2163.49   18.16   0
  -1  -3  -1 2191.48   17.21   0
   1  -3   1 1956.38   15.50   0
  -2   3  -1  471.10    5.59   0
  -2   3  -1  456.66    8.15   0
   2  -3  -1  666.27   10.46   0
   2  -3  -1  574.95    5.54   0
   2   3   1  449.69    7.94   0
  -2   3   1  497.11    5.36   0
   2   3  -1  463.08    8.23   0
  -2   3   1  553.98    9.97   0
   2  -3   1  601.28    5.85   0
   3  -3  -1   79.58    3.08   0
  -3  -3   1   59.42    5.45   0
  -3   3  -1   71.62    3.37   0
   3   3   1   53.58    4.89   0
  -3   3  -1   87.18    6.20   0
  -3   3   1   89.00    6.97   0
  -3   3   1   77.05    3.56   0
   3   3  -1   58.42    5.86   0
   3  -3   1   73.37    2.95   0
  -4   3  -1   88.57    5.98   0
  -4   3  -1   75.26    5.32   0
  -4   3  -1   77.70    3.08   0
   4   3   1   61.20    4.87   0
   4  -3  -1   85.09    3.07   0
  -4  -3   1   67.47    5.52   0
  -4  -3  -1   59.30    4.94   0
  -4   3   1   75.35    8.07   0
   4  -3   1   79.17    3.49   0
   4   3  -1   67.36    5.43   0
  -4   3   1   81.83    8.55   0
  -5   3  -1   48.96    7.86   0
  -5   3  -1   46.45    7.20   0
   5   3   1   47.97    5.35   0
   5  -3  -1   59.24    2.79   0
  -5  -3  -1   52.38    5.70   0
   5   3  -1   33.82    7.28   0
   5  -3   1   60.69    3.48   0
   6  -3  -1   13.77    2.52   0
   6   3   1    1.29    2.73   0
  -6  -3  -1    4.94    7.54   0
   6  -3   1    5.61    3.32   0
   6   3  -1    4.15    3.04   0
   7   3   1    5.29    2.83   0
   7  -3  -1   -1.53    2.60   0
   7   3  -1   -0.76    3.05   0
   7  -3   1    2.32    3.13   0
   0   4  -1  379.82    9.46   0
   0   4   1  398.37    8.77   0
   0  -4   1  403.88    9.52   0
   0  -4  -1  400.88    8.85   0
   1  -4  -1  754.17   10.14   0
  -1  -4   1  793.62   10.51   0
  -1   4  -1  749.23   10.25   0
   1   4   1  777.37   10.28   0
  -1  -4  -1  802.78   10.60   0
  -1   4   1  772.94   10.64   0
   1  -4   1  733.45    9.83   0
   1   4  -1  760.25   10.30   0
  -2   4  -1  701.53    6.34   0
  -2  -4   1  713.89    8.83   0
  -2   4  -1  732.28    8.88   0
   2  -4  -1 1037.40   10.95   0
   2  -4  -1  934.10    6.50   0
   2   4   1  674.56    8.21   0
   2  -4   1  673.19    8.23   0
   2   4  -1  709.65    8.71   0
  -2   4   1  823.38   10.10   0
  -2   4   1  768.96    6.16   0
  -2  -4  -1  728.21    8.80   0
   3  -4  -1   30.45    5.19   0
  -3   4  -1   29.58    4.82   0
   3   4   1   20.35    3.87   0
  -3   4  -1   27.62    2.42   0
   3  -4  -1   30.00    2.60   0
   3   4  -1   23.09    4.20   0
  -3   4   1   28.03    2.48   0
   3  -4   1   28.16    2.56   0
  -3   4   1   32.51    5.63   0
  -4   4  -1   10.75    4.59   0
   4   4   1    8.70    4.30   0
  -4   4  -1   10.65    4.58   0
   4  -4  -1   13.89    3.00   0
  -4  -4   1    7.92    4.57   0
  -4   4  -1    4.35    3.18   0
  -4   4   1   13.36    2.54   0
  -4   4   1   13.92    5.27   0
   4  -4   1    9.19    3.23   0
   4   4  -1    8.52    4.42   0
   5   4   1    4.33    4.30   0
   5  -4  -1    9.18    3.02   0
  -5   4  -1    5.15    5.87   0
  -5   4  -1    7.52    5.21   0
  -5  -4   1    6.91    5.15   0
  -5  -4  -1    5.35    4.65   0
   5  -4   1    5.31    3.12   0
   5   4  -1    3.38    4.78   0
   6   4   1   15.68    3.33   0
   6  -4  -1   29.51    2.81   0
   6   4   1   16.46    5.63   0
   6   4  -1   13.37    3.15   0
  -6  -4  -1   21.17    5.80   0
   6  -4   1   23.45    3.29   0
   7  -4  -1    8.86    3.31   0
   7   4   1    7.81    2.93   0
   7   4  -1   14.01    3.16   0
   7  -4   1   14.27    2.90   0
   0   5   1    4.34    4.97   0
   0  -5   1    7.46    6.35   0
   0   5  -1    5.04    5.22   0
   0  -5  -1    2.28    4.91   0
   1   5   1  775.29    9.35   0
   1  -5  -1  740.08    9.19   0
  -1   5  -1  755.41    8.93   0
  -1  -5   1  803.24    9.72   0
   1   5  -1  759.44    9.34   0
  -1   5   1  749.66    9.37   0
   1  -5   1  710.47    8.41   0
  -1  -5  -1  785.75    9.10   0
   2  -5  -1  271.49    6.09   0
  -2   5  -1  308.65    3.98   0
  -2  -5   1  283.65    6.14   0
  -2   5  -1  277.64    6.13   0
   2   5   1  280.94    5.95   0
   2   5  -1  281.68    6.11   0
  -2   5   1  296.20    4.06   0
  -2   5   1  306.42    6.49   0
  -2  -5  -1  301.85    6.32   0
   2  -5   1  260.55    5.61   0
   3  -5  -1  112.44    3.57   0
  -3   5  -1   47.30    2.89   0
   3  -5  -1  120.93    5.28   0
   3   5   1   80.83    4.30   0
  -3   5  -1   93.12    5.18   0
  -3   5   1   88.82    2.82   0
  -3   5   1  104.02    5.39   0
   3  -5   1  116.03    3.08   0
   3   5  -1   83.87    4.63   0
  -3  -5  -1   89.32    4.61   0
   4  -5  -1   65.36    2.89   0
  -4   5  -1   58.43    2.74   0
  -4   5  -1   66.73    4.71   0
   4   5   1   43.22    4.32   0
   4   5  -1   43.13    4.41   0
  -4   5   1   56.76    3.09   0
  -4   5   1   66.25    5.21   0
   4  -5   1   58.56    2.98   0
  -5   5  -1    7.01    2.57   0
  -5   5  -1    8.35    5.13   0
   5   5   1    7.34    4.03   0
  -5  -5   1    9.77    4.56   0
  -5   5  -1   10.37    4.59   0
   5  -5  -1    4.71    3.00   0
  -5  -5  -1   10.17    4.32   0
  -5   5   1    8.88    5.93   0
   5  -5   1   11.14    2.72   0
   5   5  -1    6.73    4.52   0
  -5   5   1    7.09    6.09   0
  -5   5   1   10.61    2.96   0
   6   5   1    8.77    5.09   0
   6  -5  -1   13.52    2.78   0
  -6  -5  -1   11.81    4.87   0
   6  -5   1   11.29    3.21   0
   6   5  -1    6.57    5.89   0
   7   5   1    3.95    3.37   0
   7  -5  -1    1.78    2.75   0
   7   5  -1   -2.82    2.84   0
   7  -5   1   -3.45    3.44   0
   0   6  -1   10.33    4.66   0
   0   6   1    4.16    4.74   0
   0  -6  -1    1.18    4.58   0
   0  -6   1    1.39    5.60   0
   1   6   1  111.19    5.31   0
  -1  -6   1  120.36    5.35   0
   1  -6  -1  108.15    4.93   0
  -1   6  -1  123.78    5.93   0
  -1  -6  -1  125.14    6.36   0
   1  -6   1  114.67    5.59   0
   1   6  -1  119.41    5.30   0
  -1   6   1  104.39    5.08   0
   2  -6  -1    8.20    3.95   0
  -2   6  -1    8.09    2.46   0
   2   6   1   12.44    4.48   0
  -2   6  -1   14.51    4.44   0
  -2  -6   1   11.44    4.25   0
  -2   6   1   11.94    4.15   0
  -2   6   1    4.80    2.38   0
  -2  -6  -1    7.07    4.64   0
   2   6  -1   10.45    4.36   0
   2  -6   1   12.94    4.19   0
  -3  -6   1    2.67    3.83   0
  -3   6  -1    0.28    2.13   0
  -3   6  -1    2.54    3.87   0
   3   6   1    0.73    3.67   0
   3  -6  -1    0.35    4.02   0
   3   6  -1   -1.08    3.84   0
  -3  -6  -1    1.15    3.79   0
  -3   6   1    2.20    4.26   0
  -3   6   1    1.70    2.60   0
  -4   6  -1   37.90    3.17   0
   4   6   1   28.89    3.54   0
  -4   6  -1   47.16    4.70   0
   4  -6  -1   39.54    2.87   0
   4   6  -1   36.27    4.32   0
  -4   6   1   24.53    2.46   0
   4  -6   1   28.42    2.96   0
  -4   6   1   38.41    4.41   0
  -5   6  -1   29.95    5.45   0
  -5   6  -1   25.53    2.69   0
  -5   6  -1   40.62    4.84   0
   5   6   1   26.57    4.08   0
   5  -6  -1   23.45    2.82   0
  -5  -6   1   32.07    4.83   0
   5  -6   1   31.91    3.28   0
  -5   6   1   34.04    5.38   0
  -5   6   1   29.36    2.60   0
   5   6  -1   27.58    4.43   0
   6  -6  -1    7.05    2.70   0
   6   6   1    3.95    4.25   0
  -6   6  -1   -0.01    6.52   0
  -6  -6   1    1.68    5.04   0
  -6   6  -1    3.98    5.94   0
  -6  -6  -1    5.42    4.45   0
   6   6  -1    1.25    5.02   0
   6  -6   1    3.72    3.22   0
   7   6   1   10.76    7.04   0
   7  -6  -1    8.16    3.56   0
   7   6   1   12.37    3.41   0
  -7  -6  -1   12.98    6.68   0
   7  -6   1   10.98    3.15   0
   7   6  -1    6.88    3.46   0
   0  -7   1   15.87    5.51   0
   0   7   1    9.78    4.81   0
   0  -7  -1   12.59    4.50   0
   0   7  -1   16.08    5.71   0
  -1   7  -1  248.60    6.38   0
   1  -7  -1  237.22    5.97   0
  -1  -7   1  260.24    6.46   0
   1   7   1  260.78    6.51   0
  -1  -7  -1  251.75    5.70   0
   1   7  -1  262.60    6.45   0
  -1   7   1  245.93    6.29   0
   1  -7   1  233.23    5.26   0
   2   7   1  341.15    5.32   0
   2  -7  -1  315.21    5.72   0
  -2  -7   1  343.68    5.97   0
  -2   7  -1  241.15    3.85   0
  -2   7  -1  345.51    6.01   0
  -2   7   1  323.96    5.77   0
  -2  -7  -1  371.44    6.17   0
   2  -7   1  316.89    5.46   0
  -2   7   1  191.62    4.84   0
   2   7  -1  337.32    5.95   0
  -3  -7   1   59.87    4.35   0
  -3   7  -1   63.87    4.22   0
  -3   7  -1   32.57    3.03   0
   3   7   1   52.69    3.98   0
   3  -7  -1   63.79    4.06   0
   3  -7   1   61.82    3.93   0
  -3   7   1   60.52    4.25   0
   3   7  -1   59.67    4.19   0
  -3  -7  -1   64.70    4.03   0
  -3   7   1   33.01    2.59   0
  -4   7  -1   19.06    3.84   0
  -4  -7   1   14.65    3.43   0
   4   7   1   13.97    3.33   0
  -4   7  -1   10.62    2.38   0
  -4   7   1   15.61    4.69   0
   4   7  -1   12.84    3.47   0
  -4   7   1   11.40    2.60   0
  -4  -7  -1   16.57    3.56   0
  -5   7  -1   34.11    4.60   0
   5   7   1   26.14    4.02   0
  -5   7  -1   21.77    2.67   0
  -5   7  -1   26.31    4.69   0
  -5   7   1   23.11    3.00   0
   5   7  -1   25.78    4.17   0
  -5   7   1   26.83    5.32   0
  -6   7  -1   13.10    2.77   0
   6   7   1   12.21    4.04   0
  -6   7  -1   14.16    5.75   0
   6  -7  -1   12.23    2.82   0
  -6   7  -1   14.67    5.14   0
  -6  -7   1   11.59    4.72   0
  -6   7   1   15.76    6.86   0
   6   7  -1   18.48    4.65   0
  -6   7   1   13.79    6.94   0
  -6  -7  -1   14.27    4.60   0
   7  -7  -1   -2.45    3.01   0
   7   7   1    0.97    5.64   0
  -7  -7  -1    1.86    5.48   0
   7   7  -1   -0.74    7.14   0
   0  -8  -1   19.81    5.26   0
   0  -8   1   14.40    4.40   0
   0   8  -1    8.43    4.44   0
   0   8   1   15.33    5.49   0
  -1  -8   1   53.25    4.96   0
   1  -8  -1   44.47    3.85   0
  -1   8  -1   43.90    4.17   0
   1   8   1   48.53    5.13   0
   1   8  -1   46.27    4.08   0
  -1  -8  -1   49.40    4.91   0
  -1   8   1   48.86    4.78   0
   1  -8   1   40.96    3.75   0
  -2   8  -1   25.85    2.87   0
   2  -8  -1   31.44    3.95   0
  -2   8  -1   31.34    4.20   0
   2   8   1   30.47    4.23   0
  -2  -8   1   29.12    4.21   0
  -2  -8  -1   36.33    3.69   0
  -2   8   1   32.59    3.53   0
   2  -8   1   30.85    3.87   0
   2   8  -1   34.93    4.16   0
  -2   8   1   24.40    2.90   0
  -3   8  -1   30.26    3.80   0
   3  -8  -1   27.27    3.73   0
   3   8   1   23.22    4.01   0
  -3  -8   1   30.46    3.82   0
  -3   8  -1   25.46    2.64   0
   3   8  -1   29.67    3.88   0
  -3   8   1   27.81    4.36   0
  -3  -8  -1   33.49    4.21   0
  -3   8   1   20.53    2.24   0
   3  -8   1   26.96    3.66   0
  -4  -8   1   32.90    3.84   0
   4  -8  -1   24.07    4.12   0
  -4   8  -1   24.69    2.67   0
   4   8   1   29.28    3.56   0
  -4   8  -1   33.83    4.02   0
   4   8  -1   31.44    3.63   0
  -4   8   1   20.24    2.27   0
  -4   8   1   28.03    3.86   0
  -4  -8  -1   34.51    3.74   0
   5   8   1    1.28    3.49   0
  -5   8  -1   -3.15    2.58   0
  -5   8  -1    5.33    4.42   0
  -5   8   1    3.09    4.50   0
  -5   8   1    5.57    2.90   0
  -5  -8  -1    2.65    3.67   0
   5   8  -1    3.88    3.63   0
  -6  -8   1    2.14    4.69   0
  -6   8  -1   -0.58    4.75   0
  -6   8  -1    1.42    3.14   0
   6   8   1    4.83    4.36   0
  -6   8  -1    0.21    4.86   0
  -6   8   1    2.86    2.64   0
  -6   8   1    5.57    5.71   0
   6   8  -1    4.46    4.83   0
  -6   8   1    3.37    5.75   0
  -6  -8  -1    4.56    4.65   0
   7   8   1    6.96    5.28   0
  -7  -8  -1    6.67    5.30   0
   7   8  -1    4.98    5.69   0
   0  -9   1   54.40    4.46   0
   0   9   1   48.62    5.22   0
   0   9  -1   45.74    4.47   0
   0  -9  -1   53.77    5.19   0
  -1  -9   1  169.08    5.72   0
   1   9   1  166.43    4.85   0
   1  -9  -1  152.03    4.98   0
  -1   9  -1  157.12    5.51   0
  -1  -9  -1  166.56    4.76   0
   1   9  -1  201.45    5.55   0
  -1   9   1  154.00    5.12   0
   1  -9   1  158.68    4.44   0
   2  -9  -1  109.36    3.93   0
  -2  -9   1  109.99    4.48   0
   2   9   1  105.54    3.95   0
  -2   9  -1   92.31    2.67   0
  -2   9  -1  109.57    3.94   0
   2   9  -1  115.59    3.99   0
  -2  -9  -1  112.64    4.80   0
  -2   9   1  100.43    3.95   0
   2  -9   1  105.26    4.34   0
  -2   9   1   87.09    3.25   0
   3   9   1    1.88    3.88   0
  -3   9  -1    1.66    2.48   0
  -3   9  -1    0.93    3.80   0
  -3  -9   1   -1.09    3.79   0
   3  -9  -1   -1.02    3.51   0
   3   9  -1   -1.21    3.95   0
  -3   9   1    0.41    3.65   0
  -3   9   1    0.33    2.16   0
   3  -9   1   -2.43    3.54   0
  -3  -9  -1   -1.67    4.01   0
   4   9   1    6.25    3.50   0
  -4   9  -1    6.59    3.37   0
  -4  -9   1    6.35    3.55   0
  -4   9  -1    4.10    2.06   0
   4  -9  -1    8.64    3.68   0
  -4  -9  -1    5.42    3.75   0
   4   9  -1    4.33    3.57   0
  -4   9   1    2.10    3.95   0
  -4   9   1    4.57    2.52   0
  -5  -9   1    3.05    3.76   0
  -5   9  -1    3.47    2.36   0
   5   9   1    4.93    4.26   0
  -5   9  -1    6.44    4.35   0
  -5   9   1   -0.56    2.73   0
  -5   9   1    2.70    4.25   0
  -5  -9  -1    3.03    4.27   0
   5   9  -1    3.45    4.20   0
  -6   9  -1    1.66    3.39   0
   6   9   1    2.40    4.13   0
  -6  -9   1    3.52    4.49   0
  -6   9  -1    0.25    4.78   0
  -6   9  -1   -2.05    4.45   0
  -6   9   1   -0.22    4.79   0
   6   9  -1    0.02    4.45   0
  -6   9   1   -1.63    2.82   0
  -6   9   1    3.73    5.09   0
   7   9   1   -0.42    5.11   0
  -7   9  -1    0.76    7.48   0
  -7   9  -1    0.40    7.79   0
  -7  -9  -1    1.11    5.18   0
   7   9  -1   -4.40    5.62   0
   0 -10  -1   63.08    5.04   0
   0  10   1   55.14    4.38   0
   0  10  -1   57.24    5.06   0
   0 -10   1   56.10    4.30   0
   1 -10  -1   74.61    4.64   0
  -1  10  -1   92.60    4.96   0
  -1 -10   1   90.23    5.13   0
   1  10   1   92.99    5.26   0
   1 -10   1   83.51    4.68   0
  -1 -10  -1  100.32    4.35   0
   1  10  -1   88.37    4.25   0
  -1  10   1   94.72    5.01   0
   2 -10  -1    1.63    3.93   0
  -2  10  -1    3.51    4.03   0
  -2 -10   1   -2.49    3.66   0
   2  10   1    1.03    3.69   0
  -2 -10  -1    1.29    4.45   0
   2  10  -1    2.24    3.65   0
  -2  10   1    0.59    3.98   0
   2 -10   1    3.92    3.81   0
  -3  10  -1   39.00    2.66   0
  -3  10  -1   38.23    4.10   0
  -3 -10   1   45.38    3.95   0
   3  10   1   42.04    3.44   0
   3 -10  -1   43.65    3.81   0
  -3 -10  -1   45.38    4.23   0
  -3  10   1   39.41    3.99   0
   3 -10   1   44.28    3.83   0
  -3  10   1   32.81    2.34   0
   3  10  -1   41.97    4.15   0
  -4 -10   1   37.39    3.67   0
   4 -10  -1   34.46    4.12   0
   4  10   1   36.63    3.78   0
  -4  10  -1   32.74    3.78   0
  -4  10  -1   32.83    2.37   0
   4  10  -1   35.67    3.64   0
  -4  10   1   36.16    3.85   0
  -4  10   1   23.07    2.82   0
  -4 -10  -1   32.58    3.83   0
  -5 -10   1   11.15    4.34   0
  -5  10  -1    7.97    4.57   0
  -5  10  -1   11.24    2.40   0
   5  10   1   10.44    3.97   0
  -5 -10  -1   10.17    3.91   0
  -5  10   1   12.70    4.29   0
  -5  10   1    9.53    2.75   0
   5  10  -1   12.54    4.33   0
  -6  10  -1    4.90    4.79   0
  -6  10  -1    5.95    4.69   0
   6  10   1    5.01    4.21   0
  -6  10  -1    5.99    3.25   0
  -6  10   1   10.12    2.82   0
   6  10  -1    6.19    4.70   0
  -6  10   1    4.31    4.79   0
   0 -11  -1    8.72    3.86   0
   0  11  -1    8.59    4.83   0
   0  11   1    9.04    4.05   0
   0 -11   1   -0.14    4.73   0
   1 -11  -1   67.89    4.69   0
  -1 -11   1   67.11    4.75   0
  -1  11  -1   64.54    4.78   0
   1  11   1   76.59    4.43   0
   1  11  -1   68.18    4.91   0
   1 -11   1   64.66    4.46   0
  -1 -11  -1   68.18    4.25   0
  -1  11   1   54.20    4.89   0
  -2  11  -1  138.48    4.98   0
   2 -11  -1  128.48    4.14   0
   2  11   1  122.38    4.86   0
  -2 -11   1  130.27    4.19   0
   2  11  -1  128.44    4.18   0
   2 -11   1  124.35    4.64   0
  -2 -11  -1  134.95    4.99   0
  -2  11   1  116.75    4.88   0
   3  11   1  140.33    4.65   0
   3 -11  -1  147.73    4.46   0
  -3  11  -1  133.92    2.60   0
  -3  11  -1  148.16    4.69   0
  -3 -11   1  154.59    4.08   0
   3 -11   1  151.97    3.87   0
   3  11  -1  151.81    4.17   0
  -3  11   1  144.54    4.56   0
  -3  11   1  125.48    2.73   0
  -3 -11  -1  151.63    4.85   0
   4 -11  -1   11.11    3.57   0
   4  11   1    9.28    3.75   0
  -4  11  -1   16.83    3.77   0
  -4 -11   1    8.30    3.75   0
  -4  11  -1    7.18    2.27   0
   4  11  -1   11.92    3.70   0
  -4  11   1   13.17    3.72   0
  -4 -11  -1    7.45    3.67   0
  -4  11   1    7.35    2.66   0
  -5  11  -1    6.18    4.01   0
  -5 -11   1    8.16    3.86   0
  -5  11  -1    4.53    2.35   0
   5  11   1    8.16    3.79   0
  -5  11   1    0.08    2.81   0
   5  11  -1    6.73    3.89   0
  -5  11   1    7.18    4.42   0
  -5 -11  -1    4.62    4.00   0
   6  11   1   16.29    4.10   0
  -6  11  -1   16.74    5.10   0
  -6  11  -1   16.71    2.97   0
  -6  11   1   17.32    5.46   0
  -6  11   1   19.28    3.27   0
  -6 -11  -1   21.15    4.64   0
   6  11  -1   21.32    4.66   0
   0  12  -1   10.69    4.17   0
   0  12   1   11.84    4.18   0
   0 -12   1   10.25    4.04   0
   0 -12  -1   12.05    4.07   0
  -1 -12   1    5.08    3.75   0
   1  12   1    7.98    4.01   0
   1 -12  -1    6.65    3.53   0
  -1  12  -1    3.54    4.75   0
   1 -12   1    4.60    3.45   0
  -1  12   1   -0.19    4.51   0
   1  12  -1   -2.83    3.83   0
  -1 -12  -1   -1.89    4.00   0
   2  12   1    8.05    4.06   0
  -2  12  -1   -1.56    4.32   0
   2 -12  -1    1.88    3.35   0
  -2 -12   1   -1.51    4.18   0
   2 -12   1    3.67    3.83   0
  -2 -12  -1    9.75    4.18   0
  -2  12   1    1.96    4.25   0
   2  12  -1   -4.33    4.20   0
   3  12   1    4.35    3.35   0
  -3  12  -1    4.34    2.18   0
   3 -12  -1    8.77    3.81   0
  -3  12  -1   10.36    3.84   0
  -3 -12   1    1.30    3.76   0
   3 -12   1    5.10    3.55   0
  -3  12   1    1.62    3.18   0
   3  12  -1    1.72    4.11   0
  -3  12   1    1.88    2.55   0
  -3 -12  -1    3.01    4.09   0
   4  12   1    2.62    3.47   0
   4 -12  -1    1.88    3.52   0
  -4  12  -1   12.12    3.64   0
  -4  12  -1    1.44    2.23   0
  -4 -12   1   10.20    3.66   0
  -4  12   1    5.73    2.72   0
  -4  12   1    5.77    3.60   0
  -4 -12  -1    2.56    3.76   0
   4  12  -1    8.31    3.72   0
   5  12   1    5.62    3.89   0
  -5  12  -1    3.90    2.94   0
  -5  12  -1    1.87    4.30   0
  -5 -12   1   -2.15    3.74   0
  -5  12   1    4.12    4.35   0
  -5 -12  -1   -5.78    3.69   0
  -5  12   1    1.50    2.47   0
   5  12  -1    0.81    3.80   0
  -6 -12   1   -0.84    4.23   0
  -6  12  -1   -0.37    5.25   0
  -6  12  -1   -0.33    3.51   0
   6  12   1    2.31    4.21   0
  -6  12   1    0.99    5.02   0
  -6 -12  -1    0.60    4.44   0
  -6  12   1    2.26    2.83   0
   6  12  -1    2.37    4.68   0
   0  13   1    9.97    4.00   0
   0 -13  -1    7.87    4.48   0
   0  13  -1    8.36    3.88   0
   0 -13   1    6.43    3.79   0
  -1  13  -1  -10.01    4.74   0
   1  13   1    7.16    4.57   0
  -1 -13   1    2.30    3.69   0
   1 -13  -1    8.42    4.06   0
   1 -13   1    6.93    3.47   0
  -1  13   1    7.65    3.67   0
   1  13  -1   -2.92    4.69   0
  -1 -13  -1   12.45    3.71   0
   2  13   1   14.83    4.91   0
   2 -13  -1   22.46    3.29   0
  -2  13  -1   24.81    3.87   0
  -2 -13   1   27.42    4.22   0
  -2 -13  -1    8.87    4.88   0
   2  13  -1   19.69    4.48   0
   2 -13   1   27.38    3.78   0
  -2  13   1   23.86    3.41   0
  -3  13  -1   27.04    2.82   0
   3 -13  -1   43.06    3.22   0
  -3 -13   1   40.43    4.20   0
   3  13   1   39.94    3.55   0
  -3  13  -1   36.25    4.25   0
  -3  13   1   36.68    2.31   0
  -3  13   1   39.10    4.02   0
   3 -13   1   40.00    3.41   0
  -3 -13  -1   44.58    3.58   0
   3  13  -1   45.02    4.24   0
  -4  13  -1   16.04    2.18   0
  -4 -13   1   16.97    4.12   0
   4 -13  -1   21.17    3.94   0
   4  13   1   23.13    3.39   0
  -4  13  -1   21.86    3.82   0
  -4  13   1   13.77    3.76   0
   4  13  -1   17.60    4.16   0
  -4  13   1   17.81    2.56   0
  -4 -13  -1   21.18    3.99   0
  -5 -13   1   13.25    4.30   0
  -5  13  -1    0.63    4.54   0
  -5  13  -1    2.26    2.93   0
   5  13   1    2.32    3.79   0
  -5 -13  -1    7.16    4.18   0
  -5  13   1    7.61    4.57   0
   5  13  -1    6.50    4.41   0
  -5  13   1    9.93    2.51   0
  -6 -13   1   -1.63    4.75   0
   0  14   1   32.08    5.30   0
   0 -14   1   35.86    4.16   0
   0  14  -1   29.28    5.23   0
   0 -14  -1   34.84    4.78   0
  -1  14  -1   94.23    4.41   0
   1 -14  -1   88.06    4.09   0
   1  14   1  102.60    5.31   0
  -1 -14   1   92.23    5.05   0
   1  14  -1   96.66    4.32   0
   1 -14   1   98.04    4.04   0
  -1 -14  -1  109.49    5.04   0
  -1  14   1   89.81    4.23   0
   2 -14  -1    8.77    4.02   0
  -2 -14   1    7.03    3.69   0
   2  14   1   21.45    3.95   0
  -2  14  -1    8.46    3.57   0
   2  14  -1    7.53    4.89   0
  -2  14   1    4.81    4.28   0
  -2 -14  -1    2.20    4.03   0
   2 -14   1    8.57    3.36   0
  -3  14  -1    3.45    2.18   0
   3 -14  -1    7.90    3.67   0
   3  14   1   -1.94    4.21   0
  -3  14  -1   -2.63    3.41   0
  -3 -14   1    0.27    4.26   0
   3 -14   1   -0.28    3.80   0
  -3  14   1    0.91    4.09   0
   3  14  -1   -6.01    4.13   0
  -3  14   1    5.72    2.63   0
  -3 -14  -1   -2.17    3.50   0
  -4 -14   1    4.06    4.02   0
  -4  14  -1    9.25    2.34   0
   4  14   1    9.36    3.50   0
   4 -14  -1    9.88    4.02   0
  -4  14  -1    3.62    4.40   0
   4  14  -1    4.58    3.48   0
  -4  14   1    2.46    4.10   0
  -4  14   1    5.10    2.89   0
  -4 -14  -1   17.07    3.82   0
  -5 -14   1    5.70    4.29   0
  -5  14  -1    3.82    4.38   0
   5  14   1    3.41    3.96   0
  -5  14  -1   -1.33    3.02   0
  -5 -14  -1   10.44    4.42   0
  -5  14   1    2.93    2.60   0
  -5  14   1    2.45    4.43   0
   5  14  -1   -3.66    4.39   0
   0  15  -1   10.36    4.34   0
   0 -15   1    9.89    4.77   0
   0  15   1    4.33    5.21   0
   0 -15  -1    2.17    4.12   0
  -1  15  -1    6.26    4.02   0
  -1 -15   1    8.47    4.59   0
   1  15   1   -5.52    4.91   0
   1 -15  -1    2.02    4.74   0
  -1  15   1   10.55    4.92   0
   1  15  -1   14.57    4.98   0
  -1 -15  -1    8.67    4.94   0
   1 -15   1   11.53    3.70   0
  -2  15  -1   54.67    3.88   0
  -2 -15   1   64.14    4.60   0
   2 -15  -1   46.33    4.36   0
   2  15   1   73.57    4.17   0
  -2 -15  -1   50.77    4.17   0
   2 -15   1   51.10    4.07   0
  -2  15   1   45.76    4.65   0
   2  15  -1   45.76    4.24   0
   3 -15  -1   42.04    4.15   0
  -3  15  -1   30.49    2.77   0
  -3 -15   1   39.66    3.68   0
  -3  15  -1   37.71    3.64   0
   3  15   1   33.06    3.73   0
   3 -15   1   43.86    3.92   0
  -3  15   1   37.69    2.40   0
  -3  15   1   38.14    4.22   0
  -3 -15  -1   32.84    4.37   0
   3  15  -1   31.81    4.21   0
  -4  15  -1    5.90    4.52   0
  -4  15  -1    7.33    2.90   0
  -4 -15   1    1.24    3.89   0
   4 -15  -1    5.94    3.87   0
   4  15   1    1.48    3.93   0
   4  15  -1    4.43    4.52   0
  -4  15   1    0.18    4.35   0
  -4 -15  -1   -5.40    4.33   0
  -4  15   1    6.51    2.44   0
   5  15   1    5.86    4.47   0
  -5  15  -1    4.29    4.54   0
  -5  15   1    7.93    2.80   0
   5  15  -1    2.33    4.16   0
  -5  15   1    4.84    4.63   0
   0 -16   1   21.71    5.15   0
   0 -16  -1   17.56    4.88   0
   0  16   1   16.70    4.39   0
   0  16  -1   17.35    4.45   0
   1  16   1   19.63    4.18   0
  -1 -16   1   25.08    4.03   0
   1 -16  -1   18.49    3.84   0
  -1  16  -1   14.68    4.67   0
  -1  16   1    8.92    3.99   0
   1  16  -1   18.69    4.28   0
  -1 -16  -1   17.39    4.05   0
   1 -16   1   19.97    3.96   0
  -2 -16   1    8.98    4.31   0
  -2  16  -1   -1.81    4.50   0
   2 -16  -1   -2.52    3.99   0
   2  16   1    1.41    3.80   0
   2  16  -1   -1.48    3.85   0
  -2 -16  -1   -0.40    4.36   0
   2 -16   1   -0.46    4.11   0
  -2  16   1    1.22    3.65   0
  -3 -16   1   16.28    4.38   0
  -3  16  -1   16.66    2.85   0
   3  16   1    5.44    4.47   0
   3 -16  -1   10.03    4.06   0
  -3  16  -1   21.38    4.12   0
  -3 -16  -1   17.69    4.72   0
   3  16  -1   16.93    4.57   0
  -3  16   1   11.33    3.60   0
   3 -16   1   15.39    3.89   0
  -3  16   1   14.32    2.53   0
   4 -16  -1    4.47    4.05   0
  -4 -16   1  -11.68    4.23   0
  -4  16  -1   -2.59    2.54   0
   4  16   1   -5.90    4.54   0
  -4  16  -1    3.46    4.33   0
  -4  16   1   -6.19    3.22   0
  -4  16   1   -3.18    4.48   0
   4  16  -1   -1.60    4.56   0
  -4 -16  -1   -1.20    3.69   0
   0 -17   1    2.23    4.20   0
   0 -17  -1    1.69    4.84   0
   0  17   1  -11.00    4.71   0
   0  17  -1    7.71    5.62   0
  -1 -17   1   59.71    5.50   0
  -1  17  -1   46.24    5.37   0
   1 -17  -1   45.61    4.85   0
   1  17   1   48.66    4.56   0
  -1 -17  -1   56.01    4.57   0
  -1  17   1   40.98    4.38   0
   1 -17   1   58.47    4.10   0
   1  17  -1   50.24    5.60   0
  -2  17  -1    3.13    4.78   0
  -2 -17   1   -3.70    4.17   0
   2  17   1    7.13    4.37   0
   2 -17  -1   -1.79    3.75   0
  -2  17   1   -1.89    4.30   0
   2 -17   1   -3.47    4.62   0
  -2 -17  -1   -6.42    5.13   0
   2  17  -1   -4.83    5.15   0
   3  17   1   -1.33    4.79   0
  -3 -17   1    4.91    4.26   0
  -3  17  -1    0.38    4.39   0
  -3  17  -1   -1.47    2.72   0
   3 -17  -1    8.38    4.22   0
  -3 -17  -1    3.63    4.04   0
   3  17  -1   -2.66    4.41   0
  -3  17   1    2.05    4.65   0
  -3  17   1   -0.66    2.56   0
   3 -17   1    4.02    3.43   0
   0 -18   1    6.64    4.56   0
   0  18   1   10.64    5.47   0
   0  18  -1    1.81    4.60   0
   0 -18  -1   12.58    4.33   0
   1 -18  -1   39.83    4.14   0
  -1  18  -1   18.42    4.73   0
   1  18   1   38.19    4.67   0
  -1 -18   1   32.50    4.74   0
   1 -18   1   29.32    5.13   0
  -1  18   1   29.27    5.32   0
  -1 -18  -1   30.65    5.45   0
   1  18  -1   28.19    4.87   0
   2 -18  -1   10.74    4.70   0
   2  18   1    9.60    4.25   0
  -2 -18   1    2.73    4.97   0
  -2  18  -1    5.39    4.25   0
  -2  18   1    5.05    4.62   0
   2 -18   1    9.67    4.68   0
  -2 -18  -1    9.94    4.34   0
   2  18  -1   -1.29    4.91   0
   0  19   1   10.08    5.91   0
   0 -19   1   20.74    5.65   0
   0  19  -1   19.48    5.73   0
   0 -19  -1   17.22    5.83   0
  -1 -19   1   26.04    5.29   0
  -1  19  -1    6.36    4.79   0
   1 -19  -1   22.07    5.11   0
   1  19   1    2.34    6.10   0
  -1  19   1   19.12    4.54   0
   1  19  -1    2.48    5.96   0
  -1 -19  -1   18.58    5.43   0
   1 -19   1   27.93    5.06   0
  -1   0   2  302.59   11.11   0
   1   0   2  321.25    8.81   0
   1   0  -2  440.60   13.16   0
   1   0   2  305.81    8.85   0
   2   0  -2  161.44   16.29   0
   2   0   2  119.51    4.91   0
   2   0  -2  168.54   17.51   0
   2   0  -2  174.11    5.63   0
   2   0   2  111.96    6.35   0
   3   0  -2  266.82    4.92   0
   3   0   2  191.13    6.39   0
  -3   0  -2  233.25    6.50   0
   3   0   2  288.89    5.14   0
   4   0  -2   23.48    2.73   0
   4   0   2   21.37    3.30   0
  -4   0  -2   20.87    5.02   0
   5   0   2   71.74    3.41   0
  -5   0  -2   81.08    6.93   0
   5   0  -2   71.36    3.35   0
   6   0   2   70.45    2.88   0
   6   0  -2   65.70    2.94   0
   7   0   2   16.43    3.16   0
   7   0  -2   10.88    3.02   0
   8   0   2    5.50    3.42   0
  -1   1  -2   56.83    4.42   0
   1  -1  -2  104.18    4.60   0
   1  -1  -2  131.62    8.80   0
   1   1   2   87.15    6.74   0
  -1   1   2   94.11    7.98   0
   1   1  -2   93.82    8.08   0
   1  -1   2   41.92    5.32   0
  -1   1   2   69.74    4.44   0
  -1  -1  -2   85.03    6.59   0
   2  -1  -2   22.97    9.98   0
   2  -1  -2   20.88    3.73   0
   2   1   2   14.66    5.09   0
  -2   1  -2   15.99    4.36   0
   2   1  -2   17.47    7.84   0
   2  -1   2   18.14    4.28   0
  -2   1   2   20.25    8.92   0
   3  -1  -2  172.99    4.48   0
  -3   1  -2  136.15    5.68   0
   3   1   2  145.04    6.22   0
   3   1  -2  168.25   13.78   0
   3  -1   2  175.42    4.55   0
   4  -1  -2   66.72    2.99   0
   4   1   2   51.70    5.01   0
   4   1   2   63.74    3.58   0
  -4   1  -2   54.89    5.30   0
   4   1  -2   58.72    3.11   0
   4  -1   2   62.87    3.58   0
  -4  -1  -2   61.59    5.28   0
  -5   1  -2    2.41    5.53   0
  -5   1  -2    0.40    5.76   0
   5   1   2   -1.24    2.52   0
   5  -1  -2    4.70    2.46   0
   5  -1   2   -0.40    2.99   0
   5   1  -2   -0.66    2.54   0
  -5  -1  -2   -0.25    5.34   0
   6  -1  -2   54.83    2.89   0
   6   1   2   46.74    2.91   0
   6  -1   2   58.22    2.75   0
   6   1  -2   49.36    2.79   0
   7   1   2   -0.45    2.77   0
   7  -1  -2    0.49    2.62   0
   7   1  -2   -0.25    2.56   0
   7  -1   2    0.89    3.07   0
   0   2   2   48.48    7.05   0
   0  -2  -2   50.20    5.98   0
   0   2  -2   49.10    6.07   0
   1  -2  -2  253.16    5.35   0
  -1   2  -2  224.58    5.57   0
   1  -2  -2  280.34    9.96   0
   1   2   2  198.47    6.67   0
  -1  -2  -2  209.56    7.83   0
  -1   2   2  221.97    5.07   0
   1   2  -2  206.11    8.21   0
   1  -2   2  246.02    5.91   0
  -1   2   2  228.41    9.36   0
   2  -2  -2  392.69    5.24   0
   2  -2  -2  476.30   11.60   0
  -2   2  -2  310.23    4.88   0
   2   2   2  282.57    6.46   0
   2   2  -2  319.92    8.69   0
   2  -2   2  260.05    4.51   0
  -2   2   2  450.03   11.15   0
  -2   2   2  359.01    5.48   0
   3   2   2   78.62    5.02   0
   3  -2  -2  128.76    4.03   0
  -3   2  -2  113.99    4.02   0
   3   2  -2  116.57    7.56   0
   3  -2   2  116.61    4.00   0
  -3   2   2  114.99   10.77   0
  -3   2   2  116.62    3.55   0
   4  -2  -2    0.78    2.70   0
  -4   2  -2    2.79    4.17   0
   4   2   2    2.38    4.01   0
  -4   2  -2    4.06    4.84   0
   4  -2   2    5.62    3.28   0
   4   2  -2    3.53    6.85   0
  -4  -2  -2    2.46    4.86   0
  -5   2  -2   18.61    5.87   0
   5   2   2   18.58    4.99   0
   5  -2  -2   22.65    2.72   0
   5   2   2   15.48    3.14   0
  -5   2  -2   15.81    5.83   0
   5  -2   2   18.17    3.16   0
  -5  -2  -2   18.23    5.33   0
   5   2  -2   19.00    3.11   0
   6  -2  -2    2.95    2.55   0
   6   2   2    4.93    2.69   0
   6  -2   2    8.08    2.67   0
   6   2  -2    1.54    2.72   0
  -6  -2  -2    4.10    6.76   0
   7  -2  -2    0.62    3.06   0
   7   2   2    3.04    3.15   0
   7  -2   2    5.48    2.73   0
   7   2  -2    6.93    2.57   0
   0  -3  -2 1964.23   16.17   0
   0   3  -2 1963.97   16.55   0
   0  -3   2 1973.68   16.00   0
   0   3   2 1942.00   16.55   0
   1  -3  -2 1085.41   12.80   0
   1   3   2  783.22   10.32   0
  -1  -3   2  796.26   11.07   0
  -1   3  -2  765.86   10.50   0
  -1   3  -2  767.68    7.13   0
  -1   3   2  800.55   11.56   0
   1   3  -2  794.27   11.07   0
  -1   3   2  877.55    7.64   0
  -1  -3  -2  809.67   10.19   0
   2  -3  -2    3.58    5.20   0
   2   3   2    1.46    3.98   0
   2  -3  -2    5.06    2.79   0
  -2   3  -2    1.58    2.62   0
  -2   3  -2    2.89    4.33   0
  -2   3   2    5.87    3.17   0
   2  -3   2    2.11    2.70   0
  -2   3   2    3.58    5.02   0
   2   3  -2    4.41    5.31   0
  -2  -3  -2    2.30    4.38   0
  -3   3  -2  214.28    6.19   0
   3  -3  -2  245.96    3.86   0
  -3   3  -2  223.50    4.10   0
  -3  -3   2  175.61    6.29   0
   3   3   2  158.56    5.34   0
   3  -3  -2  252.34    8.27   0
   3   3  -2  177.40    6.58   0
  -3   3   2  227.32    4.25   0
  -3   3   2  256.53    8.60   0
   3  -3   2  166.91    3.47   0
  -4   3  -2   40.81    2.78   0
   4   3   2   28.56    4.12   0
   4  -3  -2   53.50    2.98   0
  -4   3  -2   40.71    4.65   0
  -4   3  -2   47.23    4.94   0
   4  -3   2   41.27    3.42   0
   4   3  -2   40.85    5.45   0
  -4  -3  -2   39.14    5.00   0
   5  -3  -2   30.74    2.74   0
   5   3   2   18.64    4.99   0
  -5   3  -2   24.63    5.07   0
  -5   3  -2   26.56    5.92   0
   5   3   2   19.29    2.99   0
  -5  -3  -2   21.78    4.86   0
   5  -3   2   28.58    2.80   0
   6   3   2   20.37    3.43   0
   6  -3  -2   28.59    2.78   0
  -6  -3  -2   33.33    5.78   0
   6  -3   2   32.95    2.88   0
   6   3  -2   25.28    3.27   0
   7  -3  -2    4.62    2.67   0
   7   3   2    3.35    3.42   0
   7  -3   2    5.08    3.17   0
   7   3  -2    0.84    3.05   0
   0   4   2  630.59   10.23   0
   0   4  -2  615.06    9.77   0
   0  -4   2  604.21   10.25   0
   0  -4  -2  634.37    9.52   0
   1   4   2  378.87    7.90   0
   1  -4  -2  368.67    7.30   0
  -1   4  -2  363.76    7.11   0
  -1  -4   2  382.56    8.08   0
   1   4  -2  361.97    7.15   0
  -1  -4  -2  391.50    7.50   0
  -1   4   2  365.94    7.42   0
   1  -4   2  350.60    6.79   0
   2  -4  -2   22.34    3.43   0
   2  -4  -2   18.36    4.38   0
  -2  -4   2   18.37    4.13   0
   2   4   2   16.41    4.30   0
  -2   4  -2   16.17    2.69   0
  -2   4  -2   18.41    4.17   0
  -2  -4  -2   18.69    3.91   0
  -2   4   2   16.61    3.25   0
  -2   4   2   23.70    5.05   0
   2   4  -2   14.94    4.42   0
  -3   4  -2   27.63    2.49   0
   3  -4  -2   30.99    4.97   0
   3   4   2   21.04    3.77   0
  -3   4  -2   27.50    4.65   0
   3  -4  -2   28.65    2.67   0
   3   4  -2   18.56    4.84   0
   3  -4   2   17.24    2.55   0
  -3   4   2   30.34    5.64   0
  -3  -4  -2   20.48    4.62   0
  -3   4   2   24.62    3.06   0
   4   4   2   19.30    4.20   0
   4  -4  -2   30.34    3.34   0
  -4   4  -2   22.70    4.88   0
  -4  -4   2   19.94    4.58   0
  -4   4  -2   21.33    3.30   0
  -4   4  -2   22.52    4.55   0
   4   4  -2   30.73    4.62   0
  -4   4   2   31.68    5.76   0
   4  -4   2   28.75    2.78   0
  -4   4   2   25.10    3.28   0
  -5   4  -2   27.01    4.73   0
  -5   4  -2   26.15    5.41   0
   5  -4  -2   25.44    3.30   0
   5   4   2   18.43    4.69   0
   5   4  -2   19.25    5.63   0
  -5  -4  -2   23.46    4.58   0
   5  -4   2   30.00    2.80   0
   6   4   2   51.10    5.66   0
   6   4   2   46.66    3.17   0
  -6   4  -2   60.70    9.50   0
  -6   4  -2   69.41    9.05   0
   6  -4  -2   87.76    3.12   0
   6   4  -2   53.45    3.45   0
  -6  -4  -2   65.33    5.70   0
   6  -4   2   86.99    3.23   0
   7   4   2    3.55    3.50   0
   7  -4  -2   14.27    3.22   0
   7   4  -2    5.96    3.26   0
   7  -4   2   12.58    3.30   0
   0  -5   2   -3.00    4.87   0
   0   5   2   -5.18    5.75   0
   0   5  -2   -0.73    5.86   0
   0  -5  -2   -4.85    4.88   0
   1  -5  -2   40.14    4.46   0
  -1   5  -2   37.34    5.65   0
  -1  -5   2   34.19    5.62   0
   1   5   2   37.58    4.76   0
   1   5  -2   37.52    5.58   0
   1  -5   2   35.28    5.37   0
  -1   5   2   35.99    5.51   0
  -1  -5  -2   38.59    4.96   0
   2   5   2   88.96    4.70   0
  -2   5  -2   96.38    4.81   0
  -2  -5   2   89.21    4.83   0
  -2   5  -2   55.68    3.30   0
   2  -5  -2  116.93    5.09   0
  -2   5   2   96.54    5.03   0
   2   5  -2   94.29    4.98   0
  -2  -5  -2   98.70    5.01   0
  -2   5   2  105.58    3.10   0
   3   5   2   44.87    3.99   0
  -3   5  -2   59.85    4.96   0
   3  -5  -2   71.30    5.04   0
   3  -5  -2   64.44    3.30   0
  -3   5  -2   22.07    2.79   0
  -3   5   2   68.51    5.12   0
   3  -5   2   65.69    2.88   0
  -3  -5  -2   52.25    4.26   0
  -3   5   2   49.80    3.09   0
   3   5  -2   50.03    4.33   0
   4  -5  -2    2.59    2.69   0
  -4  -5   2    9.11    4.21   0
  -4   5  -2    6.45    2.43   0
  -4   5  -2    3.89    4.37   0
   4   5   2    3.68    3.34   0
  -4   5   2    6.99    4.44   0
   4  -5   2    2.62    3.20   0
   4   5  -2    3.98    4.15   0
  -4   5   2    4.62    2.94   0
  -5   5  -2   81.00    5.27   0
   5  -5  -2   75.97    3.44   0
  -5   5  -2   71.09    5.68   0
  -5  -5   2   53.17    5.43   0
  -5   5  -2   71.26    3.04   0
   5   5   2   51.83    4.53   0
  -5   5   2   67.03    7.92   0
   5  -5   2   49.75    3.69   0
  -5   5   2   78.96    8.30   0
   5   5  -2   69.84    5.38   0
  -5  -5  -2   62.73    4.77   0
  -5   5   2   72.26    3.03   0
  -6   5  -2   25.72    7.07   0
  -6   5  -2   43.87    6.21   0
   6   5   2   29.16    4.84   0
   6  -5  -2   42.98    3.03   0
  -6  -5  -2   48.15    4.92   0
   6  -5   2   44.74    3.19   0
   6   5  -2   34.92    7.04   0
   7   5   2    8.50    3.40   0
   7  -5  -2   11.21    2.90   0
   7   5  -2    8.38    2.95   0
   7  -5   2    3.66    3.13   0
  -7  -5  -2    5.29    7.13   0
   0  -6  -2   30.26    5.93   0
   0  -6   2   36.20    4.97   0
   0   6   2   27.97    5.02   0
   0   6  -2   32.26    4.90   0
   1  -6  -2  100.74    5.40   0
   1   6   2  101.73    6.04   0
  -1  -6   2  105.19    5.98   0
  -1   6  -2  101.00    5.78   0
   1  -6   2   95.60    4.75   0
  -1   6   2   98.80    4.95   0
   1   6  -2  104.02    5.11   0
  -1  -6  -2  105.63    5.94   0
   2   6   2  250.88    4.96   0
   2  -6  -2  255.18    5.53   0
  -2   6  -2  170.09    3.76   0
  -2  -6   2  265.66    5.73   0
  -2   6  -2  259.19    5.63   0
  -2   6   2  221.16    4.38   0
   2   6  -2  249.16    5.59   0
  -2  -6  -2  271.55    5.85   0
  -2   6   2  253.46    5.69   0
   2  -6   2  244.78    5.29   0
   3   6   2   65.91    3.96   0
   3  -6  -2   83.75    4.32   0
  -3  -6   2   65.24    4.22   0
  -3   6  -2   39.62    3.04   0
  -3   6  -2   78.26    4.28   0
  -3   6   2   65.80    2.77   0
  -3   6   2   85.63    4.89   0
  -3  -6  -2   76.37    4.25   0
   3   6  -2   70.60    4.39   0
  -4   6  -2    2.57    4.35   0
   4   6   2    0.60    3.32   0
  -4   6  -2   -2.38    2.77   0
   4  -6  -2    1.44    2.69   0
   4  -6  -2    1.12    3.85   0
  -4   6   2    3.15    2.90   0
  -4  -6  -2    0.20    3.59   0
   4   6  -2    1.17    4.15   0
  -4   6   2    2.44    4.26   0
  -5  -6   2   22.88    4.32   0
   5   6   2   19.67    4.11   0
  -5   6  -2   22.87    2.66   0
   5  -6  -2   28.79    2.84   0
  -5   6  -2   23.38    4.60   0
  -5   6  -2   23.77    5.00   0
  -5   6   2   25.42    5.47   0
  -5   6   2   16.64    3.07   0
   5   6  -2   20.13    4.75   0
   5  -6   2   18.73    2.79   0
   6   6   2   15.93    4.05   0
  -6   6  -2   10.44    6.12   0
  -6   6  -2   14.68    5.32   0
   6  -6  -2   23.06    2.88   0
  -6  -6  -2   17.99    4.56   0
   6   6  -2   13.39    5.36   0
   6  -6   2   18.96    3.02   0
   7  -6  -2    2.55    3.63   0
   7   6   2    5.19    3.11   0
   7   6   2    8.07    6.32   0
   7  -6   2   19.01    3.67   0
  -7  -6  -2    6.49    6.08   0
   7   6  -2   13.48    3.59   0
   0   7  -2   18.91    4.74   0
   0  -7   2   20.87    5.66   0
   0  -7  -2    5.98    4.29   0
   0   7   2   14.78    4.59   0
   1  -7  -2  367.13    5.89   0
   1   7   2  396.75    6.34   0
  -1   7  -2  386.29    6.15   0
  -1  -7   2  391.33    6.72   0
   1   7  -2  393.80    6.72   0
   1  -7   2  374.35    6.31   0
  -1  -7  -2  417.38    6.45   0
  -1   7   2  388.51    6.80   0
   2   7   2  161.31    4.37   0
  -2   7  -2  141.24    3.53   0
  -2   7  -2  180.39    5.11   0
  -2  -7   2  161.07    5.33   0
   2  -7  -2  156.63    4.36   0
   2   7  -2  170.86    5.35   0
  -2  -7  -2  174.83    5.24   0
  -2   7   2  100.67    3.91   0
  -2   7   2  163.98    5.08   0
   2  -7   2  173.94    4.31   0
   3  -7  -2   18.99    4.35   0
  -3  -7   2   16.06    3.76   0
  -3   7  -2   15.87    3.90   0
   3   7   2   19.08    3.64   0
  -3   7  -2   16.46    2.60   0
  -3   7   2   20.70    4.38   0
  -3   7   2   10.06    2.30   0
   3   7  -2   16.57    3.87   0
  -3  -7  -2   24.18    3.17   0
   4   7   2   26.78    3.44   0
  -4   7  -2   11.38    2.39   0
   4  -7  -2   20.42    4.48   0
  -4   7  -2   28.21    3.76   0
  -4   7   2   22.94    4.28   0
  -4  -7  -2   20.87    3.70   0
   4   7  -2   24.19    4.05   0
  -4   7   2   16.50    2.42   0
  -5   7  -2    5.71    4.37   0
  -5   7  -2    7.15    4.36   0
   5   7   2    6.19    3.94   0
  -5   7  -2    3.00    2.44   0
  -5  -7   2    6.08    4.06   0
   5   7  -2    8.57    4.47   0
  -5   7   2    3.47    2.91   0
  -5   7   2    8.23    4.73   0
   6  -7  -2   17.99    2.88   0
  -6   7  -2   12.74    5.37   0
  -6   7  -2   13.59    4.77   0
   6   7   2    9.27    3.98   0
  -6   7  -2    8.51    2.81   0
  -6  -7  -2   11.15    4.43   0
   6   7  -2   10.82    5.02   0
   7   7   2    2.38    5.25   0
   7  -7  -2   -0.78    3.03   0
   7   7  -2    0.48    8.39   0
  -7  -7  -2    1.85    5.37   0
   0   8   2   -4.10    5.22   0
   0  -8   2    1.95    4.18   0
   0   8  -2    4.46    4.18   0
   0  -8  -2   -0.15    3.98   0
  -1   8  -2  203.56    5.66   0
   1   8   2  227.49    5.97   0
  -1  -8   2  214.89    5.63   0
   1  -8  -2  197.76    5.26   0
   1  -8   2  198.36    4.64   0
  -1  -8  -2  223.24    5.21   0
   1   8  -2  210.57    5.55   0
  -1   8   2  215.40    5.57   0
   2  -8  -2  275.80    5.36   0
   2   8   2  281.20    5.35   0
  -2  -8   2  272.57    5.36   0
  -2   8  -2  223.97    3.90   0
  -2   8  -2  272.03    5.27   0
  -2   8   2  269.15    5.46   0
   2  -8   2  265.40    5.07   0
  -2   8   2  207.88    3.44   0
   2   8  -2  258.94    4.79   0
  -2  -8  -2  285.21    5.72   0
  -3  -8   2  103.53    4.18   0
   3   8   2  111.07    4.34   0
   3  -8  -2  100.43    4.97   0
  -3   8  -2   78.18    3.01   0
  -3   8  -2  103.35    4.19   0
  -3   8   2  110.20    4.44   0
   3   8  -2  107.66    3.73   0
  -3   8   2   77.32    2.68   0
  -3  -8  -2  116.66    3.93   0
  -4   8  -2   29.13    2.32   0
   4  -8  -2   39.85    3.72   0
  -4  -8   2   34.57    3.97   0
   4   8   2   32.06    3.64   0
  -4   8  -2   34.20    3.81   0
   4   8  -2   38.70    4.20   0
  -4   8   2   20.89    2.82   0
  -4   8   2   36.09    4.18   0
  -4  -8  -2   39.89    3.79   0
   5   8   2    4.53    3.35   0
  -5   8  -2    3.07    2.46   0
  -5   8  -2    8.14    4.62   0
  -5   8   2    4.77    4.36   0
  -5  -8  -2    5.27    4.16   0
  -5   8   2    8.84    2.54   0
   5   8  -2    4.38    4.34   0
  -6   8  -2    2.11    4.35   0
  -6  -8   2    1.94    4.55   0
   6   8   2    0.99    4.17   0
  -6   8  -2    6.25    4.85   0
  -6   8  -2    4.20    3.28   0
  -6   8   2    3.01    5.55   0
   6   8  -2    3.03    4.64   0
  -6   8   2    3.53    3.36   0
  -6   8   2    2.39    5.68   0
  -7   8  -2   36.04    7.54   0
   7   8   2   41.80    5.25   0
  -7   8  -2   40.05    8.36   0
   7   8  -2   26.28    6.54   0
  -7  -8  -2   53.05    5.53   0
   0   9  -2    4.82    4.18   0
   0  -9  -2    7.41    4.91   0
   0  -9   2    4.69    4.20   0
   0   9   2   10.89    4.89   0
   1  -9  -2   99.70    4.81   0
  -1   9  -2  106.45    5.09   0
   1   9   2  114.36    4.72   0
  -1  -9   2  107.81    4.35   0
  -1   9   2  101.48    4.32   0
   1  -9   2  112.17    4.82   0
   1   9  -2  104.70    4.98   0
  -1  -9  -2  109.51    4.75   0
  -2   9  -2   50.65    4.07   0
  -2  -9   2   54.15    3.56   0
   2   9   2   43.98    3.69   0
   2  -9  -2   49.50    4.21   0
  -2  -9  -2   51.69    4.62   0
  -2   9   2   46.33    3.77   0
  -2   9   2   39.72    2.88   0
   2   9  -2   48.10    4.28   0
   2  -9   2   46.69    4.05   0
   3   9   2    4.88    3.21   0
  -3   9  -2   10.08    3.09   0
  -3   9  -2    9.88    2.25   0
   3  -9  -2    4.97    3.61   0
  -3  -9   2    5.33    3.73   0
  -3  -9  -2    9.76    4.09   0
  -3   9   2    6.43    2.79   0
  -3   9   2    7.66    3.74   0
   3   9  -2    5.74    4.02   0
  -4   9  -2   73.96    4.01   0
  -4   9  -2   60.40    2.38   0
  -4  -9   2   83.38    4.26   0
   4  -9  -2   91.45    3.96   0
   4   9   2   70.73    3.92   0
   4   9  -2   73.10    3.95   0
  -4   9   2   60.30    2.41   0
  -4  -9  -2   84.80    4.14   0
  -4   9   2   97.64    4.49   0
  -5   9  -2   36.23    2.63   0
   5   9   2   43.96    3.69   0
  -5   9  -2   40.81    4.82   0
  -5  -9  -2   50.94    4.39   0
  -5   9   2   43.26    4.68   0
  -5   9   2   42.32    2.95   0
   5   9  -2   39.63    4.45   0
  -6   9  -2   -1.81    3.55   0
  -6   9  -2    4.41    4.51   0
  -6  -9   2    2.52    4.54   0
   6   9   2    1.59    3.98   0
  -6   9  -2    1.31    4.90   0
  -6   9   2    3.98    3.29   0
  -6   9   2    3.86    5.29   0
   6   9  -2    4.30    4.55   0
   7   9   2   -2.21    5.19   0
  -7   9  -2    3.47    6.69   0
  -7   9  -2    1.02    6.35   0
   7   9  -2    0.94    5.34   0
  -7  -9  -2    0.21    5.41   0
   0  10   2   72.85    4.48   0
   0  10  -2   76.69    4.45   0
   0 -10   2   63.89    5.28   0
   0 -10  -2   74.99    4.37   0
  -1 -10   2   15.97    4.58   0
   1  10   2    9.26    4.05   0
   1 -10  -2    9.76    4.50   0
  -1  10  -2   10.10    3.73   0
   1 -10   2    5.33    4.24   0
  -1 -10  -2   10.50    4.69   0
   1  10  -2   14.32    4.41   0
  -1  10   2   12.99    4.60   0
   2 -10  -2   31.66    4.34   0
  -2  10  -2   40.41    4.41   0
   2  10   2   38.15    4.47   0
  -2 -10   2   38.68    4.33   0
   2  10  -2   34.51    4.52   0
  -2  10   2   36.65    4.32   0
   2 -10   2   32.86    4.00   0
  -2 -10  -2   35.67    3.95   0
  -2  10   2   32.97    2.45   0
  -3  10  -2   35.05    2.79   0
   3  10   2   41.84    4.00   0
  -3 -10   2   42.84    4.08   0
  -3  10  -2   43.14    4.13   0
   3 -10  -2   43.34    3.75   0
  -3 -10  -2   44.12    4.06   0
  -3  10   2   39.89    2.70   0
   3 -10   2   40.66    3.85   0
   3  10  -2   40.99    4.28   0
  -3  10   2   47.26    4.04   0
   4 -10  -2   13.49    3.46   0
   4  10   2    9.24    3.73   0
  -4 -10   2    6.84    3.35   0
  -4  10  -2   12.80    3.56   0
  -4  10  -2    8.49    2.17   0
   4  10  -2    7.86    3.67   0
  -4  10   2   12.34    2.18   0
  -4  10   2    9.38    4.25   0
  -4 -10  -2   11.25    3.92   0
  -5  10  -2   19.04    2.50   0
   5  10   2   14.13    3.69   0
  -5 -10   2   13.65    4.39   0
  -5  10  -2   17.88    4.11   0
  -5  10   2   16.23    2.74   0
  -5 -10  -2   22.43    4.18   0
   5  10  -2   19.50    4.38   0
  -5  10   2   14.01    4.57   0
  -6  10  -2    8.95    3.27   0
  -6  10  -2    6.11    4.41   0
   6  10   2    5.89    4.15   0
  -6  10  -2   10.55    4.93   0
  -6 -10  -2    3.89    4.75   0
  -6  10   2    7.84    4.76   0
  -6  10   2    3.74    3.26   0
   6  10  -2   15.10    4.50   0
   0 -11   2    1.63    3.92   0
   0  11   2    0.26    5.06   0
   0  11  -2   -0.43    4.66   0
   0 -11  -2    8.11    3.94   0
   1  11   2   27.92    4.89   0
  -1  11  -2   24.49    4.58   0
  -1 -11   2   24.87    3.80   0
   1 -11  -2   18.21    4.27   0
   1 -11   2   16.88    4.46   0
  -1 -11  -2   23.14    4.17   0
  -1  11   2   28.13    3.80   0
   1  11  -2   13.81    4.83   0
   2  11   2   73.92    4.70   0
  -2  11  -2   80.24    3.97   0
  -2 -11   2   86.97    4.67   0
   2 -11  -2   73.44    4.26   0
  -2 -11  -2   86.51    4.77   0
  -2  11   2   78.34    3.98   0
   2 -11   2   72.94    4.52   0
   2  11  -2   82.39    3.98   0
  -3 -11   2   30.42    4.10   0
   3  11   2   29.05    4.21   0
   3 -11  -2   24.40    4.02   0
  -3  11  -2   30.42    3.95   0
  -3  11  -2   24.01    2.17   0
  -3  11   2   24.64    2.59   0
  -3 -11  -2   29.17    4.32   0
  -3  11   2   31.82    4.18   0
   3  11  -2   35.95    3.59   0
   3 -11   2   29.16    3.16   0
   4  11   2   55.58    3.84   0
   4 -11  -2   48.04    3.84   0
  -4 -11   2   54.49    3.67   0
  -4  11  -2   45.70    2.51   0
  -4  11  -2   49.43    3.80   0
   4  11  -2   46.92    3.97   0
  -4  11   2   56.89    3.97   0
  -4 -11  -2   57.96    3.92   0
  -4  11   2   44.84    2.50   0
  -5  11  -2    7.26    2.46   0
   5  11   2    4.77    3.91   0
  -5 -11   2    3.49    3.91   0
  -5  11  -2   -2.16    4.11   0
  -5  11   2    0.81    4.50   0
  -5  11   2   -0.97    2.50   0
   5  11  -2    2.49    3.82   0
  -5 -11  -2    1.68    4.01   0
   6  11   2   -1.69    4.33   0
  -6  11  -2   -2.50    5.01   0
  -6  11  -2    0.24    4.78   0
  -6  11  -2   -4.00    3.00   0
  -6  11   2    0.71    3.36   0
   6  11  -2   -4.43    4.99   0
  -6  11   2   -2.19    4.87   0
  -6 -11  -2   -1.05    4.62   0
   0  12  -2   38.71    4.99   0
   0 -12   2   43.83    4.12   0
   0  12   2   38.58    4.33   0
   0 -12  -2   37.10    4.08   0
   1 -12  -2    2.80    4.33   0
   1  12   2    3.64    4.03   0
  -1  12  -2    0.60    4.50   0
  -1 -12   2    6.75    3.74   0
   1 -12   2    7.26    3.49   0
  -1  12   2   10.68    3.72   0
  -1 -12  -2    6.56    4.56   0
   1  12  -2    9.62    4.53   0
  -2  12  -2   43.04    4.39   0
  -2 -12   2   35.98    4.19   0
   2 -12  -2   36.13    3.52   0
   2  12   2   40.62    4.27   0
   2 -12   2   31.46    4.18   0
  -2  12   2   38.29    3.65   0
   2  12  -2   36.23    4.34   0
  -2 -12  -2   42.77    3.70   0
   3 -12  -2   26.05    3.94   0
   3  12   2   26.64    4.06   0
  -3  12  -2   22.41    2.26   0
  -3  12  -2   19.41    4.07   0
  -3 -12   2   25.52    3.84   0
   3  12  -2   26.54    3.49   0
   3 -12   2   25.83    3.67   0
  -3 -12  -2   24.45    4.19   0
  -3  12   2   24.72    2.64   0
  -3  12   2   27.56    4.09   0
  -4  12  -2    8.41    3.71   0
   4  12   2   10.76    3.78   0
  -4 -12   2    8.60    3.67   0
   4 -12  -2   10.59    3.66   0
  -4  12  -2    9.71    2.21   0
  -4  12   2    7.06    2.22   0
   4  12  -2    8.58    3.55   0
  -4  12   2    5.07    3.68   0
  -4 -12  -2   17.72    3.76   0
  -5  12  -2    2.52    3.05   0
  -5  12  -2    3.55    3.99   0
   5  12   2   10.59    3.89   0
  -5 -12   2    1.56    3.69   0
  -5 -12  -2    7.40    4.10   0
   5  12  -2    4.04    4.08   0
  -5  12   2    5.94    4.65   0
  -5  12   2    4.89    3.15   0
  -6  12  -2    5.56    5.23   0
  -6  12  -2    9.41    3.74   0
   6  12   2   10.70    4.29   0
  -6 -12   2   11.42    4.81   0
   6  12  -2    6.56    4.74   0
  -6 -12  -2   12.92    4.44   0
  -6  12   2   12.36    5.12   0
  -6  12   2   10.37    2.97   0
   0  13  -2   11.91    4.54   0
   0 -13   2    5.64    4.56   0
   0 -13  -2    8.75    3.80   0
   0  13   2   14.21    4.12   0
   1 -13  -2   17.60    3.53   0
  -1 -13   2   24.45    3.77   0
  -1  13  -2   23.56    3.76   0
   1  13   2   35.14    4.87   0
   1 -13   2   26.53    4.26   0
   1  13  -2   23.59    3.86   0
  -1 -13  -2   38.61    4.63   0
  -1  13   2   18.46    3.69   0
   2 -13  -2  118.06    4.52   0
   2  13   2  128.16    4.35   0
  -2  13  -2  107.81    4.58   0
  -2 -13   2  125.36    4.76   0
   2 -13   2  120.66    3.66   0
   2  13  -2  111.44    4.15   0
  -2  13   2  110.72    3.95   0
  -2 -13  -2  130.91    4.38   0
  -3  13  -2    6.19    4.09   0
  -3  13  -2    6.14    2.70   0
   3 -13  -2    8.32    3.71   0
  -3 -13   2    5.26    3.81   0
   3  13   2    4.26    4.06   0
  -3 -13  -2    4.93    3.93   0
   3 -13   2    5.91    3.84   0
   3  13  -2   10.81    3.55   0
  -3  13   2    3.06    3.91   0
  -3  13   2    6.13    2.85   0
   4 -13  -2    2.20    3.98   0
  -4  13  -2    4.57    2.61   0
  -4 -13   2   -1.84    4.00   0
  -4  13  -2   -1.13    3.80   0
   4  13   2    0.81    3.72   0
  -4 -13  -2    0.20    3.77   0
   4  13  -2   -9.27    4.18   0
  -4  13   2    6.05    3.95   0
  -4  13   2   -1.95    2.67   0
  -5  13  -2    6.34    2.85   0
   5  13   2    3.22    3.96   0
  -5 -13   2   12.69    3.77   0
  -5  13  -2   13.12    4.49   0
  -5 -13  -2    9.05    4.45   0
   5  13  -2    3.85    4.37   0
  -5  13   2    9.66    2.85   0
  -5  13   2    3.82    4.51   0
   0 -14   2    5.40    5.07   0
   0  14  -2    2.12    4.77   0
   0  14   2   -0.47    4.16   0
   0 -14  -2    3.95    3.97   0
   1  14   2   35.31    4.43   0
  -1  14  -2   24.50    4.10   0
  -1 -14   2   34.49    3.92   0
   1 -14  -2   35.96    3.85   0
  -1  14   2   37.83    3.99   0
   1  14  -2   16.44    4.33   0
   1 -14   2   27.71    4.38   0
  -1 -14  -2   38.80    5.26   0
  -2  14  -2   44.04    4.49   0
  -2 -14   2   40.78    4.71   0
   2 -14  -2   48.20    3.59   0
   2  14   2   45.75    4.87   0
   2 -14   2   40.61    4.03   0
  -2 -14  -2   44.76    4.05   0
  -2  14   2   46.25    3.69   0
   2  14  -2   49.43    4.74   0
  -3  14  -2   17.63    4.21   0
   3 -14  -2   16.02    3.93   0
  -3  14  -2   14.11    2.26   0
   3  14   2   20.26    4.22   0
  -3 -14   2   23.86    4.01   0
  -3  14   2   16.45    3.97   0
  -3 -14  -2   19.95    4.02   0
  -3  14   2   16.07    2.35   0
   3  14  -2   18.51    4.17   0
   3 -14   2   23.71    3.98   0
   4  14   2   22.34    3.45   0
  -4  14  -2   16.37    3.66   0
   4 -14  -2   17.99    4.13   0
  -4  14  -2   15.11    2.50   0
  -4 -14   2   24.34    3.84   0
  -4 -14  -2   27.18    4.04   0
  -4  14   2   20.79    2.47   0
   4  14  -2   26.14    4.10   0
  -4  14   2   21.33    4.14   0
  -5 -14   2    1.26    3.86   0
   5  14   2   -0.84    4.25   0
  -5  14  -2   -1.23    4.89   0
  -5  14  -2    1.70    3.04   0
   5  14  -2    4.55    3.83   0
  -5  14   2   -0.15    2.62   0
  -5 -14  -2    4.84    4.42   0
  -5  14   2    2.30    4.44   0
   0  15  -2   15.62    4.34   0
   0 -15  -2   17.67    4.17   0
   0 -15   2   16.98    5.06   0
   0  15   2   20.86    4.33   0
  -1  15  -2   22.29    3.96   0
   1 -15  -2   16.63    4.57   0
  -1 -15   2   20.84    4.02   0
   1  15   2   25.29    4.32   0
   1  15  -2   13.68    5.08   0
  -1  15   2   13.11    4.12   0
  -1 -15  -2   25.42    4.93   0
   1 -15   2   17.28    3.63   0
  -2  15  -2   42.49    4.39   0
   2  15   2   40.10    3.99   0
  -2 -15   2   54.58    4.92   0
   2 -15  -2   54.20    4.22   0
   2 -15   2   53.66    3.60   0
  -2 -15  -2   48.33    4.10   0
  -2  15   2   44.61    3.72   0
   2  15  -2   36.59    4.30   0
  -3  15  -2    7.91    4.22   0
  -3 -15   2   17.59    4.00   0
   3  15   2    8.24    3.54   0
   3 -15  -2    9.32    4.04   0
  -3  15  -2   10.94    2.72   0
  -3 -15  -2   11.51    4.30   0
   3  15  -2    7.38    4.38   0
   3 -15   2   11.60    3.72   0
  -3  15   2   29.97    4.14   0
  -3  15   2    6.17    2.82   0
   4  15   2    6.05    4.04   0
   4 -15  -2   12.49    4.12   0
  -4  15  -2   15.76    4.25   0
  -4  15  -2    5.16    2.90   0
  -4 -15   2    6.39    4.20   0
  -4  15   2    5.49    2.81   0
  -4 -15  -2    6.19    4.37   0
   4  15  -2    7.59    4.30   0
  -4  15   2    6.75    3.98   0
  -5 -15   2   -0.56    4.44   0
  -5  15  -2    0.50    3.26   0
  -5  15  -2    1.03    4.45   0
   0 -16  -2   32.72    4.35   0
   0 -16   2   43.81    5.05   0
   0  16   2   42.44    4.47   0
   0  16  -2   30.67    4.52   0
  -1 -16   2    6.27    4.07   0
   1  16   2    1.54    4.37   0
   1 -16  -2   -1.34    4.37   0
  -1  16  -2    1.72    4.02   0
   1 -16   2    1.41    3.80   0
  -1 -16  -2    5.20    4.66   0
  -1  16   2    8.22    4.09   0
   1  16  -2    8.81    4.35   0
   2 -16  -2    3.59    3.54   0
   2  16   2   12.30    4.52   0
  -2  16  -2    4.21    4.30   0
  -2 -16   2    8.04    4.35   0
   2  16  -2    8.27    4.46   0
  -2 -16  -2    4.39    3.96   0
   2 -16   2   -0.96    4.26   0
  -2  16   2   -4.86    3.65   0
  -3  16  -2   19.77    4.31   0
  -3  16  -2   20.37    2.98   0
  -3 -16   2   28.14    4.61   0
   3  16   2   17.53    4.72   0
   3 -16  -2   27.08    4.09   0
  -3 -16  -2   28.42    4.73   0
   3  16  -2   23.35    4.73   0
  -3  16   2   27.65    4.36   0
   3 -16   2   28.49    3.88   0
  -3  16   2   23.29    3.06   0
   4  16   2    2.48    4.44   0
   4 -16  -2    2.38    4.06   0
  -4  16  -2    5.64    2.64   0
  -4 -16   2   -2.47    4.29   0
  -4  16  -2    9.00    4.48   0
  -4  16   2   -0.12    2.60   0
  -4 -16  -2    3.31    4.19   0
  -4  16   2    3.00    4.04   0
   4  16  -2   -0.34    4.37   0
   0  17  -2   52.17    5.46   0
   0 -17   2   52.93    5.25   0
   0 -17  -2   51.88    5.38   0
   0  17   2   37.89    4.71   0
  -1  17  -2    6.54    4.94   0
   1 -17  -2   -2.19    4.11   0
  -1 -17   2    7.19    5.02   0
   1  17   2   13.04    4.62   0
   1 -17   2    3.62    3.87   0
   1  17  -2    1.82    4.54   0
  -1  17   2    7.84    4.37   0
  -1 -17  -2    1.00    4.42   0
  -2 -17   2   14.04    4.05   0
   2  17   2   14.47    5.17   0
  -2  17  -2   12.78    4.80   0
   2 -17  -2   19.64    4.52   0
  -2  17   2    7.15    4.36   0
   2  17  -2    6.88    4.22   0
   2 -17   2    7.92    4.31   0
  -2 -17  -2   11.59    4.32   0
   3 -17  -2    2.25    4.13   0
  -3 -17   2    2.36    4.47   0
  -3  17  -2    1.89    2.74   0
  -3  17  -2   -5.36    4.37   0
   3  17   2    1.09    4.51   0
   3 -17   2   -6.65    3.94   0
   3  17  -2    3.43    4.38   0
  -3 -17  -2   -0.18    4.89   0
  -3  17   2    4.99    4.57   0
  -3  17   2    6.34    3.06   0
   0 -18   2   -1.83    4.58   0
   0 -18  -2   -4.04    5.01   0
   0  18   2   -3.04    4.59   0
   0  18  -2    0.72    5.65   0
  -1 -18   2   13.66    5.49   0
   1  18   2   11.19    4.66   0
  -1  18  -2   15.69    5.35   0
   1 -18  -2    6.64    4.69   0
   1 -18   2   18.30    4.11   0
  -1  18   2   13.63    5.18   0
  -1 -18  -2   15.43    4.63   0
   1  18  -2   -1.47    5.85   0
  -2  18  -2   -2.84    4.99   0
  -2 -18   2   11.85    4.73   0
   2 -18  -2    7.02    4.04   0
   2  18   2   -5.97    5.14   0
  -2 -18  -2    3.45    4.91   0
  -2  18   2    7.67    4.93   0
   2  18  -2    4.91    4.88   0
   2 -18   2   -0.66    4.45   0
   0  19   2   26.17    5.67   0
   0 -19  -2   22.94    4.86   0
   0  19  -2   21.41    5.90   0
   0 -19   2   24.06    4.93   0
  -1  19  -2   -3.42    5.26   0
   1  19   2    2.33    4.90   0
  -1 -19   2   11.16    4.76   0
   1 -19  -2   15.88    4.94   0
  -1 -19  -2    5.85    4.70   0
   1 -19   2    4.58    4.36   0
  -1  19   2    2.98    5.15   0
   1  19  -2    3.23    4.98   0
  -1   0   3    3.11    6.34   0
   1   0   3    1.47    6.22   0
   1   0  -3    2.64    6.35   0
  -1   0  -3   -0.31    4.34   0
   1   0   3    1.58    5.60   0
   2   0   3   -4.19    4.60   0
   2   0  -3    3.15    4.66   0
   2   0  -3    1.54    5.97   0
   2   0   3   -0.60    4.30   0
   3   0   3  161.09    4.59   0
   3   0  -3  153.55    3.87   0
   3   0   3  106.06    4.93   0
   4   0   3   23.89    3.29   0
  -4   0  -3   28.31    4.66   0
   4   0  -3   26.13    2.76   0
   5   0  -3   -2.53    3.02   0
  -5   0  -3   -0.17    4.78   0
   5   0   3    3.92    3.04   0
  -6   0  -3   -0.06    6.22   0
   6   0  -3    1.98    2.53   0
  -6   0  -3   -0.15    6.12   0
   6   0   3    4.32    3.23   0
   7   0   3   -1.94    2.76   0
   7   0  -3   -0.93    3.16   0
   0  -1  -3   24.94    6.02   0
   0   1  -3   24.98    6.06   0
   0   1   3   21.78    5.95   0
   1   1   3  122.12    5.78   0
   1  -1  -3  130.63    5.46   0
  -1   1  -3   97.09    5.32   0
  -1   1  -3  123.02    6.42   0
   1  -1  -3  120.77    6.97   0
  -1   1   3  118.76    6.67   0
  -1  -1  -3  121.98    6.38   0
   1   1  -3  120.26    6.87   0
   1  -1   3  123.64    6.54   0
   1  -1   3  113.03    5.18   0
   2   1   3    8.70    4.23   0
   2  -1  -3   12.95    7.00   0
  -2   1  -3    7.62    3.57   0
   2  -1  -3   14.50    3.99   0
  -2   1   3   12.02    6.05   0
   2   1  -3   10.42    5.89   0
   2   1  -3   11.05    6.21   0
   2  -1   3    8.61    3.92   0
   3  -1  -3  147.64    3.75   0
   3   1   3   98.21    5.21   0
   3   1   3  153.14    4.49   0
   3   1  -3  148.80   10.54   0
   3  -1   3  155.80    4.43   0
   3   1  -3  142.98    9.66   0
   4   1   3    6.60    3.34   0
  -4   1  -3    4.73    4.24   0
   4   1   3    4.49    4.12   0
   4  -1  -3    6.68    2.60   0
   4   1  -3    3.99    3.31   0
  -4  -1  -3    5.73    4.08   0
   4  -1   3    7.58    3.13   0
   5  -1  -3   76.59    3.22   0
   5   1   3   68.44    3.56   0
  -5   1  -3   70.95    5.33   0
   5  -1   3   68.92    3.04   0
   5   1  -3   64.44    2.97   0
  -5  -1  -3   73.40    5.27   0
   6  -1  -3   42.21    2.68   0
  -6   1  -3   34.29    7.06   0
   6   1   3   31.33    3.46   0
  -6   1  -3   40.29    7.59   0
   6   1  -3   39.38    2.75   0
   6  -1   3   42.64    3.38   0
  -6  -1  -3   38.39    6.63   0
   7  -1  -3   -0.05    2.72   0
   7   1   3    1.33    3.38   0
   7  -1   3    5.71    3.26   0
   7   1  -3    2.41    2.66   0
   0  -2  -3  169.92    6.80   0
   0   2   3  168.30    6.70   0
   1   2   3  116.19    6.25   0
   1  -2  -3  137.80    7.04   0
  -1   2  -3   90.48    4.63   0
   1  -2  -3  142.33    5.24   0
  -1   2   3  129.26    4.81   0
  -1  -2  -3  117.76    6.34   0
   1   2  -3  112.54    6.69   0
  -1   2   3  108.24    6.59   0
   2   2   3   91.60    4.71   0
   2  -2  -3  131.16    4.31   0
  -2   2  -3  126.77    4.32   0
   2  -2  -3  162.22    7.76   0
  -2   2   3  128.42    3.93   0
  -2  -2  -3   99.36    4.94   0
   2  -2   3  118.66    4.10   0
   2   2  -3  102.63    6.06   0
  -2   2   3  102.64    5.98   0
   3   2   3   34.75    3.99   0
   3  -2  -3   49.72    3.63   0
   3  -2  -3   54.07    8.83   0
  -3   2  -3   45.37    3.75   0
  -3   2   3   49.52    7.81   0
   3  -2   3   49.83    3.49   0
   3   2  -3   42.09    6.32   0
  -4   2  -3   93.48    5.53   0
   4   2   3   93.82    4.78   0
   4  -2  -3  150.30    3.41   0
   4   2  -3  133.73   10.17   0
   4   2  -3  144.88   10.14   0
   4  -2   3  157.58    4.09   0
   5   2   3   95.69    5.17   0
   5  -2  -3  129.27    3.10   0
  -5   2  -3  109.77    5.57   0
   5   2   3   96.21    3.17   0
  -5   2  -3   87.45    6.26   0
   5   2  -3  105.99    3.78   0
  -5  -2  -3  129.13    5.71   0
   5  -2   3  109.50    3.31   0
  -6   2  -3    8.34    6.69   0
   6   2   3    7.28    3.26   0
   6  -2  -3   15.97    2.70   0
  -6   2  -3   13.44    6.64   0
   6  -2   3   12.93    3.45   0
  -6  -2  -3   12.99    5.71   0
   6   2  -3    9.53    3.15   0
   7   2   3    2.68    2.94   0
   7  -2  -3    1.32    3.10   0
   7  -2   3    2.88    3.30   0
   7   2  -3    3.49    2.68   0
   0   3  -3  223.42    6.76   0
   0  -3  -3  243.19    7.26   0
   0   3   3  231.63    6.89   0
   1   3   3  277.50    7.11   0
  -1   3  -3  327.05    5.57   0
   1  -3  -3  287.15    7.83   0
  -1   3  -3  288.66    7.26   0
   1   3  -3  276.95    7.43   0
  -1  -3  -3  287.80    6.61   0
  -1   3   3  321.00    5.48   0
  -1   3   3  270.44    7.46   0
  -2   3  -3   71.01    3.57   0
   2  -3  -3   85.07    3.78   0
   2   3   3   57.31    4.29   0
   2  -3  -3   96.72    6.03   0
  -2  -3  -3   60.90    4.69   0
  -2   3   3   73.83    5.55   0
   2  -3   3   69.92    3.68   0
  -2   3   3   72.84    3.16   0
   2   3  -3   66.05    5.35   0
  -3   3  -3   71.33    2.96   0
   3  -3  -3   88.56    3.03   0
   3  -3  -3   92.79    6.77   0
   3   3   3   57.35    4.00   0
  -3   3  -3   57.70    4.31   0
  -3   3   3   80.04    6.10   0
  -3   3   3   80.42    3.54   0
   3  -3   3   59.30    2.84   0
   3   3  -3   63.22    5.51   0
   4   3   3   30.41    4.39   0
  -4   3  -3   29.18    4.63   0
   4  -3  -3   49.87    2.82   0
  -4   3  -3   34.34    5.01   0
   4   3  -3   45.47    5.66   0
   4  -3   3   46.38    2.99   0
  -5   3  -3   61.94    5.02   0
   5   3   3   48.91    3.63   0
   5   3   3   54.58    4.97   0
  -5   3  -3   76.28    5.40   0
   5  -3  -3   79.03    3.06   0
   5  -3   3   61.48    3.20   0
  -5  -3  -3   74.27    5.25   0
   6   3   3    2.17    2.89   0
   6  -3  -3    8.89    2.77   0
   6   3   3    0.02    5.17   0
  -6   3  -3    2.18    5.95   0
  -6   3  -3    4.84    5.84   0
   6  -3   3   10.26    3.35   0
  -6  -3  -3    3.21    4.99   0
   6   3  -3    5.73    2.75   0
   7  -3  -3    6.44    2.82   0
   7   3   3    8.62    2.95   0
   7  -3   3   14.75    3.21   0
   7   3  -3    7.13    2.83   0
   0  -4   3  738.36    9.60   0
   0   4   3  725.98    9.61   0
   0  -4  -3  721.01    9.07   0
   0   4  -3  715.16    9.72   0
   1  -4  -3  148.44    6.42   0
   1   4   3  147.95    6.33   0
  -1   4  -3  154.32    5.54   0
  -1  -4   3  148.04    5.52   0
   1   4  -3  151.67    6.32   0
  -1   4   3  148.38    5.42   0
  -1  -4  -3  155.52    5.53   0
   2  -4  -3   14.06    2.94   0
   2  -4  -3   16.17    5.00   0
  -2  -4   3    7.49    4.59   0
   2   4   3    9.74    4.08   0
  -2   4  -3   11.05    3.25   0
  -2   4  -3    8.06    3.28   0
  -2   4   3   11.87    2.68   0
   2   4  -3   11.89    4.36   0
  -2  -4  -3    8.58    4.35   0
  -2   4   3    9.77    4.10   0
  -3   4  -3  101.18    5.10   0
  -3   4  -3   79.54    2.81   0
   3  -4  -3  121.35    3.11   0
   3  -4  -3  132.98    6.42   0
   3   4   3   79.65    4.13   0
   3  -4   3   82.52    2.88   0
  -3   4   3  102.00    3.41   0
  -3  -4  -3   93.54    4.53   0
   3   4  -3   88.08    5.27   0
  -3   4   3   96.78    5.45   0
  -4   4  -3    1.93    3.22   0
   4  -4  -3    4.33    3.12   0
  -4   4  -3    4.90    4.23   0
   4   4   3    1.19    3.66   0
  -4   4   3    3.97    3.11   0
  -4   4   3    4.39    5.05   0
   4  -4   3    3.94    2.58   0
   4   4  -3    2.91    4.69   0
  -5   4  -3   89.29    4.98   0
  -5   4  -3   73.64    5.72   0
   5   4   3   61.33    4.48   0
   5  -4  -3   94.00    3.61   0
   5  -4   3  108.40    3.82   0
   5   4  -3   59.31    6.76   0
  -5  -4  -3   74.33    4.84   0
  -6   4  -3   47.30    5.89   0
   6   4   3   35.50    3.85   0
   6   4   3   34.86    4.93   0
   6  -4  -3   52.07    3.05   0
  -6   4  -3   38.16    6.26   0
   6   4  -3   40.23    3.49   0
   6  -4   3   47.16    3.66   0
  -6  -4  -3   40.33    5.13   0
   7  -4  -3   11.93    3.37   0
   7   4   3    3.13    3.02   0
  -7  -4  -3    3.02    7.08   0
   7  -4   3   10.84    3.01   0
   7   4  -3    4.34    2.91   0
   0  -5   3   65.68    4.86   0
   0   5  -3   68.76    4.86   0
   0  -5  -3   66.84    5.72   0
   0   5   3   72.50    4.85   0
   1  -5  -3   41.74    5.07   0
  -1   5  -3   40.13    4.38   0
  -1  -5   3   39.18    5.29   0
   1   5   3   44.31    5.27   0
  -1  -5  -3   42.04    5.56   0
  -1   5   3   42.00    5.00   0
   1   5  -3   36.82    4.52   0
  -2  -5   3  392.66    6.28   0
   2   5   3  372.91    5.67   0
   2  -5  -3  587.21    8.09   0
  -2   5  -3  387.35    4.34   0
  -2   5  -3  383.39    5.82   0
   2   5  -3  389.25    6.54   0
  -2   5   3  387.35    6.55   0
  -2  -5  -3  411.11    6.74   0
  -2   5   3  437.90    4.70   0
   3  -5  -3   71.07    5.14   0
  -3   5  -3   45.91    2.60   0
  -3   5  -3   47.03    4.12   0
   3   5   3   50.00    3.83   0
   3  -5  -3   70.43    3.45   0
  -3   5   3   49.75    3.16   0
   3   5  -3   50.18    4.28   0
  -3  -5  -3   51.58    4.02   0
  -3   5   3   64.68    4.89   0
   4  -5  -3   17.76    2.61   0
  -4   5  -3    4.37    3.03   0
  -4   5  -3    9.34    4.47   0
  -4  -5   3   10.03    3.90   0
   4  -5  -3   16.56    4.55   0
   4   5   3    9.42    3.68   0
   4  -5   3   12.01    3.16   0
  -4   5   3   19.41    2.50   0
  -4  -5  -3    8.20    3.65   0
   4   5  -3   12.53    4.22   0
  -4   5   3   11.37    4.70   0
   5  -5  -3   19.97    3.24   0
  -5   5  -3   15.24    2.80   0
   5   5   3   14.19    3.76   0
  -5   5  -3   11.96    4.82   0
  -5   5  -3   23.25    4.56   0
   5  -5   3   15.17    2.87   0
   5   5  -3   15.55    5.14   0
  -6   5  -3   41.33    6.00   0
  -6   5  -3   34.57    5.36   0
   6   5   3   34.89    4.57   0
   6  -5  -3   63.72    3.13   0
   6  -5   3   42.87    3.69   0
  -6  -5  -3   34.15    4.90   0
   6   5  -3   27.94    8.39   0
   7   5   3    4.85    6.26   0
   7   5   3   10.96    3.14   0
   7  -5  -3    2.03    2.85   0
   7   5  -3    1.37    2.97   0
  -7  -5  -3    0.01    6.08   0
   7  -5   3    4.80    3.78   0
   0  -6  -3    8.16    5.43   0
   0   6   3    2.35    5.22   0
   0   6  -3   14.02    4.41   0
   0  -6   3    8.34    5.46   0
  -1   6  -3    4.20    4.08   0
  -1  -6   3    4.47    5.07   0
   1  -6  -3    0.43    4.74   0
   1   6   3    3.00    5.21   0
   1  -6   3    1.86    3.92   0
  -1  -6  -3    2.41    4.36   0
   1   6  -3    2.31    4.22   0
  -1   6   3    1.57    4.78   0
   2   6   3   18.16    4.21   0
   2  -6  -3   25.32    4.22   0
  -2   6  -3   16.11    2.48   0
  -2  -6   3   19.99    4.15   0
  -2   6  -3   25.48    4.15   0
  -2  -6  -3   24.15    4.44   0
  -2   6   3   16.18    2.43   0
   2   6  -3   19.85    4.26   0
  -2   6   3   22.68    3.92   0
  -3   6  -3  127.16    4.46   0
   3  -6  -3  144.54    4.79   0
  -3  -6   3  124.73    4.76   0
   3   6   3  121.04    4.05   0
  -3   6  -3   66.95    3.08   0
  -3   6   3  153.18    5.23   0
  -3  -6  -3  130.60    4.50   0
  -3   6   3   77.01    3.01   0
   3   6  -3  126.89    5.03   0
   4   6   3   61.50    3.99   0
  -4   6  -3   88.58    4.65   0
  -4   6  -3   41.60    3.48   0
   4  -6  -3   78.57    3.28   0
   4  -6  -3   91.09    5.01   0
  -4  -6  -3   64.73    3.93   0
  -4   6   3   72.69    4.81   0
  -4   6   3   46.72    3.30   0
   4   6  -3   66.25    4.83   0
  -5   6  -3   14.60    2.79   0
   5   6   3   12.59    3.39   0
  -5   6  -3   13.11    4.54   0
  -5   6  -3   11.77    4.53   0
   5  -6  -3   15.63    2.88   0
   5   6  -3   16.35    4.81   0
   5  -6   3   12.57    3.24   0
  -5   6   3   10.79    3.21   0
  -5   6   3   18.69    5.60   0
   6  -6  -3    8.76    2.85   0
  -6   6  -3    7.04    5.33   0
  -6   6  -3    6.39    4.88   0
   6   6   3    5.01    3.87   0
   6  -6   3   11.82    3.45   0
   6   6  -3    6.18    5.67   0
  -6  -6  -3    7.87    4.45   0
   7  -6  -3   11.16    3.69   0
   7   6   3   10.93    5.51   0
   7   6   3   12.73    3.97   0
   7   6  -3    9.94    3.70   0
   7  -6   3    4.57    3.23   0
  -7  -6  -3   14.33    5.51   0
   0  -7   3  112.76    5.01   0
   0  -7  -3  113.29    4.92   0
   0   7   3  105.50    5.69   0
   0   7  -3   99.54    5.65   0
  -1  -7   3   41.13    4.06   0
   1   7   3   37.64    4.89   0
   1  -7  -3   33.91    3.84   0
  -1   7  -3   34.69    4.84   0
  -1  -7  -3   39.43    5.11   0
   1  -7   3   39.15    3.79   0
   1   7  -3   33.93    4.84   0
  -1   7   3   37.95    4.85   0
  -2  -7   3  301.14    5.49   0
  -2   7  -3  282.77    5.52   0
   2   7   3  285.02    5.39   0
   2  -7  -3  289.47    5.61   0
  -2   7  -3  217.07    3.62   0
  -2  -7  -3  298.82    5.12   0
   2   7  -3  288.23    5.63   0
  -2   7   3  284.35    5.08   0
  -2   7   3  181.72    4.46   0
   3  -7  -3   31.02    3.86   0
  -3  -7   3   21.64    3.77   0
  -3   7  -3   23.45    3.76   0
   3   7   3   23.99    3.89   0
  -3   7  -3   16.83    2.69   0
  -3  -7  -3   26.97    4.10   0
  -3   7   3   23.32    4.31   0
   3   7  -3   22.38    3.97   0
  -3   7   3   16.30    2.78   0
   4   7   3   23.67    3.72   0
   4  -7  -3   17.74    4.31   0
  -4   7  -3   14.44    2.47   0
  -4   7  -3   18.30    3.49   0
   4   7  -3   16.95    4.18   0
  -4   7   3   24.58    4.22   0
  -4   7   3   15.18    2.39   0
  -4  -7  -3   21.34    3.77   0
  -5   7  -3   49.71    3.03   0
  -5  -7   3   76.33    4.55   0
  -5   7  -3   64.44    4.95   0
   5   7   3   69.32    4.25   0
   5   7  -3   77.68    4.83   0
  -5   7   3   68.33    3.43   0
  -5  -7  -3   72.84    4.20   0
  -5   7   3   81.59    5.70   0
   6   7   3    3.35    4.00   0
  -6   7  -3    5.19    2.96   0
  -6   7  -3    6.10    5.13   0
   6  -7  -3    8.33    2.94   0
  -6   7  -3    7.18    4.35   0
  -6  -7  -3    4.64    4.53   0
   6   7  -3    3.87    4.70   0
  -7   7  -3    2.22    7.20   0
   7  -7  -3    3.87    3.05   0
  -7   7  -3    2.72    7.68   0
   7   7   3    1.65    3.23   0
   7   7   3    1.00    5.20   0
  -7  -7  -3   -3.27    5.50   0
   0  -8  -3  172.98    5.73   0
   0   8   3  198.74    6.05   0
   0  -8   3  196.27    5.32   0
   0   8  -3  197.54    5.27   0
  -1  -8   3   81.66    4.81   0
   1  -8  -3   69.91    3.94   0
   1   8   3   65.85    4.30   0
  -1   8  -3   78.43    4.70   0
   1   8  -3   72.84    4.81   0
   1  -8   3   77.74    4.64   0
  -1   8   3   73.11    4.00   0
  -1  -8  -3   79.44    4.49   0
  -2  -8   3  145.38    4.68   0
  -2   8  -3  129.39    4.75   0
   2  -8  -3  137.82    4.57   0
  -2   8  -3  127.33    3.32   0
   2   8   3  137.06    4.06   0
   2  -8   3  135.62    4.53   0
   2   8  -3  142.38    4.76   0
  -2   8   3  130.18    4.04   0
  -2  -8  -3  145.43    4.89   0
  -2   8   3  115.75    2.93   0
   3  -8  -3    0.68    3.69   0
  -3  -8   3    2.75    3.38   0
   3   8   3    5.08    3.83   0
  -3   8  -3    5.34    2.61   0
  -3   8  -3    3.23    3.64   0
   3   8  -3    4.17    3.62   0
  -3  -8  -3    2.13    3.88   0
  -3   8   3   -1.38    2.45   0
  -3   8   3    2.29    3.67   0
   4   8   3  106.53    4.30   0
  -4   8  -3   86.17    3.02   0
  -4  -8   3  112.54    4.04   0
  -4   8  -3  126.31    4.60   0
   4  -8  -3  100.19    5.14   0
  -4   8   3  109.64    4.72   0
  -4  -8  -3  118.16    4.45   0
  -4   8   3   80.45    2.89   0
   4   8  -3  105.77    4.66   0
   5   8   3   33.50    4.01   0
  -5   8  -3   34.15    3.06   0
  -5   8  -3   31.73    4.61   0
  -5  -8  -3   36.72    4.46   0
  -5   8   3   44.07    4.62   0
   5   8  -3   39.48    4.76   0
  -5   8   3   31.70    3.25   0
  -6   8  -3    4.74    4.59   0
   6   8   3    2.61    4.34   0
  -6   8  -3    2.66    4.89   0
  -6   8  -3    2.13    3.03   0
  -6   8   3    7.09    6.01   0
   6   8  -3    0.50    4.73   0
  -6   8   3    4.70    2.94   0
  -6   8   3    5.53    6.53   0
  -7   8  -3    0.58    6.16   0
  -7   8  -3   -0.57    6.87   0
   7   8   3    4.09    5.08   0
  -7  -8  -3    3.55    5.28   0
   7   8  -3    2.94    6.75   0
   0  -9   3   24.77    5.21   0
   0   9   3   35.93    4.32   0
   0   9  -3   31.83    4.29   0
   0  -9  -3   45.80    4.94   0
   1   9   3   43.18    4.28   0
  -1   9  -3   42.92    4.57   0
  -1  -9   3   40.56    3.90   0
   1  -9  -3   43.27    4.28   0
  -1   9   3   40.73    4.73   0
  -1  -9  -3   46.24    5.03   0
   1   9  -3   44.51    3.96   0
   1  -9   3   38.26    4.42   0
   2   9   3   28.60    4.33   0
   2  -9  -3   28.57    3.99   0
  -2   9  -3   21.01    2.43   0
  -2  -9   3   22.28    4.14   0
  -2   9  -3   32.08    3.59   0
  -2   9   3   26.72    4.26   0
  -2   9   3   22.46    2.40   0
   2   9  -3   32.45    4.28   0
  -2  -9  -3   32.66    3.78   0
   2  -9   3   25.33    3.28   0
  -3  -9   3   42.42    4.04   0
   3  -9  -3   53.24    3.93   0
  -3   9  -3   34.54    2.76   0
  -3   9  -3   40.18    3.99   0
   3   9   3   43.56    4.00   0
   3   9  -3   42.98    3.41   0
  -3  -9  -3   46.08    4.02   0
  -3   9   3   45.57    3.94   0
  -3   9   3   37.75    2.81   0
   4  -9  -3   77.58    3.90   0
  -4   9  -3   61.18    4.30   0
   4   9   3   65.80    3.95   0
  -4  -9   3   56.52    3.75   0
  -4   9  -3   43.45    2.43   0
  -4   9   3   60.72    3.86   0
  -4   9   3   45.41    2.85   0
  -4  -9  -3   66.53    3.36   0
   4   9  -3   61.99    4.29   0
  -5   9  -3   32.84    2.57   0
   5   9   3   26.82    3.64   0
  -5   9  -3   29.05    4.70   0
  -5   9   3   28.82    3.01   0
  -5   9   3   34.62    4.65   0
   5   9  -3   31.77    4.54   0
  -5  -9  -3   36.11    3.95   0
  -6   9  -3    4.00    3.34   0
  -6   9  -3    8.32    4.65   0
  -6   9  -3    2.18    4.63   0
   6   9   3    0.64    3.94   0
  -6   9   3   -0.27    5.24   0
  -6   9   3   -2.98    2.86   0
   6   9  -3   -0.44    4.82   0
  -7   9  -3    3.09    6.12   0
   7   9   3    3.55    5.09   0
   7   9  -3    6.43    5.64   0
   0  10  -3   12.38    4.00   0
   0 -10  -3   13.61    4.83   0
   0  10   3    9.33    4.11   0
   0 -10   3   10.24    4.68   0
  -1  10  -3   14.48    4.22   0
   1 -10  -3   14.35    4.28   0
   1  10   3   15.31    4.73   0
  -1 -10   3   27.00    3.71   0
   1  10  -3   14.93    4.45   0
  -1  10   3   16.79    4.49   0
   1 -10   3   20.64    3.49   0
  -1 -10  -3   22.21    4.81   0
  -2  10  -3   16.84    3.62   0
   2  10   3   20.72    3.66   0
   2 -10  -3   23.46    3.99   0
  -2 -10   3   26.34    4.24   0
  -2 -10  -3   19.05    3.76   0
  -2  10   3   18.07    4.11   0
  -2  10   3   17.93    2.43   0
   2  10  -3   25.84    4.36   0
   2 -10   3   17.40    3.34   0
   3 -10  -3   58.78    3.98   0
   3  10   3   52.96    4.28   0
  -3  10  -3   55.08    4.16   0
  -3  10  -3   55.14    2.93   0
  -3 -10   3   57.39    4.15   0
  -3 -10  -3   59.91    3.75   0
  -3  10   3   46.02    2.95   0
  -3  10   3   60.66    4.02   0
   3  10  -3   60.88    4.22   0
  -4 -10   3   24.65    3.48   0
  -4  10  -3   17.86    2.33   0
   4 -10  -3   24.84    3.78   0
   4  10   3   22.46    3.15   0
  -4  10  -3   25.38    4.07   0
  -4  10   3   22.06    3.79   0
  -4  10   3   16.76    2.85   0
  -4 -10  -3   27.96    4.10   0
   4  10  -3   29.40    3.77   0
  -5  10  -3    6.09    3.99   0
  -5 -10   3    6.21    4.17   0
  -5  10  -3    4.29    2.44   0
   5  10   3    6.47    3.54   0
   5  10  -3    5.08    4.34   0
  -5  10   3    6.61    2.88   0
  -5  10   3    6.40    4.40   0
  -5 -10  -3    4.75    3.90   0
  -6  10  -3    3.45    4.81   0
   6  10   3    2.34    4.03   0
  -6  10  -3    6.78    4.70   0
  -6  10  -3    4.41    3.41   0
  -6  10   3    2.21    2.98   0
  -6  10   3    4.13    4.98   0
  -6 -10  -3    4.72    4.33   0
   6  10  -3    6.97    4.54   0
   0 -11  -3  102.56    4.51   0
   0 -11   3  113.05    5.33   0
   0  11  -3  118.35    5.44   0
   0  11   3   99.35    4.62   0
   1 -11  -3   23.49    4.48   0
  -1  11  -3   26.48    4.75   0
   1  11   3   26.71    5.07   0
  -1 -11   3   24.48    4.62   0
   1 -11   3   17.88    3.68   0
   1  11  -3   24.57    4.52   0
  -1 -11  -3   20.72    4.10   0
  -1  11   3   22.29    4.36   0
   2  11   3   77.11    4.54   0
  -2  11  -3   73.62    4.14   0
   2 -11  -3   64.56    4.42   0
  -2 -11   3   72.95    3.98   0
   2  11  -3   71.52    4.62   0
  -2  11   3   63.25    2.76   0
   2 -11   3   75.45    4.43   0
  -2 -11  -3   75.24    4.59   0
  -2  11   3   69.68    4.35   0
  -3  11  -3   46.93    3.65   0
   3 -11  -3   53.93    4.11   0
   3  11   3   36.05    4.59   0
  -3 -11   3   54.61    3.53   0
  -3  11  -3   45.86    2.39   0
  -3  11   3   45.40    2.44   0
  -3  11   3   53.23    4.26   0
  -3 -11  -3   60.27    4.47   0
   3  11  -3   57.48    4.27   0
   4 -11  -3   30.24    3.76   0
  -4  11  -3   29.19    3.80   0
  -4  11  -3   21.07    2.42   0
  -4 -11   3   29.16    3.58   0
   4  11   3   31.08    3.72   0
  -4 -11  -3   30.14    3.32   0
  -4  11   3   27.89    3.84   0
  -4  11   3   27.12    2.33   0
   4  11  -3   23.35    3.88   0
  -5 -11   3    9.33    3.77   0
   5  11   3    9.60    3.82   0
   5 -11  -3    7.12    4.38   0
  -5  11  -3    9.52    2.46   0
  -5  11  -3    9.37    4.51   0
  -5  11   3    9.52    3.00   0
  -5  11   3   11.97    4.26   0
  -5 -11  -3    4.34    4.05   0
   5  11  -3    9.23    3.96   0
   6  11   3   11.81    4.41   0
  -6  11  -3    7.52    3.06   0
  -6  11  -3    7.65    4.91   0
  -6 -11  -3   11.43    4.74   0
   6  11  -3   13.52    5.05   0
  -6  11   3   13.78    3.00   0
  -6  11   3   11.20    5.15   0
   0 -12   3   31.44    4.06   0
   0  12  -3   29.03    4.04   0
   0 -12  -3   27.01    4.84   0
   0  12   3   37.28    4.92   0
  -1 -12   3   58.08    3.97   0
   1  12   3   56.19    4.89   0
  -1  12  -3   62.06    4.29   0
   1 -12  -3   52.59    4.42   0
  -1  12   3   46.36    3.84   0
  -1 -12  -3   58.07    4.71   0
   1 -12   3   57.64    3.93   0
   1  12  -3   53.81    3.97   0
  -2 -12   3   15.99    4.06   0
   2  12   3   12.56    4.06   0
  -2  12  -3   13.87    4.26   0
   2 -12  -3   10.65    4.22   0
  -2 -12  -3    5.17    4.24   0
  -2  12   3   16.18    4.16   0
   2  12  -3   11.24    3.56   0
   2 -12   3    7.19    3.95   0
   3 -12  -3   39.63    4.06   0
  -3  12  -3   39.87    2.37   0
  -3  12  -3   41.78    4.11   0
  -3 -12   3   43.46    3.93   0
   3  12   3   47.05    3.46   0
  -3 -12  -3   44.05    3.58   0
  -3  12   3   36.28    3.92   0
   3  12  -3   42.64    4.37   0
  -3  12   3   33.47    2.42   0
  -4 -12   3    9.56    3.65   0
  -4  12  -3    4.84    3.65   0
   4  12   3    5.03    3.53   0
   4 -12  -3    4.21    4.02   0
  -4  12  -3    3.31    2.30   0
  -4 -12  -3   11.38    3.90   0
  -4  12   3    5.86    3.78   0
   4  12  -3    6.19    3.84   0
  -4  12   3   -0.28    2.79   0
  -5  12  -3   -1.88    2.92   0
   5  12   3    2.17    3.68   0
  -5 -12   3   -3.51    3.68   0
   5 -12  -3    3.26    3.96   0
  -5  12  -3    0.31    3.86   0
  -5  12   3    4.33    4.76   0
  -5 -12  -3    3.14    3.91   0
   5  12  -3   -3.36    3.80   0
  -5  12   3    4.57    2.48   0
  -6 -12   3   -0.65    4.66   0
  -6  12  -3   -7.08    3.69   0
   6  12   3    1.61    4.68   0
  -6  12  -3    5.61    4.46   0
  -6  12   3    0.96    3.48   0
   6  12  -3    0.36    4.99   0
  -6  12   3    1.68    5.16   0
  -6 -12  -3    0.97    4.54   0
   0 -13   3    6.08    4.37   0
   0  13  -3    2.28    3.82   0
   0  13   3   -2.84    3.94   0
   0 -13  -3    3.75    3.65   0
  -1 -13   3   35.77    4.35   0
   1  13   3   33.31    4.08   0
   1 -13  -3   34.78    3.64   0
  -1  13  -3   26.72    4.61   0
   1  13  -3   34.50    3.88   0
  -1 -13  -3   33.09    3.90   0
   1 -13   3   31.20    3.63   0
  -1  13   3   35.13    4.22   0
   2 -13  -3   56.96    4.10   0
  -2 -13   3   55.91    4.09   0
  -2  13  -3   46.77    3.53   0
   2  13   3   56.60    4.59   0
   2  13  -3   31.67    4.43   0
   2 -13   3   54.67    3.99   0
  -2 -13  -3   65.87    4.84   0
  -2  13   3   52.71    3.67   0
  -3 -13   3    3.76    3.18   0
   3  13   3   -1.73    3.93   0
  -3  13  -3    4.78    3.33   0
  -3  13  -3    7.81    2.84   0
   3 -13  -3    3.17    3.55   0
  -3  13   3   -1.90    3.81   0
   3  13  -3    0.97    3.93   0
  -3 -13  -3    0.67    4.14   0
  -3  13   3    0.26    2.20   0
   4 -13  -3   21.55    4.01   0
  -4  13  -3   16.04    2.34   0
   4  13   3   24.26    3.97   0
  -4  13  -3   28.38    4.20   0
  -4 -13   3   25.68    3.87   0
  -4  13   3   21.40    4.07   0
   4  13  -3   22.05    4.31   0
  -4 -13  -3   27.73    4.15   0
  -4  13   3   21.83    2.76   0
  -5  13  -3   13.56    4.28   0
   5  13   3   12.99    3.88   0
  -5  13  -3   10.01    3.15   0
   5 -13  -3   15.74    4.14   0
  -5 -13   3   16.54    3.89   0
  -5  13   3   11.53    4.62   0
  -5  13   3   12.12    2.95   0
   5  13  -3   18.97    4.35   0
  -5 -13  -3   20.50    4.23   0
   0  14  -3    6.54    4.06   0
   0  14   3   -4.03    5.15   0
   0 -14   3    3.00    4.01   0
   0 -14  -3    6.95    3.87   0
   1 -14  -3   12.62    4.27   0
  -1  14  -3    5.18    4.62   0
   1  14   3   13.53    5.35   0
  -1 -14   3    8.47    4.85   0
   1  14  -3   11.28    4.57   0
  -1 -14  -3   21.02    5.03   0
   1 -14   3    8.17    4.26   0
  -1  14   3   11.19    4.70   0
   2  14   3   37.15    4.64   0
  -2 -14   3   33.64    3.71   0
   2 -14  -3   32.10    3.52   0
  -2  14  -3   35.48    4.58   0
   2 -14   3   26.19    4.27   0
  -2  14   3   29.42    4.29   0
  -2 -14  -3   36.11    4.21   0
   2  14  -3   38.31    4.88   0
  -3  14  -3    9.63    4.18   0
  -3  14  -3    6.85    2.24   0
  -3 -14   3    9.22    4.02   0
   3 -14  -3    9.36    4.06   0
   3  14   3    9.38    3.91   0
  -3 -14  -3    8.31    4.04   0
  -3  14   3    4.49    2.84   0
   3  14  -3    1.77    4.33   0
  -3  14   3   11.41    3.87   0
  -4  14  -3    7.83    2.40   0
   4 -14  -3   10.16    4.06   0
  -4 -14   3    9.75    4.08   0
  -4  14  -3    5.58    4.64   0
   4  14   3    9.90    3.34   0
  -4  14   3    4.55    3.01   0
  -4  14   3    9.32    3.96   0
   4  14  -3    3.82    4.23   0
  -4 -14  -3   10.97    3.97   0
  -5  14  -3    4.35    4.35   0
  -5 -14   3    7.27    3.69   0
   5  14   3   -1.06    4.25   0
   5 -14  -3    6.41    4.21   0
  -5  14  -3    1.29    3.19   0
  -5 -14  -3    4.97    4.53   0
  -5  14   3    3.58    4.67   0
   5  14  -3    5.39    4.06   0
  -5  14   3    2.92    2.97   0
   0  15   3   31.34    4.30   0
   0 -15   3   30.45    4.91   0
   0  15  -3   21.22    4.42   0
   0 -15  -3   29.14    4.01   0
   1  15   3    4.23    4.30   0
   1 -15  -3    9.20    4.28   0
  -1  15  -3   -0.51    3.97   0
  -1 -15   3    3.04    4.55   0
   1 -15   3    5.72    4.21   0
  -1  15   3    6.87    4.46   0
   1  15  -3    5.03    5.00   0
  -1 -15  -3   12.46    4.90   0
  -2  15  -3    2.33    4.11   0
   2  15   3    1.76    3.87   0
   2 -15  -3    1.78    4.00   0
  -2 -15   3   -0.68    3.65   0
  -2  15   3    1.53    4.21   0
   2  15  -3   -6.02    3.77   0
  -2 -15  -3   -3.70    3.97   0
   2 -15   3    1.98    3.34   0
   3  15   3   19.84    3.78   0
  -3 -15   3   18.55    4.09   0
  -3  15  -3   21.93    2.84   0
   3 -15  -3   27.07    3.85   0
  -3  15  -3   30.51    4.25   0
  -3  15   3   18.75    2.45   0
  -3 -15  -3   18.52    3.77   0
  -3  15   3   27.59    3.94   0
   3  15  -3   14.90    4.40   0
   4  15   3    9.71    3.57   0
   4 -15  -3    9.34    4.16   0
  -4  15  -3   14.07    3.09   0
  -4  15  -3    5.33    4.59   0
  -4 -15   3   17.11    4.45   0
  -4 -15  -3   11.32    4.37   0
   4  15  -3   10.39    4.47   0
  -4  15   3   10.44    4.16   0
  -4  15   3    4.87    2.61   0
   0 -16  -3   38.90    4.27   0
   0  16  -3   25.79    4.47   0
   0  16   3   37.37    4.45   0
   0 -16   3   39.96    5.06   0
   1 -16  -3   -1.48    4.60   0
   1  16   3    3.45    4.20   0
  -1  16  -3    4.83    4.06   0
  -1 -16   3    9.31    3.90   0
   1 -16   3    2.80    3.83   0
   1  16  -3    2.52    4.88   0
  -1  16   3    6.46    3.81   0
  -1 -16  -3    0.58    4.83   0
   2  16   3   -9.28    4.71   0
  -2  16  -3    7.87    3.77   0
  -2 -16   3   -1.27    3.67   0
   2 -16  -3   -1.74    3.94   0
  -2  16   3    4.05    4.33   0
  -2 -16  -3   -4.64    4.06   0
   2  16  -3   -3.90    4.71   0
   2 -16   3    1.75    4.22   0
   3  16   3   32.83    4.81   0
  -3  16  -3   34.55    4.31   0
  -3  16  -3   26.95    2.91   0
  -3 -16   3   44.71    4.64   0
   3 -16  -3   32.44    4.33   0
  -3 -16  -3   38.63    4.12   0
   3  16  -3   32.39    4.18   0
  -3  16   3   32.15    2.61   0
  -3  16   3   38.53    4.32   0
  -4  16  -3    1.93    2.69   0
   4  16   3   -1.46    3.55   0
   4 -16  -3    3.66    4.28   0
  -4  16  -3    0.75    4.60   0
  -4 -16   3   -2.06    4.63   0
  -4 -16  -3    5.34    4.48   0
  -4  16   3    0.05    3.11   0
   4  16  -3    2.78    4.47   0
  -4  16   3   -0.50    4.35   0
   0  17  -3   13.35    4.68   0
   0 -17  -3   12.97    4.34   0
   0  17   3   26.00    4.56   0
   0 -17   3   21.12    5.59   0
   1  17   3    9.99    5.30   0
  -1 -17   3   18.04    4.91   0
  -1  17  -3   10.65    4.20   0
   1 -17  -3   10.60    4.95   0
  -1 -17  -3   11.19    5.05   0
  -1  17   3    8.67    4.09   0
   1  17  -3    8.00    4.39   0
   1 -17   3    4.94    3.89   0
  -2  17  -3    3.02    4.15   0
  -2 -17   3    4.10    4.05   0
   2  17   3   11.49    4.65   0
   2 -17  -3    6.26    3.75   0
   2 -17   3    3.65    3.86   0
  -2 -17  -3    7.10    4.91   0
  -2  17   3    8.62    4.57   0
   2  17  -3    0.39    4.80   0
  -3  17  -3   -0.62    4.13   0
   3  17   3    2.33    3.94   0
  -3 -17   3   -0.79    4.36   0
  -3  17  -3    3.43    3.00   0
   3 -17  -3   -0.94    4.58   0
   3  17  -3    3.05    4.38   0
  -3  17   3    0.21    2.53   0
  -3 -17  -3    1.01    4.06   0
  -3  17   3    1.56    4.29   0
   0 -18   3   -3.72    5.53   0
   0  18  -3    5.71    4.75   0
   0  18   3   -0.19    4.71   0
   0 -18  -3   -4.04    4.45   0
  -1  18  -3   19.46    4.45   0
   1 -18  -3   28.77    4.73   0
  -1 -18   3   37.21    5.23   0
   1  18   3   20.99    5.53   0
  -1 -18  -3   34.62    5.13   0
   1  18  -3   22.86    4.88   0
   1 -18   3   23.87    4.67   0
  -1  18   3   22.22    4.86   0
   2 -18  -3    2.16    4.51   0
   2  18   3   12.65    4.26   0
  -2 -18   3    4.17    4.19   0
  -2  18  -3    1.79    4.24   0
  -2 -18  -3   -1.70    4.92   0
  -2  18   3    0.81    2.96   0
   2  18  -3   -3.42    4.32   0
  -2  18   3    4.76    4.67   0
   2 -18   3    3.70    3.96   0
   0 -19  -3   14.29    4.70   0
   0 -19   3    8.62    5.58   0
   0  19  -3    9.81    5.06   0
   0  19   3    7.85    4.85   0
   1  19   3   14.32    6.18   0
  -1  19   3    2.55    5.03   0
   1  19  -3    7.46    4.88   0
   0   0  -4  314.33    7.86   0
   0   0   4  315.43    7.18   0
  -1   0  -4    3.06    4.28   0
   1   0   4    2.03    5.19   0
  -1   0   4    3.38    5.17   0
   1   0   4    2.25    4.63   0
   1   0  -4    1.40    6.19   0
   1   0  -4    3.48    6.07   0
   2   0   4   23.79    4.24   0
   2   0  -4   38.95    4.26   0
  -2   0  -4   19.92    4.02   0
   2   0   4   24.77    4.21   0
   2   0  -4   25.12    5.00   0
   3   0   4   50.42    4.15   0
   3   0  -4   73.00    8.52   0
   3   0  -4   71.02    3.95   0
   3   0  -4   68.79    8.85   0
   3   0   4   49.40    3.42   0
   4   0  -4   48.03    3.41   0
   4   0   4   46.50    3.62   0
   4   0   4   37.94    4.45   0
   5   0   4   10.50    2.63   0
   5   0  -4    6.27    2.67   0
  -5   0  -4    8.49    4.41   0
   6   0  -4  173.60    3.40   0
   6   0   4  176.44    3.86   0
  -6   0  -4  193.78    7.48   0
   7   0   4    8.75    3.46   0
   7   0  -4    5.37    3.08   0
   0  -1  -4   16.32    5.79   0
   0   1   4   17.61    5.99   0
   0  -1   4   15.50    5.00   0
   0   1  -4   16.99    4.77   0
   1  -1  -4  446.94    9.12   0
  -1   1  -4  319.25    7.36   0
   1  -1  -4  331.17    6.72   0
  -1   1  -4  400.37    7.78   0
   1   1   4  395.46    7.22   0
  -1  -1  -4  381.64    7.46   0
   1  -1   4  398.71    7.85   0
   1  -1   4  339.95    7.03   0
   1   1  -4  390.35    8.32   0
  -1   1   4  365.89    7.83   0
   2  -1  -4   37.75    3.63   0
  -2   1  -4   22.56    4.02   0
  -2   1  -4   22.72    4.01   0
   2   1   4   23.43    4.14   0
   2  -1  -4   31.83    5.18   0
   2  -1   4   22.40    3.65   0
   2   1  -4   24.31    5.07   0
   2  -1   4   25.28    4.33   0
  -2   1   4   23.15    4.90   0
  -2  -1  -4   22.21    3.96   0
   3   1   4   10.09    3.11   0
   3  -1  -4   13.43    3.31   0
   3   1   4    8.37    3.74   0
   3  -1  -4   14.32    8.32   0
   3  -1   4    7.62    3.00   0
   3   1  -4   12.28    5.88   0
   3   1  -4   10.97    6.39   0
   4  -1  -4   21.43    3.36   0
   4   1   4   20.09    3.47   0
   4   1   4   16.91    4.25   0
   4  -1   4   24.20    3.54   0
   4   1  -4   19.19    2.86   0
   5   1   4    4.83    4.20   0
  -5   1  -4    7.36    4.25   0
   5   1   4    5.47    3.19   0
   5  -1  -4    5.78    3.21   0
   5  -1   4    0.64    2.69   0
  -5  -1  -4    7.06    4.74   0
   5   1  -4    6.90    2.64   0
   6  -1  -4   40.80    2.75   0
  -6   1  -4   44.37    5.64   0
  -6   1  -4   29.84    5.55   0
   6   1   4   42.22    3.33   0
  -6  -1  -4   47.84    5.70   0
   6  -1   4   39.02    3.30   0
   6   1  -4   32.03    3.26   0
   7  -1  -4    9.21    2.67   0
   7   1   4   10.27    2.94   0
   7  -1   4    5.42    2.98   0
   7   1  -4    4.66    3.05   0
   0  -2  -4  109.17    6.54   0
   0   2   4  110.11    6.63   0
  -1   2  -4   65.18    4.15   0
   1   2   4   89.19    5.63   0
  -1   2  -4   82.29    5.53   0
   1  -2  -4  109.99    4.70   0
   1  -2  -4   91.57    5.90   0
  -1   2   4   75.11    5.67   0
  -1  -2  -4   87.01    4.80   0
  -2   2  -4  223.77    4.35   0
  -2   2  -4  268.96    5.83   0
   2  -2  -4  415.20    8.48   0
   2  -2  -4  353.82    4.97   0
   2   2   4  255.60    5.50   0
  -2  -2  -4  263.21    5.65   0
  -2   2   4  353.77    5.60   0
   2  -2   4  251.69    4.65   0
  -2   2   4  322.54    7.59   0
   2   2  -4  273.77    7.06   0
  -3   2  -4   69.95    3.32   0
   3  -2  -4  122.50    8.13   0
   3  -2  -4  118.52    3.40   0
   3   2   4   70.54    4.11   0
   3  -2   4   75.45    3.07   0
   3   2  -4   84.82    6.59   0
  -3  -2  -4   81.17    4.66   0
   3   2  -4  102.52    6.07   0
  -3   2   4  114.56    6.99   0
   4  -2  -4  153.52    4.02   0
   4   2   4  151.27    4.10   0
   4   2   4  110.86    4.97   0
   4   2  -4  143.65    8.90   0
   4   2  -4  147.06    8.48   0
   4  -2   4  160.47    4.13   0
  -5   2  -4    3.09    4.41   0
   5   2   4    3.86    4.49   0
  -5   2  -4    0.97    4.37   0
   5   2   4   -4.03    2.68   0
   5  -2  -4    0.69    3.29   0
   5   2  -4   -0.30    2.74   0
   5  -2   4    6.16    2.69   0
  -5  -2  -4    2.03    4.75   0
  -6   2  -4   14.24    5.09   0
   6   2   4   13.41    3.40   0
   6  -2  -4   17.26    2.56   0
  -6   2  -4    9.40    5.06   0
   6   2  -4   11.49    3.19   0
  -6  -2  -4   15.13    4.84   0
   6  -2   4   15.06    3.35   0
   7  -2  -4   25.72    3.39   0
   7   2   4   14.24    3.05   0
   7   2  -4   13.68    2.78   0
   7  -2   4   23.74    3.74   0
  -7  -2  -4   16.70    8.12   0
   0   3   4   36.57    5.65   0
   0  -3  -4   33.83    5.76   0
   1  -3  -4  510.32    8.22   0
  -1   3  -4  570.35    6.47   0
   1   3   4  501.52    7.31   0
  -1   3   4  383.83    5.34   0
  -1  -3  -4  514.95    8.03   0
   1   3  -4  510.98    8.05   0
  -1   3   4  471.05    7.84   0
   2   3   4  178.21    4.49   0
  -2   3  -4  145.48    3.51   0
  -2   3  -4  182.87    5.17   0
   2  -3  -4  227.26    6.24   0
   2  -3  -4  244.01    4.04   0
  -2   3   4  144.41    3.58   0
  -2  -3  -4  188.75    5.19   0
   2   3  -4  186.15    5.65   0
   2  -3   4  177.45    4.10   0
  -2   3   4  171.63    5.81   0
   3  -3  -4   13.66    5.84   0
  -3   3  -4    6.39    4.12   0
   3   3   4   10.36    3.62   0
  -3   3  -4   10.05    3.17   0
   3  -3  -4   14.07    3.05   0
  -3   3   4   11.41    5.07   0
   3   3  -4    8.72    4.92   0
  -3   3   4   11.74    3.19   0
  -3  -3  -4    9.48    3.78   0
   3  -3   4    9.59    3.05   0
  -4   3  -4   39.11    4.54   0
   4   3   4   29.41    4.03   0
   4  -3  -4   54.06    3.50   0
   4   3  -4   38.15    5.96   0
   4  -3   4   47.05    3.56   0
  -5   3  -4   22.03    4.43   0
   5   3   4   21.79    3.43   0
   5  -3  -4   31.21    2.89   0
  -5   3  -4   17.27    4.67   0
   5   3   4   17.79    4.17   0
   5  -3   4   23.73    3.41   0
  -5  -3  -4   22.93    4.73   0
  -6   3  -4   22.88    5.31   0
  -6   3  -4   32.53    5.14   0
   6  -3  -4   38.69    3.05   0
   6   3   4   27.83    2.98   0
   6   3   4   24.20    4.88   0
   6   3  -4   18.80    2.93   0
   6  -3   4   39.06    3.79   0
  -6  -3  -4   29.92    4.79   0
   7   3   4   10.19    3.44   0
   7  -3  -4   14.18    2.79   0
   7   3  -4   14.48    2.84   0
  -7  -3  -4    9.64    7.12   0
   7  -3   4   16.56    2.97   0
   0   4   4   22.74    4.29   0
   0  -4  -4   21.37    5.44   0
   0   4  -4   20.31    5.41   0
   1  -4  -4   97.65    5.42   0
   1   4   4  100.22    4.91   0
  -1   4  -4   95.91    5.54   0
  -1   4   4   93.20    5.23   0
  -1  -4  -4  106.01    5.76   0
   1   4  -4  101.65    5.36   0
  -1   4   4   91.44    3.51   0
  -2   4  -4   27.77    2.66   0
   2  -4  -4   47.69    5.06   0
  -2   4  -4   34.07    4.23   0
   2   4   4   32.45    4.30   0
   2   4  -4   33.52    4.37   0
  -2   4   4   41.82    3.29   0
  -2   4   4   35.17    4.77   0
  -2  -4  -4   36.42    4.57   0
  -3   4  -4    1.85    3.62   0
   3  -4  -4    2.87    5.20   0
   3  -4  -4    4.85    2.95   0
  -3   4  -4    1.61    3.58   0
   3   4   4    3.92    3.44   0
  -3   4  -4   -0.46    2.81   0
  -3  -4  -4    1.94    3.74   0
   3  -4   4    4.99    2.40   0
   3   4  -4    6.50    3.86   0
  -3   4   4   -1.31    2.76   0
  -3   4   4    2.13    4.60   0
  -4   4  -4   48.49    3.05   0
   4  -4  -4   63.72    3.03   0
  -4   4  -4   38.18    3.83   0
   4   4   4   33.13    3.52   0
   4  -4  -4   55.85    6.08   0
  -4   4   4   50.25    5.57   0
  -4   4   4   47.73    3.41   0
   4  -4   4   44.91    3.00   0
   4   4  -4   41.49    4.58   0
   5  -4  -4   58.38    3.08   0
   5   4   4   32.39    4.17   0
  -5   4  -4   31.28    4.55   0
  -5   4  -4   45.46    4.25   0
   5   4  -4   29.46    6.13   0
   5  -4   4   57.05    3.54   0
  -6   4  -4   21.45    4.76   0
   6  -4  -4   43.65    3.30   0
   6   4   4   19.81    3.59   0
   6   4   4   21.57    4.55   0
  -6   4  -4   22.19    5.24   0
   6   4  -4   17.19    3.33   0
  -6  -4  -4   22.25    4.81   0
   6  -4   4   36.97    3.87   0
   7   4   4    1.97    3.51   0
   7  -4  -4   -0.08    3.43   0
  -7  -4  -4    1.41    6.08   0
   7  -4   4    2.75    3.74   0
   7   4  -4    3.37    2.84   0
   0   5  -4  103.30    5.61   0
   0   5   4   96.37    4.75   0
   0  -5  -4   99.44    4.96   0
   1   5   4  210.15    6.30   0
  -1   5  -4  194.47    5.36   0
  -1  -5   4  201.20    5.97   0
   1  -5  -4  190.63    5.96   0
   1   5  -4  186.40    5.25   0
  -1  -5  -4  207.31    6.44   0
  -1   5   4  196.77    5.89   0
   2  -5  -4  274.18    5.87   0
   2   5   4  254.22    5.38   0
  -2   5  -4  264.53    5.42   0
  -2  -5   4  259.53    5.33   0
  -2   5  -4  198.79    4.62   0
  -2   5   4  272.92    4.32   0
  -2  -5  -4  280.48    5.22   0
  -2   5   4  255.54    5.55   0
   2   5  -4  261.93    5.60   0
  -3   5  -4   28.54    3.09   0
   3   5   4   41.49    3.75   0
   3  -5  -4   68.42    5.10   0
   3  -5  -4   61.19    2.92   0
  -3   5  -4   45.87    3.90   0
  -3   5   4   49.55    4.60   0
   3   5  -4   39.70    4.20   0
  -3   5   4   43.37    3.16   0
  -3  -5  -4   49.08    4.05   0
  -4   5  -4   15.74    3.93   0
   4  -5  -4   27.27    3.43   0
   4   5   4   21.27    3.39   0
  -4   5  -4   16.00    3.34   0
   4  -5  -4   29.92    4.73   0
  -4   5   4   19.11    4.65   0
  -4   5   4   21.60    2.70   0
  -4  -5  -4   17.36    4.15   0
   4   5  -4   19.80    4.43   0
   4  -5   4   27.81    3.33   0
  -5   5  -4   88.78    5.09   0
  -5   5  -4  115.34    4.80   0
   5   5   4   78.04    3.83   0
   5  -5  -4  124.41    4.01   0
  -5   5  -4   70.98    3.85   0
   5  -5   4   99.03    3.34   0
   5   5  -4  107.36    6.07   0
   6   5   4    3.44    3.06   0
   6   5   4    4.96    4.27   0
  -6   5  -4    3.92    4.83   0
   6  -5  -4    8.20    3.25   0
  -6   5  -4    8.94    4.63   0
   6  -5   4    9.03    3.80   0
  -6  -5  -4    4.69    4.35   0
  -7   5  -4   28.76    9.15   0
  -7   5  -4   31.48    8.54   0
   7   5   4   32.08    3.26   0
   7   5   4   24.96    5.42   0
   7  -5  -4   42.48    3.22   0
   7  -5   4   36.79    3.42   0
   7   5  -4   27.38    3.51   0
  -7  -5  -4   33.29    5.96   0
   0   6  -4  101.00    5.49   0
   0  -6   4  104.72    5.66   0
   0  -6  -4  102.72    5.52   0
   0   6   4  102.90    5.61   0
   1  -6  -4   30.43    4.70   0
  -1   6  -4   37.61    4.16   0
   1   6   4   34.54    4.29   0
  -1  -6   4   34.92    4.97   0
   1   6  -4   28.68    4.11   0
  -1   6   4   32.31    4.03   0
  -1  -6  -4   40.02    5.37   0
   2  -6  -4   63.65    4.39   0
   2   6   4   69.77    3.70   0
  -2   6  -4   50.59    3.06   0
  -2   6  -4   67.34    4.43   0
  -2  -6   4   71.26    4.34   0
  -2   6   4   47.75    3.12   0
  -2   6   4   68.65    4.46   0
   2   6  -4   68.32    4.39   0
  -2  -6  -4   67.36    4.70   0
   3  -6  -4   32.13    4.63   0
  -3   6  -4   21.50    3.80   0
  -3  -6   4   20.24    3.71   0
  -3   6  -4   17.14    2.34   0
   3   6   4   23.21    3.38   0
  -3   6   4   17.81    4.39   0
   3   6  -4   21.64    4.03   0
  -3  -6  -4   24.91    3.82   0
  -3   6   4   13.51    2.95   0
  -4   6  -4    8.57    3.66   0
  -4   6  -4    7.85    3.80   0
   4   6   4    6.73    3.32   0
  -4   6  -4    0.44    2.53   0
   4  -6  -4   10.48    4.35   0
   4  -6  -4   10.80    3.45   0
  -4   6   4    8.62    4.04   0
  -4  -6  -4    5.72    3.67   0
  -4   6   4    3.40    2.63   0
   4   6  -4    7.52    4.20   0
  -5   6  -4   14.25    4.16   0
  -5   6  -4    7.98    2.83   0
   5  -6  -4   23.31    2.99   0
   5   6   4   16.84    3.86   0
  -5   6   4   24.79    5.77   0
   5  -6   4   14.31    3.46   0
   5   6  -4   13.38    5.00   0
  -5   6   4   19.52    2.82   0
  -6   6  -4    4.44    4.41   0
  -6   6  -4    6.02    4.62   0
   6   6   4    4.15    4.11   0
   6  -6  -4   11.81    3.34   0
   6   6  -4    2.22    6.05   0
   6  -6   4    3.47    3.72   0
  -6  -6  -4    3.51    4.35   0
  -7   6  -4    7.73    7.44   0
   7  -6  -4   13.84    3.60   0
   7   6   4    5.42    3.39   0
   7   6   4    9.58    5.01   0
  -7   6  -4    9.69    6.65   0
   7   6  -4   12.28    3.56   0
  -7  -6  -4   11.85    5.23   0
   7  -6   4   12.34    4.05   0
   0  -7  -4  108.31    5.50   0
   0   7   4  107.32    4.66   0
   0  -7   4  112.26    4.86   0
   0   7  -4  109.23    4.75   0
  -1  -7   4  149.67    5.29   0
   1  -7  -4  136.08    4.40   0
  -1   7  -4  137.22    4.54   0
   1   7   4  145.29    4.88   0
  -1  -7  -4  159.41    5.47   0
  -1   7   4  137.66    5.06   0
   1   7  -4  141.75    4.49   0
  -2   7  -4   41.46    2.57   0
   2   7   4   55.14    3.55   0
  -2   7  -4   43.38    4.15   0
   2  -7  -4   58.42    4.20   0
  -2  -7   4   47.55    3.96   0
  -2  -7  -4   58.01    3.78   0
   2   7  -4   48.56    3.61   0
  -2   7   4   48.81    3.91   0
  -2   7   4   34.85    2.69   0
  -3   7  -4   17.28    3.69   0
   3   7   4   19.60    3.85   0
  -3  -7   4   17.58    3.73   0
   3  -7  -4   14.83    4.22   0
  -3   7  -4   14.27    2.70   0
  -3   7   4   12.47    2.90   0
  -3   7   4   16.32    3.59   0
   3   7  -4   22.12    3.89   0
  -3  -7  -4   15.48    3.99   0
  -4   7  -4   85.30    4.05   0
   4   7   4   68.65    3.84   0
   4  -7  -4  104.17    5.00   0
  -4   7  -4   56.74    3.18   0
  -4  -7  -4   83.67    4.16   0
  -4   7   4   82.20    4.48   0
  -4   7   4   61.86    2.96   0
   4   7  -4   85.13    4.14   0
  -5   7  -4    3.62    3.80   0
   5   7   4    5.31    3.44   0
  -5   7  -4    4.12    2.67   0
  -5   7   4    3.01    4.55   0
   5   7  -4    3.02    4.37   0
  -5  -7  -4    5.36    3.75   0
  -5   7   4    3.32    2.72   0
   6  -7  -4    2.81    3.07   0
  -6   7  -4    4.51    4.39   0
  -6   7  -4    1.35    4.13   0
   6   7   4    1.75    4.22   0
   6   7  -4    1.86    5.10   0
  -7   7  -4    9.25    5.80   0
   7  -7  -4   16.72    3.40   0
   7   7   4    8.09    3.82   0
   7   7   4    9.13    5.13   0
  -7   7  -4   13.73    6.73   0
  -7  -7  -4   11.48    5.08   0
   0  -8  -4    2.97    4.55   0
   0  -8   4    9.34    4.84   0
   0   8  -4    2.57    3.89   0
   0   8   4    3.88    4.65   0
  -1  -8   4  175.40    4.69   0
   1   8   4  189.58    5.48   0
  -1   8  -4  183.35    5.48   0
   1  -8  -4  171.48    4.44   0
   1  -8   4  174.92    4.98   0
  -1   8   4  170.88    4.37   0
  -1  -8  -4  188.07    5.70   0
   1   8  -4  170.02    5.28   0
  -2   8  -4    4.64    3.85   0
  -2   8  -4    2.15    2.33   0
  -2  -8   4    4.95    3.88   0
   2   8   4    2.35    3.25   0
   2  -8  -4    4.16    3.89   0
  -2  -8  -4    3.51    4.11   0
  -2   8   4    5.43    3.84   0
  -2   8   4    3.20    2.28   0
   2   8  -4    6.91    3.86   0
  -3   8  -4   51.23    2.55   0
  -3   8  -4   69.33    4.15   0
   3  -8  -4   72.77    4.07   0
   3   8   4   69.18    4.12   0
  -3  -8   4   66.12    3.89   0
  -3   8   4   49.69    3.03   0
   3   8  -4   73.65    4.08   0
  -3  -8  -4   64.51    4.38   0
  -3   8   4   66.40    3.90   0
  -4  -8   4   35.84    3.81   0
   4   8   4   36.34    3.50   0
  -4   8  -4   31.25    2.94   0
   4  -8  -4   60.36    4.42   0
  -4   8  -4   34.85    4.19   0
  -4  -8  -4   39.44    3.98   0
  -4   8   4   34.61    4.26   0
  -4   8   4   28.18    2.58   0
   4   8  -4   39.71    4.12   0
  -5   8  -4    2.51    4.53   0
   5   8   4   -1.69    3.39   0
  -5   8  -4   -1.97    3.21   0
  -5   8   4    5.22    3.24   0
  -5   8   4    2.28    4.21   0
  -5  -8  -4    6.52    3.73   0
   5   8  -4    1.87    4.16   0
  -6   8  -4    2.19    2.98   0
  -6   8  -4    0.70    4.33   0
   6   8   4   -1.94    4.15   0
  -6   8  -4    2.86    4.80   0
  -6   8   4    0.77    6.50   0
  -6   8   4    7.36    3.60   0
   6   8  -4    0.78    4.69   0
  -7   8  -4   15.89    6.11   0
   7   8   4   13.68    4.89   0
  -7   8  -4   10.90    5.60   0
   7   8  -4   10.77    7.26   0
  -7  -8  -4   14.08    5.26   0
   0  -9   4  116.76    5.47   0
   0   9  -4  103.55    5.32   0
   0   9   4  105.67    4.62   0
   0  -9  -4  105.57    4.54   0
  -1  -9   4  117.37    4.96   0
   1   9   4  125.23    4.59   0
  -1   9  -4  119.00    4.86   0
   1  -9  -4  108.27    4.04   0
   1   9  -4  121.08    4.94   0
  -1  -9  -4  129.21    4.59   0
  -1   9   4  107.14    4.16   0
   1  -9   4  117.16    4.75   0
  -2   9  -4   58.92    2.70   0
  -2  -9   4   59.66    4.21   0
   2  -9  -4   59.53    4.38   0
  -2   9  -4   63.86    4.44   0
   2   9   4   68.39    4.33   0
  -2   9   4   55.60    3.10   0
  -2  -9  -4   72.81    3.97   0
   2   9  -4   56.52    4.27   0
  -2   9   4   62.29    4.34   0
  -3  -9   4   56.32    3.37   0
   3   9   4   56.97    3.95   0
  -3   9  -4   61.82    4.15   0
  -3   9  -4   49.03    3.00   0
   3  -9  -4   64.66    4.13   0
   3   9  -4   65.54    4.31   0
  -3  -9  -4   62.39    3.68   0
  -3   9   4   60.73    4.01   0
  -3   9   4   51.35    2.91   0
   4  -9  -4   22.51    3.75   0
  -4   9  -4   15.40    2.28   0
   4   9   4   22.08    3.67   0
  -4   9  -4   22.61    3.70   0
  -4  -9   4   19.37    3.89   0
  -4   9   4   18.02    2.70   0
  -4  -9  -4   25.00    3.85   0
   4   9  -4   18.73    3.70   0
  -4   9   4   20.57    3.97   0
   5  -9  -4   22.59    4.30   0
  -5   9  -4   29.41    3.81   0
  -5   9  -4   24.73    2.73   0
  -5   9  -4   28.67    4.54   0
   5   9   4   27.65    3.57   0
   5   9  -4   22.46    4.52   0
  -5   9   4   29.29    4.15   0
  -5  -9  -4   29.35    3.91   0
  -5   9   4   18.14    2.68   0
  -6   9  -4    8.54    3.17   0
   6   9   4    5.32    4.52   0
  -6   9  -4    4.01    4.39   0
  -6   9  -4    4.30    5.07   0
  -6   9   4    4.00    5.42   0
  -6   9   4    2.38    3.68   0
  -6  -9  -4   -2.81    4.73   0
   6   9  -4    2.81    5.04   0
   0  10   4    5.06    4.84   0
   0  10  -4    1.14    3.91   0
   0 -10  -4   12.92    4.81   0
   0 -10   4    5.43    3.86   0
  -1  10  -4   60.90    4.68   0
  -1 -10   4   53.44    3.87   0
   1  10   4   53.74    4.22   0
   1 -10  -4   51.76    3.97   0
  -1  10   4   45.05    4.82   0
  -1 -10  -4   68.45    5.04   0
   1  10  -4   53.40    4.57   0
   1 -10   4   50.87    4.38   0
  -2 -10   4   10.88    4.24   0
   2 -10  -4   12.93    4.05   0
   2  10   4   11.15    3.41   0
  -2  10  -4    8.05    3.47   0
   2  10  -4    8.71    4.36   0
  -2 -10  -4    9.47    3.83   0
  -2  10   4    7.43    2.43   0
  -2  10   4   15.59    3.85   0
   3 -10  -4    2.16    3.92   0
  -3  10  -4   -1.27    2.32   0
   3  10   4   -2.62    3.94   0
  -3 -10   4   -2.08    3.84   0
  -3  10  -4   -1.11    3.36   0
  -3  10   4   -2.86    2.72   0
  -3  10   4    1.07    3.47   0
  -3 -10  -4    2.85    4.01   0
   3  10  -4    0.88    3.85   0
  -4  10  -4    1.60    3.60   0
  -4 -10   4    3.74    3.36   0
   4  10   4    2.70    3.69   0
   4 -10  -4    4.00    4.09   0
  -4  10  -4    0.20    2.33   0
  -4  10   4    1.36    2.74   0
  -4 -10  -4   10.85    3.84   0
   4  10  -4    4.13    3.73   0
  -4  10   4   -0.11    3.71   0
   5  10   4   16.87    3.68   0
  -5  10  -4   11.47    2.64   0
  -5  10  -4   18.73    4.54   0
   5 -10  -4   17.29    4.38   0
  -5 -10   4   12.76    4.16   0
  -5  10   4   12.29    2.65   0
  -5  10   4   18.99    4.49   0
  -5 -10  -4   20.75    4.06   0
   5  10  -4   22.57    4.03   0
   6  10   4    3.11    4.23   0
  -6  10  -4    0.99    3.06   0
  -6  10  -4    5.61    5.03   0
   6  10  -4    0.07    5.01   0
  -6  10   4    7.69    3.79   0
  -6  10   4    1.44    5.04   0
  -6 -10  -4    3.09    4.15   0
   0 -11  -4    4.03    4.86   0
   0  11  -4    9.01    4.74   0
   0  11   4   14.45    4.97   0
   0 -11   4    5.66    4.08   0
  -1  11  -4   37.62    3.95   0
   1 -11  -4   30.70    4.29   0
  -1 -11   4   33.64    3.87   0
   1  11   4   41.73    4.19   0
  -1  11   4   37.83    4.33   0
   1  11  -4   30.92    3.73   0
  -1 -11  -4   40.34    4.99   0
   1 -11   4   34.14    3.60   0
  -2 -11   4   10.74    4.28   0
   2  11   4    3.98    4.23   0
  -2  11  -4    2.56    4.26   0
   2 -11  -4    1.06    3.98   0
  -2  11   4    5.02    4.24   0
  -2 -11  -4   11.92    3.60   0
  -2  11   4    5.25    2.79   0
   2  11  -4    3.98    4.57   0
   3  11   4  128.93    4.37   0
   3 -11  -4  139.37    4.38   0
  -3  11  -4  135.37    4.53   0
  -3 -11   4  139.78    4.38   0
  -3  11  -4  107.25    3.09   0
   3  11  -4  135.30    4.72   0
  -3 -11  -4  144.82    4.03   0
  -3  11   4  116.45    2.72   0
  -3  11   4  139.95    4.32   0
  -4 -11   4    9.81    3.34   0
   4  11   4    4.31    3.34   0
  -4  11  -4    0.79    3.57   0
   4 -11  -4   -2.55    3.72   0
  -4  11  -4    6.03    2.93   0
  -4  11   4    4.07    3.62   0
  -4  11   4    5.46    2.94   0
  -4 -11  -4    6.49    3.92   0
   4  11  -4    3.00    3.59   0
  -5 -11   4    1.92    4.08   0
   5 -11  -4    2.84    4.37   0
  -5  11  -4   -2.60    3.84   0
  -5  11  -4    1.99    2.99   0
   5  11   4    5.01    3.81   0
  -5  11   4    1.57    2.58   0
  -5 -11  -4    0.50    3.86   0
   5  11  -4    1.09    3.98   0
  -5  11   4    4.14    4.51   0
   6  11   4    6.49    4.51   0
  -6  11  -4    3.27    5.16   0
  -6  11  -4    5.39    3.51   0
  -6  11   4    1.03    3.45   0
   6  11  -4    7.28    4.63   0
  -6 -11  -4    5.79    4.48   0
  -6  11   4    4.98    4.88   0
   0  12   4   69.22    5.02   0
   0  12  -4   38.76    4.75   0
   0 -12  -4   42.52    4.04   0
   0 -12   4   48.17    4.13   0
  -1 -12   4   10.69    3.62   0
   1  12   4   22.11    4.72   0
   1 -12  -4   13.63    3.55   0
  -1  12  -4    0.39    4.50   0
   1  12  -4    3.07    4.53   0
  -1 -12  -4    5.86    4.49   0
  -1  12   4    7.44    4.20   0
   1 -12   4   16.81    3.63   0
   2  12   4    5.94    3.55   0
  -2 -12   4    5.67    3.94   0
   2 -12  -4    2.02    3.35   0
  -2  12  -4    6.23    3.34   0
   2  12  -4   -2.72    4.19   0
  -2 -12  -4    2.34    3.51   0
  -2  12   4    1.32    4.02   0
   2 -12   4    5.81    3.11   0
  -2  12   4    0.63    2.25   0
  -3 -12   4   16.62    3.89   0
   3  12   4   16.52    4.00   0
   3 -12  -4   17.40    3.81   0
  -3  12  -4   12.47    2.93   0
  -3  12  -4   19.89    3.41   0
  -3  12   4   14.58    2.74   0
  -3  12   4   14.34    3.81   0
  -3 -12  -4   16.67    4.01   0
   3  12  -4   18.48    3.87   0
  -4 -12   4   42.45    3.78   0
   4  12   4   45.39    3.75   0
   4 -12  -4   46.50    4.10   0
  -4  12  -4   40.67    2.61   0
  -4  12  -4   42.79    4.14   0
  -4 -12  -4   46.25    3.98   0
  -4  12   4   43.99    4.29   0
   4  12  -4   44.28    3.99   0
  -4  12   4   34.72    2.61   0
   5  12   4    0.01    3.84   0
  -5  12  -4    6.91    2.68   0
   5 -12  -4    9.58    4.85   0
  -5 -12   4    4.06    3.58   0
  -5  12  -4    2.30    3.84   0
  -5  12   4    3.28    4.59   0
   5  12  -4    2.74    3.82   0
  -5 -12  -4    4.01    4.40   0
  -5  12   4    5.43    3.00   0
   6  12   4    6.73    4.30   0
  -6  12  -4    1.09    4.97   0
  -6  12  -4    2.51    3.64   0
  -6 -12  -4    0.30    4.49   0
  -6  12   4    4.59    5.15   0
   6  12  -4    6.27    4.78   0
  -6  12   4    7.30    3.53   0
   0 -13  -4   -2.63    4.45   0
   0  13  -4   -0.26    3.90   0
   0  13   4    2.36    4.58   0
   0 -13   4    1.42    3.92   0
  -1 -13   4   37.06    4.58   0
   1  13   4   39.77    4.94   0
  -1  13  -4   34.63    4.02   0
   1 -13  -4   32.95    4.34   0
   1 -13   4   37.97    3.82   0
  -1 -13  -4   39.93    4.07   0
  -1  13   4   33.03    4.25   0
   1  13  -4   41.33    4.93   0
  -2 -13   4   10.70    3.29   0
   2  13   4    9.71    3.69   0
  -2  13  -4   11.32    3.44   0
   2 -13  -4   19.75    3.33   0
  -2  13   4   13.16    3.33   0
   2  13  -4   10.64    4.29   0
   2 -13   4   13.35    3.21   0
  -2 -13  -4   10.67    4.67   0
  -3  13  -4    2.66    2.67   0
   3  13   4    0.91    3.31   0
  -3  13  -4    4.74    4.33   0
   3 -13  -4    5.41    3.78   0
  -3 -13   4    1.74    3.18   0
  -3  13   4    0.61    3.75   0
  -3 -13  -4   -0.04    4.08   0
  -3  13   4    1.89    2.45   0
   3  13  -4    2.47    3.94   0
  -4 -13   4    4.41    3.27   0
   4  13   4   -0.79    3.93   0
  -4  13  -4    5.89    2.48   0
   4 -13  -4   -1.44    3.96   0
  -4  13  -4    4.76    3.87   0
   4  13  -4    6.59    4.02   0
  -4  13   4    2.35    4.04   0
  -4  13   4    1.31    2.40   0
  -4 -13  -4    6.16    4.18   0
  -5  13  -4    7.06    3.32   0
  -5 -13   4   12.71    3.83   0
   5  13   4   11.45    3.89   0
  -5  13  -4   12.30    4.21   0
   5 -13  -4   11.88    4.67   0
  -5 -13  -4   16.33    4.38   0
   5  13  -4    6.71    4.31   0
  -5  13   4   12.25    3.31   0
  -5  13   4   10.79    4.10   0
   0 -14   4   10.77    5.02   0
   0  14  -4    7.38    4.06   0
   0 -14  -4    2.73    3.89   0
   0  14   4    4.65    4.00   0
  -1 -14   4   17.17    3.95   0
   1  14   4   12.27    4.23   0
   1 -14  -4   15.09    4.39   0
  -1  14  -4   10.05    4.49   0
   1 -14   4    7.87    3.63   0
   1  14  -4    8.77    4.02   0
  -1  14   4    5.14    3.84   0
  -1 -14  -4   13.52    4.95   0
   2 -14  -4   16.51    3.94   0
  -2  14  -4   22.57    4.50   0
   2  14   4   17.75    3.99   0
  -2 -14   4   24.98    4.48   0
   2  14  -4   15.58    4.71   0
  -2  14   4   19.42    4.21   0
   2 -14   4   24.93    3.48   0
  -2 -14  -4   21.38    3.92   0
  -3  14  -4    7.59    2.38   0
   3  14   4    0.17    3.50   0
  -3  14  -4    8.86    4.17   0
   3 -14  -4    4.49    4.15   0
  -3 -14   4   13.41    4.10   0
   3  14  -4    7.81    4.17   0
  -3 -14  -4    1.66    4.07   0
  -3  14   4    5.60    3.46   0
  -3  14   4    8.20    2.76   0
  -4  14  -4   -2.72    2.82   0
  -4 -14   4   -1.65    4.23   0
   4  14   4    5.97    3.27   0
  -4  14  -4    3.74    4.51   0
   4 -14  -4    3.93    3.96   0
  -4  14   4   -3.58    3.84   0
   4  14  -4   -0.33    4.59   0
  -4  14   4   -1.50    2.65   0
  -4 -14  -4    0.62    3.93   0
  -5  14  -4    6.26    4.55   0
  -5 -14   4    1.14    3.96   0
   5  14   4    8.72    3.64   0
   5 -14  -4   16.96    4.37   0
  -5  14  -4    4.47    3.22   0
  -5  14   4    2.34    4.64   0
  -5  14   4   11.49    3.15   0
   5  14  -4   -0.05    4.23   0
  -5 -14  -4    4.55    4.65   0
   0 -15   4   31.04    4.18   0
   0  15  -4   12.38    5.21   0
   0  15   4   25.65    4.97   0
   0 -15  -4   20.68    4.61   0
   1 -15  -4    5.98    3.93   0
  -1 -15   4   12.81    4.63   0
  -1  15  -4   14.07    3.88   0
   1  15   4    8.29    4.93   0
   1  15  -4    2.37    3.91   0
  -1  15   4   11.86    4.46   0
  -1 -15  -4   -0.37    4.72   0
   1 -15   4   -1.99    4.46   0
   2 -15  -4   20.06    4.09   0
  -2  15  -4   17.63    3.70   0
   2  15   4   13.28    3.91   0
  -2 -15   4   20.38    4.17   0
  -2  15   4   14.15    3.61   0
   2 -15   4   10.83    3.49   0
  -2 -15  -4   21.11    4.77   0
   2  15  -4   19.03    4.39   0
   3  15   4   33.54    3.77   0
  -3  15  -4   36.77    4.31   0
   3 -15  -4   27.65    4.06   0
  -3 -15   4   34.76    3.59   0
  -3  15  -4   31.04    2.60   0
  -3  15   4   29.26    2.63   0
   3  15  -4   40.79    4.26   0
  -3  15   4   48.14    4.19   0
  -3 -15  -4   37.78    3.75   0
   4  15   4    1.06    3.92   0
   4 -15  -4   -1.88    4.05   0
  -4  15  -4    4.60    4.62   0
  -4 -15   4    2.82    4.14   0
  -4  15  -4    0.94    3.10   0
  -4  15   4    4.71    3.13   0
  -4  15   4    4.32    4.04   0
   4  15  -4   -0.35    4.76   0
  -4 -15  -4   -3.30    4.12   0
   0  16  -4   13.17    5.07   0
   0  16   4   14.47    4.23   0
   0 -16  -4   16.20    4.94   0
   0 -16   4   17.96    4.85   0
   1 -16  -4    6.58    3.89   0
  -1  16  -4    6.93    4.65   0
   1  16   4   -0.82    4.31   0
  -1 -16   4    5.50    4.48   0
   1  16  -4   -0.19    4.14   0
  -1  16   4    7.16    4.71   0
   1 -16   4    6.09    3.83   0
  -1 -16  -4    3.63    4.16   0
  -2  16  -4   28.34    4.08   0
   2 -16  -4   34.16    4.32   0
   2  16   4   20.95    4.95   0
  -2 -16   4   31.44    4.01   0
  -2 -16  -4   29.10    5.14   0
  -2  16   4   27.50    4.12   0
  -2  16   4   22.83    2.73   0
   2  16  -4   18.89    4.28   0
  -3  16  -4   28.47    3.81   0
  -3  16  -4   17.44    2.62   0
  -3 -16   4   38.54    4.18   0
   3 -16  -4   25.15    4.68   0
   3  16   4   16.75    4.43   0
   3  16  -4   15.54    4.57   0
  -3  16   4   14.68    4.21   0
  -3  16   4   14.30    3.13   0
  -3 -16  -4   28.06    4.64   0
  -4  16  -4    5.62    3.00   0
  -4  16  -4    1.88    4.10   0
   4 -16  -4    8.17    4.38   0
  -4 -16   4   -0.52    4.54   0
   4  16   4    4.87    4.02   0
  -4  16   4    3.73    2.76   0
  -4  16   4    7.40    3.98   0
   4  16  -4    4.00    4.82   0
  -4 -16  -4    1.78    3.71   0
   0 -17  -4    8.05    5.20   0
   0  17  -4   -4.82    5.20   0
   0  17   4    6.56    4.49   0
   0 -17   4   -6.35    5.19   0
   1  17   4   17.53    5.66   0
  -1 -17   4   21.00    4.19   0
   1 -17  -4    2.56    4.19   0
  -1  17  -4   23.65    5.28   0
   1 -17   4   13.34    4.56   0
   1  17  -4    9.15    4.37   0
  -1  17   4   14.54    4.74   0
  -1 -17  -4    6.40    4.41   0
  -2  17  -4    5.86    4.68   0
  -2 -17   4    0.61    4.10   0
   2 -17  -4    7.25    4.48   0
   2  17   4   -3.70    4.01   0
  -2  17   4    8.04    3.19   0
  -2  17   4    7.88    4.45   0
  -2 -17  -4    3.82    4.19   0
   2  17  -4    2.61    4.19   0
  -3  17  -4   -3.84    2.76   0
  -3  17  -4    5.79    4.26   0
  -3 -17   4    2.94    4.26   0
   3 -17  -4    2.06    3.90   0
   3  17   4    0.87    4.82   0
  -3 -17  -4   -0.74    4.96   0
  -3  17   4   -3.85    3.80   0
   3  17  -4   -0.97    3.76   0
  -3  17   4   -2.57    3.11   0
   0 -18   4   -4.91    5.16   0
   0 -18  -4   -4.49    5.37   0
   0  18   4    3.03    5.38   0
   0  18  -4   -7.88    5.30   0
  -1  18  -4   -2.27    5.08   0
  -1 -18   4    3.49    4.52   0
   1 -18  -4   -1.42    4.26   0
   1  18   4    8.85    5.62   0
  -1 -18  -4    1.57    5.34   0
   1 -18   4   12.70    4.87   0
  -1  18   4    6.52    4.12   0
   1  18  -4   11.24    5.26   0
   2  18   4    9.46    5.09   0
   2 -18  -4    9.61    4.27   0
  -2  18  -4    3.81    5.17   0
  -2 -18   4    6.25    4.10   0
  -2 -18  -4   14.16    4.52   0
  -2  18   4    4.91    4.43   0
   2  18  -4    2.02    5.26   0
  -2  18   4    6.78    2.74   0
   0 -19   4   10.39    4.75   0
   0  19   4    9.24    5.49   0
   0 -19  -4  -12.33    5.85   0
   0  19  -4   -1.36    5.81   0
   1   0   5  502.30    8.77   0
   1   0  -5  594.60    9.78   0
  -1   0   5  575.54    8.33   0
   1   0   5  623.38    8.44   0
   1   0  -5  594.70    8.61   0
  -1   0  -5  588.60    7.88   0
  -2   0  -5   36.44    3.88   0
   2   0   5   35.40    4.20   0
   2   0   5   37.68    4.32   0
   2   0  -5   48.43    4.14   0
   2   0  -5   37.24    4.82   0
  -3   0  -5  375.51    5.70   0
   3   0  -5  551.32   10.18   0
   3   0   5  375.39    5.95   0
   3   0  -5  566.25    5.90   0
   3   0   5  433.16    5.85   0
   4   0  -5   -0.56    2.71   0
   4   0   5   -0.01    3.86   0
   4   0   5    0.86    3.35   0
   5   0  -5   -2.40    2.93   0
   5   0   5    2.97    3.18   0
  -5   0  -5   -1.13    4.00   0
   6   0   5   18.94    2.74   0
  -6   0  -5   25.23    4.87   0
   6   0  -5   26.17    3.36   0
  -7   0  -5   18.28    7.23   0
   7   0   5   21.97    3.40   0
   7   0  -5   20.93    2.81   0
  -7   0  -5   15.89    6.82   0
   0  -1   5   -3.78    4.22   0
   0   1   5    1.30    7.00   0
   0   1  -5    1.14    4.05   0
   0   1   5   -1.48    4.05   0
   0  -1  -5   -0.16    4.02   0
   1  -1  -5  199.19    6.17   0
  -1   1  -5  164.51    6.16   0
  -1   1  -5  198.16    6.00   0
   1   1   5  213.23    6.21   0
   1  -1  -5  165.82    5.69   0
  -1  -1  -5  196.19    5.80   0
  -1   1   5  185.14    5.91   0
   1  -1   5  181.23    5.71   0
   1  -1   5  201.49    5.54   0
   1   1  -5  201.91    5.66   0
   2  -1  -5  119.78    5.60   0
  -2   1  -5  100.69    4.81   0
   2  -1  -5  111.68    3.88   0
   2   1   5  116.44    4.56   0
  -2  -1  -5  106.88    4.56   0
   2  -1   5  120.33    5.03   0
   2  -1   5   95.32    4.16   0
  -2   1   5  110.02    5.36   0
   2   1  -5  108.27    5.20   0
   3  -1  -5  128.82    7.00   0
   3   1   5   95.34    4.27   0
   3   1   5   90.69    4.66   0
   3  -1  -5  125.64    3.51   0
  -3   1  -5   78.75    4.46   0
  -3  -1  -5   86.30    4.06   0
   3  -1   5  107.09    4.02   0
   3   1  -5  123.62    6.44   0
   3   1  -5   85.43    6.30   0
   4  -1  -5    6.82    2.87   0
   4   1   5    8.60    3.43   0
   4   1   5    7.54    3.45   0
   4  -1   5   12.23    3.51   0
   4   1  -5   11.91    3.47   0
   5  -1  -5   37.51    2.86   0
   5   1   5   28.45    3.51   0
  -5   1  -5   24.03    4.09   0
   5   1   5   24.12    4.32   0
   5   1  -5   26.51    3.22   0
   5  -1   5   30.02    2.97   0
  -5  -1  -5   32.25    4.33   0
   6  -1  -5   22.04    3.38   0
  -6   1  -5   30.27    4.65   0
   6   1   5   20.56    2.84   0
   6   1  -5   16.91    3.23   0
  -6  -1  -5   29.38    4.87   0
   6  -1   5   29.06    2.87   0
   7   1   5    4.34    2.90   0
  -7   1  -5    4.71    6.74   0
   7  -1  -5   -1.92    3.27   0
  -7   1  -5    0.74    7.25   0
   7  -1   5    4.82    3.38   0
   7   1  -5    1.32    3.14   0
  -7  -1  -5    1.99    6.65   0
   0   2   5  109.44    4.92   0
   0  -2  -5  119.17    5.06   0
   0   2  -5  124.31    5.82   0
   1  -2  -5  134.81    5.61   0
  -1   2  -5  151.88    5.80   0
  -1   2  -5  118.32    4.30   0
   1  -2  -5  116.62    5.72   0
   1   2   5  147.85    5.35   0
  -1  -2  -5  145.05    5.00   0
   1   2  -5  138.70    5.57   0
  -1   2   5  133.15    5.31   0
  -2   2  -5   12.08    3.89   0
  -2   2  -5   12.42    2.64   0
   2   2   5   15.30    3.90   0
   2  -2  -5   16.02    4.68   0
   2  -2  -5   15.89    2.82   0
  -2   2   5   13.97    3.06   0
   2   2  -5   14.02    3.95   0
  -2  -2  -5   15.29    3.87   0
   2  -2   5   13.42    3.02   0
  -2   2   5   12.62    4.36   0
   2   2  -5   16.26    4.48   0
   3  -2  -5  154.05    4.08   0
  -3   2  -5   95.41    3.44   0
  -3   2  -5   96.49    4.09   0
   3  -2  -5  156.57    7.22   0
   3   2   5   96.89    4.23   0
   3   2  -5  103.76    6.03   0
  -3  -2  -5   95.39    4.18   0
  -3   2   5  105.57    6.11   0
   3  -2   5  101.22    3.67   0
   3   2  -5  140.44    6.30   0
   4  -2  -5   23.46    2.97   0
   4   2   5   17.37    3.41   0
   4   2   5   21.34    3.07   0
   4   2  -5   18.94    6.37   0
   4   2  -5   15.77    5.73   0
   4  -2   5   26.32    3.50   0
  -5   2  -5   49.81    4.72   0
   5   2   5   53.07    3.04   0
   5   2   5   54.06    4.81   0
   5  -2  -5   79.73    2.95   0
   5   2  -5   57.96    3.55   0
   5  -2   5   54.90    3.21   0
  -6   2  -5   19.86    4.74   0
   6   2   5   23.89    3.47   0
  -6   2  -5   30.64    4.78   0
   6  -2  -5   28.12    3.39   0
  -6  -2  -5   27.40    4.98   0
   6  -2   5   26.53    3.39   0
   6   2  -5   11.36    2.87   0
   7   2   5   -1.69    3.60   0
  -7   2  -5    0.21    7.39   0
   7  -2  -5   -1.15    2.82   0
  -7   2  -5    2.08    7.63   0
   7   2  -5   -0.69    3.41   0
   7  -2   5   10.51    3.54   0
  -7  -2  -5    3.22    6.14   0
   0   3   5   -1.95    4.73   0
   0  -3  -5    1.61    4.02   0
   1   3   5   12.51    3.76   0
   1  -3  -5    8.43    4.38   0
  -1   3  -5    7.20    3.14   0
  -1   3   5    8.95    4.43   0
  -1  -3  -5   10.91    3.91   0
  -1   3   5    7.54    2.96   0
   1   3  -5    3.88    4.42   0
  -2   3  -5   60.48    4.21   0
   2  -3  -5   77.25    5.24   0
  -2   3  -5   50.25    2.86   0
   2  -3  -5   90.83    3.65   0
   2   3   5   65.97    3.86   0
  -2   3   5   62.37    4.80   0
   2   3  -5   65.68    4.41   0
  -2   3   5   50.16    3.00   0
  -2  -3  -5   67.19    4.51   0
   2  -3   5   62.74    3.44   0
  -3   3  -5   50.49    2.86   0
  -3   3  -5   56.66    3.88   0
   3  -3  -5   85.75    3.05   0
   3   3   5   61.11    3.83   0
   3  -3  -5   89.15    6.05   0
  -3   3   5   81.73    3.23   0
  -3  -3  -5   63.82    4.03   0
  -3   3   5   78.64    5.20   0
   3   3  -5   59.74    5.14   0
   3  -3   5   55.42    2.77   0
   4  -3  -5   28.41    6.94   0
   4  -3  -5   31.20    3.10   0
   4   3   5   22.70    3.42   0
   4   3  -5   18.42    5.02   0
   4   3  -5   20.21    5.20   0
   4  -3   5   22.53    3.58   0
  -4   3   5   29.77    6.31   0
  -4  -3  -5   22.75    3.55   0
  -5   3  -5   26.15    4.46   0
   5  -3  -5   53.78    3.45   0
   5   3   5   30.51    3.61   0
   5   3   5   36.12    4.05   0
  -5   3  -5   40.57    4.18   0
   5   3  -5   22.83    3.08   0
   5  -3   5   30.05    3.55   0
  -6   3  -5   26.89    4.83   0
  -6   3  -5   29.76    4.55   0
   6   3   5   24.68    3.44   0
   6  -3  -5   37.88    3.53   0
   6   3   5   22.51    4.63   0
   6  -3   5   44.76    3.80   0
   6   3  -5   23.57    3.64   0
  -6  -3  -5   38.35    4.50   0
  -7   3  -5    4.09    7.19   0
   7   3   5    2.26    3.59   0
   7  -3  -5   -0.27    3.28   0
  -7   3  -5    3.25    7.12   0
   7   3  -5    6.63    3.38   0
  -7  -3  -5   -1.08    5.87   0
   7  -3   5    7.04    3.52   0
   0   4  -5   76.22    4.50   0
   0   4   5   77.25    4.49   0
   0  -4  -5   85.47    4.93   0
   1   4   5  182.86    5.22   0
   1  -4  -5  180.01    5.64   0
  -1   4   5  176.78    5.46   0
  -1  -4  -5  186.48    5.98   0
  -1   4   5  209.21    4.24   0
   1   4  -5  172.68    5.59   0
   2   4   5  140.31    4.13   0
   2  -4  -5  213.49    5.93   0
  -2   4  -5  112.05    3.52   0
  -2   4   5  135.95    4.67   0
   2   4  -5  135.59    4.84   0
  -2  -4  -5  145.71    5.02   0
  -2   4   5  173.70    3.90   0
   3   4   5   53.63    3.75   0
  -3   4  -5   47.03    3.85   0
   3  -4  -5   86.52    5.39   0
   3  -4  -5   76.53    2.93   0
  -3   4  -5   42.60    2.57   0
  -3   4  -5   56.40    3.76   0
  -3   4   5   57.89    4.53   0
  -3   4   5   75.59    2.86   0
  -3  -4  -5   56.34    3.92   0
   3   4  -5   55.54    4.71   0
   3  -4   5   53.86    3.45   0
   4  -4  -5   73.12    6.12   0
   4  -4  -5   77.19    3.86   0
  -4   4  -5   49.62    3.69   0
   4   4   5   49.67    3.55   0
  -4   4  -5   70.47    3.65   0
   4   4  -5   59.79    5.16   0
   4  -4   5   56.08    3.46   0
  -4  -4  -5   50.66    4.31   0
  -4   4   5   66.53    5.36   0
  -4   4   5   69.73    3.83   0
  -5   4  -5   21.74    4.20   0
   5  -4  -5   38.00    3.35   0
   5   4   5   20.13    4.03   0
   5   4  -5   18.71    5.97   0
   5   4  -5   15.03    6.07   0
   5  -4   5   27.19    3.48   0
  -6   4  -5   23.39    4.30   0
   6   4   5   20.14    3.07   0
   6   4   5   19.71    4.08   0
  -6   4  -5   23.86    4.60   0
   6  -4  -5   34.60    3.44   0
  -6  -4  -5   22.19    4.34   0
   6  -4   5   25.56    3.97   0
   6   4  -5   21.19    3.09   0
   7   4   5   12.36    3.77   0
  -7   4  -5   11.15    7.09   0
   7  -4  -5   17.74    3.06   0
  -7   4  -5   13.96    6.69   0
   7  -4   5   17.30    3.66   0
   7   4  -5    9.09    3.66   0
  -7  -4  -5   20.02    5.41   0
   0   5  -5   42.70    4.37   0
   0  -5  -5   45.16    5.23   0
   0   5   5   41.58    4.38   0
  -1   5  -5   25.16    4.05   0
   1   5   5   28.22    4.15   0
   1  -5  -5   27.91    4.55   0
  -1  -5  -5   27.49    4.90   0
   1   5  -5   28.84    4.03   0
  -1   5   5   27.64    3.81   0
  -2   5  -5  170.23    4.19   0
  -2   5  -5  264.62    5.37   0
   2   5   5  251.22    5.23   0
   2  -5  -5  278.80    5.86   0
  -2   5   5  247.70    5.40   0
  -2   5   5  178.32    4.47   0
   2   5  -5  259.48    5.54   0
  -2  -5  -5  269.89    4.93   0
   3   5   5  148.19    3.72   0
  -3   5  -5  149.48    4.69   0
   3  -5  -5  198.69    5.82   0
  -3   5  -5  121.13    3.03   0
   3  -5  -5  237.88    4.24   0
  -3   5  -5  145.65    4.25   0
  -3   5   5  143.99    4.79   0
   3   5  -5  161.02    4.89   0
  -3   5   5  175.97    3.44   0
  -3  -5  -5  165.33    4.59   0
  -4   5  -5   47.32    2.85   0
  -4   5  -5   53.05    3.68   0
  -4   5  -5   61.77    4.10   0
   4  -5  -5   75.65    3.20   0
   4  -5  -5   74.45    5.23   0
   4   5   5   44.26    3.53   0
  -4   5   5   64.15    4.80   0
   4   5  -5   49.16    4.74   0
   4  -5   5   44.91    3.71   0
  -4   5   5   64.79    3.10   0
  -4  -5  -5   56.40    3.98   0
  -5   5  -5   17.47    4.32   0
  -5   5  -5   24.49    2.81   0
   5  -5  -5   37.71    3.07   0
   5   5   5   18.15    3.98   0
   5  -5   5   23.04    2.79   0
   5   5  -5   18.96    5.43   0
   6  -5  -5   11.40    3.43   0
  -6   5  -5   10.19    4.56   0
   6   5   5    6.19    2.97   0
   6   5   5    9.35    4.00   0
  -6   5  -5   11.50    4.20   0
   6  -5   5   15.42    3.87   0
  -6  -5  -5    9.86    4.33   0
  -7   5  -5   15.03    6.20   0
   7   5   5   14.42    4.95   0
   7  -5  -5   19.97    3.88   0
   7   5   5   13.73    4.00   0
  -7   5  -5   14.49    6.57   0
   7  -5   5   18.88    3.37   0
   7   5  -5   11.33    3.58   0
  -7  -5  -5   16.68    5.44   0
   0   6   5   19.58    4.32   0
   0  -6  -5   26.58    5.12   0
   0   6  -5   27.50    4.76   0
  -1   6  -5  196.89    5.57   0
   1   6   5  189.06    5.67   0
   1  -6  -5  186.37    4.79   0
   1   6  -5  191.82    5.47   0
  -1   6   5  174.80    5.38   0
  -1  -6  -5  206.09    5.50   0
   2  -6  -5  295.17    5.67   0
  -2   6  -5  230.86    3.59   0
   2   6   5  284.50    5.19   0
  -2   6  -5  282.44    5.29   0
  -2   6   5  265.13    5.29   0
  -2   6   5  205.61    3.83   0
  -2  -6  -5  289.25    5.03   0
   2   6  -5  286.68    5.47   0
  -3   6  -5   25.39    3.60   0
  -3   6  -5   20.76    2.74   0
   3  -6  -5   38.01    4.62   0
   3   6   5   24.14    3.81   0
   3   6  -5   25.68    3.93   0
  -3   6   5   15.99    2.91   0
  -3  -6  -5   23.20    3.44   0
  -3   6   5   21.17    3.76   0
  -4   6  -5   81.53    3.91   0
  -4   6  -5   77.59    3.75   0
  -4   6  -5   62.76    3.31   0
   4   6   5   73.90    3.81   0
   4  -6  -5   83.40    3.53   0
   4  -6  -5  118.89    5.47   0
  -4   6   5   89.43    4.80   0
   4   6  -5   89.00    4.39   0
  -4   6   5   66.28    3.44   0
  -4  -6  -5   86.13    4.12   0
  -5   6  -5   14.59    4.44   0
   5  -6  -5   22.12    3.64   0
  -5   6  -5   18.70    3.39   0
   5   6   5   15.68    3.48   0
  -5  -6  -5   22.67    3.78   0
  -5   6   5   20.25    2.96   0
   5   6  -5   16.51    4.97   0
  -5   6   5   15.47    5.36   0
   6  -6  -5    3.65    3.47   0
  -6   6  -5    1.24    4.53   0
   6   6   5    9.05    4.30   0
  -6   6  -5    2.71    3.92   0
   6  -6   5    2.73    3.45   0
   6   6  -5    2.07    6.15   0
   6   6  -5    0.75    6.34   0
  -7   6  -5    0.98    5.69   0
   7  -6  -5   10.05    3.30   0
   7   6   5    6.33    3.48   0
  -7   6  -5   13.27    6.21   0
   7   6   5   12.33    5.20   0
   7   6  -5    7.89    3.30   0
  -7  -6  -5   12.09    5.64   0
   7  -6   5   12.89    3.88   0
   0   7   5   86.76    4.40   0
   0   7  -5   87.39    5.16   0
   0  -7  -5   82.95    4.47   0
   1  -7  -5   10.82    3.51   0
  -1   7  -5    9.58    4.20   0
   1   7   5   16.69    4.62   0
  -1  -7   5   14.29    4.26   0
   1   7  -5    8.36    3.47   0
  -1   7   5   12.89    4.02   0
  -1  -7  -5   16.21    3.80   0
   2   7   5   37.53    3.48   0
   2  -7  -5   45.32    3.90   0
  -2   7  -5   27.04    3.01   0
  -2   7  -5   44.60    3.48   0
  -2  -7   5   39.66    3.38   0
  -2   7   5   42.85    3.86   0
  -2   7   5   34.20    2.97   0
   2   7  -5   41.17    3.50   0
  -2  -7  -5   42.79    3.69   0
   3   7   5  101.45    4.11   0
  -3   7  -5   82.78    3.22   0
   3  -7  -5  107.18    5.15   0
  -3   7  -5  106.99    4.23   0
  -3   7   5   77.67    3.20   0
  -3   7   5  105.44    4.21   0
   3   7  -5  112.60    4.30   0
  -3  -7  -5  124.21    4.65   0
   4   7   5  146.96    4.06   0
  -4   7  -5  112.09    3.10   0
  -4   7  -5  145.25    4.08   0
   4  -7  -5  164.97    6.04   0
  -4   7  -5  143.01    4.23   0
  -4   7   5  146.72    5.46   0
  -4   7   5  121.37    3.41   0
   4   7  -5  149.93    4.55   0
  -4  -7  -5  152.29    4.47   0
  -5   7  -5   21.23    4.26   0
  -5   7  -5   16.62    3.37   0
   5  -7  -5   20.43    5.14   0
   5   7   5   18.92    3.38   0
  -5   7   5   22.29    4.68   0
  -5  -7  -5   18.57    4.23   0
  -5   7   5   20.97    3.02   0
   5   7  -5   19.58    4.60   0
   6   7   5   34.71    4.36   0
  -6   7  -5   37.25    4.99   0
  -6   7  -5   31.83    4.73   0
   6   7  -5   38.61    5.53   0
  -7   7  -5    2.36    5.08   0
  -7   7  -5    4.53    6.04   0
   7   7   5    0.81    5.25   0
   7   7   5    2.63    4.05   0
  -7  -7  -5    0.45    5.56   0
   0   8   5  186.07    5.44   0
   0   8  -5  188.22    4.93   0
   0  -8  -5  184.46    5.40   0
   0  -8   5  193.31    4.95   0
   1  -8  -5   32.46    4.23   0
  -1   8  -5   38.52    4.37   0
   1   8   5   40.66    4.97   0
  -1  -8   5   40.72    4.53   0
  -1  -8  -5   35.67    4.67   0
  -1   8   5   39.43    4.40   0
   1   8  -5   41.09    3.84   0
  -2   8  -5   35.93    3.01   0
   2  -8  -5   45.62    4.21   0
  -2   8  -5   40.22    4.13   0
   2   8   5   35.86    4.22   0
  -2  -8   5   46.77    3.82   0
  -2   8   5   43.23    4.13   0
  -2   8   5   35.85    2.98   0
  -2  -8  -5   42.35    3.72   0
   2   8  -5   42.49    3.99   0
  -3   8  -5   11.41    3.87   0
  -3   8  -5    9.67    2.82   0
  -3  -8   5    8.88    3.64   0
   3  -8  -5   11.72    3.67   0
   3   8   5   10.25    3.18   0
  -3   8   5    8.29    2.41   0
   3   8  -5    8.42    3.94   0
  -3   8   5   10.38    3.44   0
  -3  -8  -5    7.44    4.11   0
  -4   8  -5   50.53    3.79   0
   4   8   5   44.54    3.94   0
  -4   8  -5   38.71    2.56   0
   4  -8  -5   58.83    4.11   0
   4   8  -5   51.89    3.82   0
  -4   8   5   33.59    2.62   0
  -4  -8  -5   51.41    4.28   0
  -4   8   5   46.23    4.25   0
   5   8   5   20.80    3.46   0
  -5   8  -5   14.68    2.74   0
   5  -8  -5   17.83    4.93   0
  -5   8  -5   22.98    4.40   0
  -5   8  -5   18.34    4.17   0
  -5   8   5   21.34    4.53   0
   5   8  -5   18.91    4.70   0
  -5  -8  -5   18.66    3.90   0
  -5   8   5   13.35    3.29   0
   6   8   5    0.01    4.21   0
  -6   8  -5    1.91    3.79   0
  -6   8  -5    2.63    4.49   0
  -6   8  -5    2.52    4.72   0
  -6  -8  -5   -2.25    4.10   0
   6   8  -5    0.03    5.07   0
  -6   8   5    2.18    6.92   0
  -7   8  -5    2.11    5.59   0
   7   8   5   -1.72    5.13   0
  -7   8  -5   -0.21    5.35   0
   7   8  -5    0.62    7.51   0
   7   8  -5   -0.77    7.92   0
  -7  -8  -5    2.51    5.45   0
   0  -9  -5  163.62    4.74   0
   0  -9   5  178.66    5.55   0
   0   9   5  171.84    5.27   0
   0   9  -5  176.27    5.54   0
  -1   9  -5   48.29    4.62   0
  -1  -9   5   37.32    4.44   0
   1  -9  -5   34.60    3.60   0
   1   9   5   46.29    4.12   0
  -1  -9  -5   41.39    4.56   0
  -1   9   5   38.35    4.24   0
   1   9  -5   37.64    4.46   0
  -2  -9   5   22.98    3.35   0
  -2   9  -5   23.23    4.15   0
   2   9   5   21.40    4.30   0
   2  -9  -5   16.46    4.20   0
  -2   9  -5   15.12    3.10   0
  -2  -9  -5   23.54    3.68   0
   2   9  -5   13.92    3.58   0
  -2   9   5   25.23    3.86   0
  -2   9   5   19.49    3.02   0
  -3   9  -5   28.42    3.95   0
  -3   9  -5   27.96    2.44   0
  -3  -9   5   37.24    3.75   0
   3  -9  -5   30.45    3.90   0
   3   9   5   28.46    3.96   0
  -3  -9  -5   34.86    4.41   0
  -3   9   5   30.07    2.90   0
  -3   9   5   32.89    3.82   0
   3   9  -5   34.28    4.10   0
   4   9   5   15.17    3.57   0
   4  -9  -5   19.54    3.87   0
  -4   9  -5   18.11    2.77   0
  -4   9  -5   23.78    3.65   0
  -4  -9  -5   16.64    3.83   0
  -4   9   5   20.69    2.80   0
  -4   9   5   14.18    3.98   0
   4   9  -5   16.05    3.77   0
   5   9   5    4.63    3.35   0
  -5   9  -5    4.09    3.93   0
  -5   9  -5   -1.92    3.70   0
  -5   9  -5   -5.35    3.20   0
   5  -9  -5    3.07    4.41   0
  -5   9   5    1.92    2.68   0
  -5   9   5    3.70    4.07   0
   5   9  -5    1.09    3.90   0
  -5  -9  -5    1.91    3.61   0
  -6   9  -5    3.71    5.06   0
   6   9   5    3.41    3.82   0
  -6   9  -5    5.69    3.68   0
  -6   9   5    3.75    3.20   0
  -6   9   5    3.01    5.83   0
   6   9  -5    0.79    5.01   0
  -6  -9  -5    7.27    4.64   0
   0 -10   5   11.42    4.69   0
   0  10   5   17.00    4.54   0
   0  10  -5    7.43    3.87   0
   0 -10  -5   16.09    4.39   0
   1  10   5   40.46    4.81   0
   1 -10  -5   40.43    3.76   0
  -1 -10   5   41.57    4.33   0
  -1  10  -5   37.27    3.78   0
  -1 -10  -5   41.09    3.90   0
  -1  10   5   39.70    4.37   0
   1  10  -5   42.37    4.45   0
   2 -10  -5   34.01    4.15   0
  -2 -10   5   41.29    4.14   0
   2  10   5   33.34    4.34   0
  -2  10  -5   33.55    4.30   0
  -2 -10  -5   38.84    4.61   0
   2  10  -5   34.95    4.55   0
  -2  10   5   26.83    2.63   0
  -2  10   5   42.02    3.32   0
  -3 -10   5   58.96    4.09   0
  -3  10  -5   51.91    4.34   0
   3  10   5   63.21    3.52   0
   3 -10  -5   60.31    4.04   0
  -3  10  -5   49.61    2.84   0
  -3  10   5   44.65    2.89   0
   3  10  -5   61.31    4.29   0
  -3 -10  -5   59.82    4.28   0
  -3  10   5   57.59    3.83   0
   4 -10  -5    2.92    3.66   0
   4  10   5   -0.10    3.41   0
  -4 -10   5    4.95    3.28   0
  -4  10  -5    3.14    2.88   0
  -4  10  -5   -0.40    3.69   0
  -4  10   5    1.01    2.80   0
  -4  10   5    5.55    3.52   0
  -4 -10  -5    0.93    3.72   0
   4  10  -5    7.03    3.67   0
   5  10   5   -2.63    3.71   0
  -5  10  -5    3.86    3.08   0
  -5  10  -5    6.96    3.76   0
  -5  10  -5    2.34    4.12   0
   5 -10  -5    1.19    4.51   0
   5  10  -5    5.87    4.02   0
  -5 -10  -5    1.10    3.78   0
  -5  10   5    2.21    3.00   0
  -5  10   5   -0.94    4.16   0
  -6  10  -5    6.68    4.94   0
  -6  10  -5    0.58    3.55   0
   6  10   5    7.25    3.81   0
  -6  10   5    3.22    5.01   0
  -6  10   5    1.08    3.16   0
   6  10  -5    1.59    4.96   0
  -6 -10  -5   -1.22    4.23   0
   0 -11  -5   15.52    3.98   0
   0  11   5   14.43    4.75   0
   0  11  -5   19.15    4.00   0
   0 -11   5   23.69    3.82   0
  -1  11  -5   -3.75    4.32   0
  -1 -11   5    6.61    3.69   0
   1 -11  -5    1.69    3.47   0
   1  11   5   13.30    3.93   0
   1 -11   5    2.23    3.49   0
  -1  11   5    3.83    4.14   0
   1  11  -5   11.30    4.45   0
  -1 -11  -5    0.43    3.84   0
  -2 -11   5   14.91    4.00   0
   2  11   5    7.41    4.30   0
  -2  11  -5   10.16    4.13   0
   2 -11  -5   16.14    3.56   0
  -2  11   5   14.03    2.46   0
   2  11  -5   12.75    3.72   0
  -2  11   5   13.63    4.17   0
  -2 -11  -5   21.85    3.70   0
  -3 -11   5   71.53    3.93   0
  -3  11  -5   59.08    2.56   0
   3  11   5   73.94    3.43   0
  -3  11  -5   73.55    4.33   0
   3 -11  -5   73.65    4.10   0
   3  11  -5   69.76    4.23   0
  -3  11   5   76.74    4.02   0
  -3  11   5   63.87    2.45   0
  -3 -11  -5   94.58    4.09   0
  -4 -11   5   38.29    3.56   0
   4 -11  -5   35.85    3.95   0
  -4  11  -5   31.13    3.24   0
  -4  11  -5   28.14    2.55   0
   4  11   5   34.43    3.72   0
  -4  11   5   31.67    3.82   0
  -4 -11  -5   38.00    3.43   0
  -4  11   5   37.81    3.01   0
   4  11  -5   31.26    3.90   0
   5  11   5    9.92    3.91   0
  -5  11  -5    9.21    4.10   0
   5 -11  -5   11.47    4.44   0
  -5  11  -5   12.47    2.99   0
  -5  11   5   17.35    2.81   0
  -5 -11  -5   16.18    4.27   0
  -5  11   5   14.07    4.53   0
   5  11  -5    9.94    4.48   0
   6  11   5   15.43    4.30   0
  -6  11  -5   16.65    4.98   0
  -6  11  -5   18.28    3.87   0
  -6  11   5   14.39    5.32   0
  -6  11   5   20.51    3.86   0
   6  11  -5   10.35    4.78   0
  -6 -11  -5   16.47    5.16   0
   0 -12   5  101.73    4.95   0
   0 -12  -5   89.53    4.08   0
   0  12   5  123.45    5.11   0
   0  12  -5   90.62    4.26   0
  -1 -12   5   -2.02    3.52   0
   1  12   5   -2.97    4.62   0
   1 -12  -5    3.41    3.43   0
  -1  12  -5   -2.79    4.39   0
  -1 -12  -5    5.06    3.69   0
  -1  12   5    6.69    4.11   0
   1  12  -5   -4.79    3.61   0
   1 -12   5    3.76    4.17   0
  -2  12  -5   24.36    3.44   0
  -2 -12   5   23.27    3.80   0
   2  12   5   16.65    4.10   0
   2 -12  -5   20.04    4.22   0
  -2  12   5   15.84    2.73   0
   2  12  -5   16.56    4.16   0
  -2 -12  -5   20.88    4.13   0
  -2  12   5   23.58    3.37   0
   3  12   5   25.96    3.33   0
  -3  12  -5   22.36    3.97   0
  -3 -12   5   28.43    3.79   0
  -3  12  -5   20.98    2.50   0
   3 -12  -5   20.04    3.92   0
   3  12  -5   20.21    3.44   0
  -3  12   5   25.41    3.75   0
  -3 -12  -5   27.48    4.30   0
  -3  12   5   16.53    2.87   0
  -4 -12   5    5.91    3.61   0
   4  12   5    5.39    3.77   0
  -4  12  -5   -1.21    3.77   0
  -4  12  -5    4.29    2.90   0
   4 -12  -5    7.48    4.35   0
  -4 -12  -5    4.33    3.77   0
  -4  12   5    3.83    3.80   0
  -4  12   5    2.84    2.35   0
   4  12  -5    1.33    3.88   0
   5  12   5   12.43    4.05   0
   5 -12  -5    8.68    4.34   0
  -5  12  -5    6.84    4.27   0
  -5  12  -5    3.81    3.20   0
   5  12  -5   11.15    4.05   0
  -5  12   5   15.13    4.76   0
  -5  12   5    7.74    3.46   0
  -5 -12  -5   10.02    4.10   0
   6  12   5   -3.81    4.15   0
  -6  12  -5   -1.83    4.95   0
  -6  12  -5    0.37    3.21   0
   6  12  -5    3.16    4.94   0
  -6  12   5   -3.25    3.22   0
   0 -13  -5    1.92    4.60   0
   0  13   5   24.17    4.61   0
   0 -13   5    5.40    4.68   0
   0  13  -5   12.16    3.98   0
  -1 -13   5   37.10    4.12   0
   1  13   5   31.85    5.26   0
   1 -13  -5   31.45    4.28   0
  -1  13  -5   28.79    4.02   0
   1  13  -5   36.83    4.78   0
   1 -13   5   35.21    4.68   0
  -1 -13  -5   37.57    4.13   0
  -1  13   5   42.32    4.55   0
  -2  13  -5    4.36    3.51   0
  -2 -13   5    5.84    3.30   0
   2  13   5    0.79    4.40   0
   2 -13  -5   -3.04    3.85   0
  -2 -13  -5    3.59    4.61   0
  -2  13   5    5.98    2.73   0
  -2  13   5    1.55    3.26   0
   2  13  -5    1.17    4.25   0
   3 -13  -5   15.88    3.78   0
  -3 -13   5   12.40    3.99   0
  -3  13  -5   15.74    2.48   0
   3  13   5   14.77    4.15   0
  -3  13  -5   14.51    4.27   0
  -3 -13  -5   17.93    4.37   0
   3  13  -5   19.12    4.09   0
  -3  13   5    9.21    3.51   0
  -3  13   5   11.96    2.84   0
  -4  13  -5    8.82    2.94   0
  -4  13  -5    6.47    4.38   0
  -4 -13   5   10.60    3.84   0
   4  13   5    2.88    3.84   0
   4 -13  -5    6.93    3.92   0
  -4  13   5   11.43    3.84   0
  -4 -13  -5    7.45    4.03   0
  -4  13   5   11.61    2.47   0
   4  13  -5    8.55    3.98   0
  -5  13  -5    3.96    2.71   0
   5  13   5    6.19    4.16   0
   5 -13  -5    1.81    4.56   0
  -5  13  -5   -1.68    4.11   0
   5  13  -5    5.44    4.05   0
  -5  13   5    8.64    4.43   0
  -5 -13  -5    6.14    4.40   0
  -5  13   5    6.81    2.78   0
   0 -14   5   10.97    3.97   0
   0  14   5    4.75    4.85   0
   0  14  -5   11.33    4.90   0
   0 -14  -5    8.74    3.92   0
  -1  14  -5   -0.10    4.01   0
  -1 -14   5    0.58    4.61   0
   1 -14  -5   -0.06    3.83   0
   1  14   5   10.05    5.06   0
  -1  14   5    7.77    4.34   0
  -1 -14  -5    1.91    5.04   0
   1 -14   5    0.21    4.63   0
   1  14  -5    0.97    3.92   0
  -2  14  -5    2.77    4.60   0
   2  14   5    4.87    4.28   0
  -2 -14   5   12.32    3.47   0
   2 -14  -5    6.44    3.53   0
   2  14  -5    7.92    4.56   0
  -2 -14  -5    0.47    3.89   0
  -2  14   5   22.90    4.09   0
  -2  14   5    2.70    2.92   0
  -3  14  -5    8.58    2.85   0
  -3  14  -5    7.32    4.28   0
   3 -14  -5    4.72    4.05   0
  -3 -14   5    4.54    3.30   0
   3  14   5    4.74    3.33   0
  -3  14   5   11.80    3.80   0
  -3  14   5    3.79    2.41   0
  -3 -14  -5    9.61    3.46   0
   3  14  -5    7.20    4.31   0
  -4  14  -5    2.76    4.59   0
  -4 -14   5    2.21    3.57   0
   4  14   5    4.22    3.07   0
   4 -14  -5    0.69    4.02   0
  -4  14  -5    3.00    3.18   0
  -4  14   5   -0.42    3.78   0
  -4  14   5    2.48    2.71   0
  -4 -14  -5    7.43    3.75   0
   4  14  -5   -0.42    4.59   0
   5  14   5    7.05    4.54   0
  -5  14  -5    0.95    2.77   0
  -5  14  -5   -1.45    4.37   0
   5 -14  -5   -0.02    4.38   0
  -5  14   5    4.19    2.87   0
   5  14  -5    4.19    4.69   0
  -5 -14  -5    2.07    4.57   0
  -5  14   5    7.41    4.67   0
   0 -15   5    5.11    4.24   0
   0  15   5   11.29    3.98   0
   0 -15  -5   12.83    4.77   0
   0  15  -5   14.22    4.31   0
  -1  15  -5   12.50    4.73   0
   1 -15  -5   10.99    3.85   0
   1  15   5   14.62    5.24   0
  -1 -15   5   15.68    3.92   0
  -1  15   5   11.00    3.79   0
   1 -15   5   16.57    4.30   0
  -1 -15  -5   16.23    4.07   0
   1  15  -5    9.22    3.99   0
  -2  15  -5   19.08    3.78   0
   2  15   5   19.69    4.32   0
  -2 -15   5   20.82    4.30   0
   2 -15  -5   20.65    3.67   0
   2  15  -5   23.29    4.61   0
  -2  15   5   18.92    4.26   0
  -2 -15  -5   23.44    4.56   0
  -2  15   5   14.65    2.96   0
  -3 -15   5   25.11    4.02   0
  -3  15  -5   34.92    3.60   0
  -3  15  -5   27.64    3.06   0
   3 -15  -5   31.90    4.32   0
   3  15   5   25.75    3.83   0
  -3 -15  -5   32.75    4.78   0
  -3  15   5   32.80    4.04   0
  -3  15   5   30.78    3.05   0
   3  15  -5   33.43    3.73   0
  -4 -15   5    0.89    4.53   0
  -4  15  -5    2.63    4.46   0
  -4  15  -5    0.27    2.63   0
   4  15   5    2.93    4.19   0
   4 -15  -5   -4.92    3.81   0
  -4  15   5    0.98    3.10   0
   4  15  -5   -0.72    4.54   0
  -4  15   5    8.80    4.08   0
  -4 -15  -5   10.78    4.21   0
   0  16  -5   16.62    4.25   0
   0  16   5   25.20    5.06   0
   0 -16   5   23.36    4.88   0
   0 -16  -5   21.31    4.12   0
  -1 -16   5    7.07    4.82   0
   1  16   5    5.13    4.61   0
  -1  16  -5    3.86    4.02   0
   1 -16  -5    7.52    4.61   0
   1  16  -5    9.16    4.77   0
  -1  16   5   -4.71    4.46   0
   1 -16   5    5.43    3.78   0
  -1 -16  -5    7.83    4.99   0
   2 -16  -5   20.65    3.83   0
  -2  16  -5   25.20    4.94   0
   2  16   5   26.33    4.94   0
  -2 -16   5   25.95    3.96   0
   2  16  -5   20.46    4.97   0
  -2  16   5   15.94    2.70   0
  -2  16   5   20.36    3.60   0
  -2 -16  -5   20.92    4.21   0
  -3 -16   5    2.01    3.50   0
  -3  16  -5    0.95    4.50   0
  -3  16  -5    0.32    2.63   0
   3  16   5    4.18    3.83   0
   3 -16  -5   -1.66    4.31   0
  -3  16   5   -4.67    3.16   0
  -3 -16  -5    8.08    4.50   0
   3  16  -5   -0.22    3.74   0
  -3  16   5    4.35    4.45   0
  -4  16  -5    1.02    4.49   0
  -4  16  -5   -0.71    3.34   0
   4  16   5   -3.35    4.27   0
  -4 -16   5    2.20    4.16   0
   4 -16  -5    4.64    4.13   0
  -4  16   5   -0.79    3.22   0
  -4  16   5    0.42    4.37   0
   4  16  -5    1.32    4.60   0
  -4 -16  -5    4.67    4.47   0
   0  17  -5   10.15    5.11   0
   0 -17   5    5.52    5.14   0
   0  17   5    0.72    4.33   0
   0 -17  -5    9.27    4.17   0
   1  17   5   -1.73    5.72   0
  -1 -17   5    3.55    4.19   0
  -1  17  -5    4.72    4.41   0
   1 -17  -5   -3.13    5.04   0
   1  17  -5   -0.55    5.25   0
  -1  17   5    4.43    4.61   0
  -1 -17  -5   -2.38    4.43   0
  -2 -17   5    5.03    4.08   0
  -2  17  -5    1.32    4.03   0
   2  17   5    4.19    4.11   0
   2 -17  -5    8.21    3.73   0
  -2  17   5    5.00    2.93   0
  -2  17   5    1.64    4.15   0
  -2 -17  -5   -1.38    5.21   0
   2  17  -5    5.63    5.03   0
  -3  17  -5   11.48    4.50   0
   3 -17  -5   15.50    4.88   0
  -3 -17   5   25.91    4.24   0
  -3  17  -5   14.00    3.21   0
   3  17   5    9.60    4.66   0
  -3  17   5   12.76    3.49   0
  -3  17   5    7.53    4.58   0
  -3 -17  -5   13.60    4.26   0
   3  17  -5    9.39    4.58   0
   0 -18  -5   34.63    5.22   0
   0  18  -5   31.96    5.62   0
   0 -18   5   34.65    4.61   0
   0  18   5   24.54    5.63   0
  -1  18  -5    5.30    5.17   0
   1 -18  -5    6.81    5.12   0
  -1 -18   5    4.83    4.43   0
   1  18   5    1.33    4.69   0
   1  18  -5    3.26    5.47   0
  -1  18   5    5.62    4.25   0
  -1 -18  -5    3.97    4.67   0
  -2 -18   5    4.91    4.75   0
   2  18   5    2.45    5.37   0
   2 -18  -5   -5.71    3.80   0
  -2  18  -5    5.22    4.31   0
  -2  18   5   -2.76    3.20   0
  -2  18   5    2.65    4.52   0
   2  18  -5   -0.10    5.04   0
  -2 -18  -5   -1.42    5.09   0
   0   0   6  143.20    5.61   0
   0   0  -6  142.28    5.51   0
   1   0  -6   99.92    6.23   0
  -1   0   6   97.17    5.03   0
   1   0   6   81.88    5.27   0
   1   0   6  107.12    4.66   0
   1   0  -6   97.79    4.97   0
  -1   0  -6   96.85    4.14   0
  -2   0   6   94.92    4.56   0
   2   0  -6  146.71    4.85   0
   2   0   6   97.49    4.34   0
   2   0   6  102.00    4.12   0
   2   0  -6  100.11    4.94   0
  -2   0  -6   95.92    4.20   0
   3   0  -6   40.18    5.27   0
   3   0   6   40.68    3.80   0
   3   0  -6   58.99    3.75   0
   3   0   6   43.25    3.86   0
  -3   0  -6   38.85    3.52   0
  -4   0  -6   13.65    3.76   0
   4   0  -6   18.47    2.79   0
   4   0   6   14.40    3.48   0
   4   0  -6   14.99    7.46   0
   4   0   6   12.00    3.44   0
   4   0  -6   16.78    7.76   0
   5   0  -6    1.06    2.52   0
   5   0   6   -6.44    3.37   0
  -6   0  -6    0.97    3.92   0
   6   0  -6   -4.08    2.72   0
   6   0   6   -2.31    3.14   0
  -7   0  -6    3.49    5.87   0
   7   0  -6    0.53    3.50   0
   7   0   6   -3.20    3.22   0
  -7   0  -6    1.23    5.45   0
   0  -1   6   77.46    4.25   0
   0   1  -6   72.17    4.93   0
   0   1   6   78.90    5.09   0
   0  -1  -6   74.61    4.44   0
   1  -1  -6  254.84    5.93   0
  -1   1  -6  257.13    5.20   0
   1  -1  -6  210.86    5.69   0
  -1   1  -6  220.30    6.55   0
   1   1   6  276.87    6.21   0
   1  -1   6  271.91    6.29   0
   1   1  -6  248.74    5.43   0
  -1   1   6  243.58    5.67   0
  -1  -1  -6  247.46    5.68   0
   2  -1  -6   35.47    4.66   0
   2  -1  -6   40.23    3.62   0
   2   1   6   38.59    5.08   0
   2   1   6   35.93    4.45   0
  -2   1  -6   33.71    3.37   0
  -2  -1  -6   29.27    3.50   0
   2   1  -6   40.16    4.77   0
   2  -1   6   40.61    4.32   0
  -2   1   6   33.22    3.98   0
   2  -1   6   32.04    3.33   0
   3  -1  -6   59.09    3.09   0
   3   1   6   41.13    3.83   0
   3   1   6   46.37    3.90   0
  -3   1  -6   44.97    3.71   0
   3  -1  -6   63.97    5.53   0
  -3  -1  -6   45.08    3.69   0
   3   1  -6   47.62    5.25   0
   3  -1   6   48.95    3.36   0
   3   1  -6   69.09    3.84   0
   3  -1   6   42.63    3.99   0
   3   1  -6   54.68    5.19   0
  -4   1  -6   18.64    3.66   0
   4   1   6   17.89    3.55   0
   4  -1  -6   23.62    8.90   0
   4  -1  -6   29.77    3.30   0
   4   1   6   17.52    3.94   0
   4  -1  -6   21.72    8.12   0
   4   1  -6   16.74    5.84   0
  -4  -1  -6   16.61    3.82   0
   4  -1   6   21.94    3.76   0
   4   1  -6   23.22    3.53   0
   4   1  -6   24.51    6.53   0
   5   1   6   21.87    3.30   0
   5   1   6   21.42    4.08   0
   5  -1  -6   26.03    3.26   0
   5   1  -6   28.79    3.26   0
   5  -1   6   29.62    3.61   0
  -6   1  -6   10.38    4.40   0
   6   1   6   10.81    3.12   0
   6  -1  -6   17.30    2.74   0
   6  -1   6   13.99    3.24   0
  -6  -1  -6   13.78    4.18   0
   6   1  -6    2.63    3.22   0
  -7   1  -6    0.70    5.54   0
   7  -1  -6    3.33    2.86   0
  -7   1  -6   -0.47    5.92   0
   7   1   6    0.97    2.90   0
   7  -1   6    1.58    3.25   0
   7   1  -6    0.46    2.89   0
  -7  -1  -6    7.71    5.59   0
   0  -2  -6    1.10    3.63   0
   0   2  -6    1.02    4.38   0
   0   2   6    3.87    3.83   0
  -1   2  -6   17.37    3.59   0
   1  -2  -6   22.34    4.20   0
  -1   2  -6   25.69    4.59   0
   1   2   6   22.38    3.72   0
  -1  -2  -6   21.11    4.25   0
   1   2  -6   20.97    4.30   0
  -1   2   6   19.90    3.57   0
   2  -2  -6    3.87    3.16   0
   2  -2  -6    2.46    4.38   0
  -2   2  -6    2.79    3.34   0
  -2   2  -6   -1.04    3.99   0
   2   2   6    1.83    4.04   0
  -2  -2  -6    1.35    3.23   0
   2  -2   6    3.31    3.45   0
   2   2  -6    3.55    3.80   0
  -2   2   6   -0.02    3.60   0
  -2   2   6    1.65    4.28   0
   3  -2  -6   19.02    3.29   0
   3   2   6   12.14    3.37   0
   3  -2  -6   14.02    5.15   0
  -3   2  -6   11.68    3.25   0
  -3  -2  -6   12.52    3.48   0
   3  -2   6    7.27    3.03   0
   3   2  -6    8.96    4.38   0
  -3   2   6   11.06    4.74   0
   3   2  -6   12.09    4.46   0
   4  -2  -6   89.92    3.73   0
   4   2   6   51.53    3.91   0
   4   2   6   55.73    4.01   0
  -4   2  -6   53.51    3.96   0
   4  -2  -6   80.39    8.37   0
   4  -2   6   60.13    3.80   0
   4   2  -6   63.01    5.98   0
  -4  -2  -6   63.15    4.12   0
   4   2  -6   62.77    5.77   0
   5  -2  -6   88.03    3.51   0
   5   2   6   58.98    4.16   0
   5   2   6   53.14    3.07   0
   5  -2   6   69.62    3.77   0
   5   2  -6   44.26    3.26   0
   6  -2  -6   33.87    2.82   0
   6   2   6   20.61    3.44   0
  -6   2  -6   21.72    4.37   0
  -6   2  -6   30.19    4.40   0
  -6  -2  -6   27.23    4.70   0
   6   2  -6   23.83    3.62   0
   6  -2   6   32.13    3.59   0
   7  -2  -6   10.14    3.29   0
   7   2   6    0.51    3.45   0
  -7   2  -6    2.95    5.91   0
  -7   2  -6    2.51    5.98   0
  -7  -2  -6    5.75    5.52   0
   7   2  -6    0.94    2.91   0
   7  -2   6    9.52    3.33   0
   0   3   6   10.97    4.58   0
   0   3  -6   10.38    3.80   0
   0  -3  -6   10.20    3.73   0
  -1   3  -6   22.20    3.98   0
  -1   3  -6   20.37    3.16   0
   1  -3  -6   24.33    4.43   0
   1   3   6   27.67    3.94   0
  -1   3   6   20.89    4.21   0
  -1  -3  -6   26.09    4.66   0
  -2   3  -6  137.18    4.80   0
   2  -3  -6  142.89    5.21   0
   2  -3  -6  161.73    3.90   0
  -2   3  -6  109.25    3.65   0
   2   3   6  141.57    4.14   0
  -2   3   6  129.13    4.72   0
  -2  -3  -6  140.08    5.05   0
  -2   3   6  119.67    3.85   0
   2   3  -6  139.80    4.72   0
   3  -3  -6   81.34    3.07   0
  -3   3  -6   46.08    3.46   0
  -3   3  -6   55.42    3.78   0
   3  -3  -6   84.82    5.26   0
   3   3   6   48.88    3.70   0
   3   3  -6   55.95    4.76   0
   3   3  -6   54.00    4.33   0
  -3  -3  -6   54.15    3.78   0
  -3   3   6   75.58    3.60   0
  -3   3   6   52.39    4.90   0
   3  -3   6   50.02    3.25   0
   4  -3  -6    7.77    5.68   0
   4   3   6    4.79    3.27   0
   4  -3  -6   10.27    3.53   0
  -4   3  -6    7.62    3.22   0
  -4  -3  -6    7.86    3.43   0
   4  -3   6    3.91    2.78   0
   4   3  -6    7.86    4.55   0
  -4   3   6    9.26    5.05   0
   4   3  -6    3.83    4.67   0
   5  -3  -6  125.98    3.61   0
   5   3   6  114.12    3.98   0
   5   3   6   78.56    3.83   0
   5   3  -6   59.81    9.07   0
   5  -3   6   93.62    3.36   0
   5   3  -6   59.09    3.79   0
   5   3  -6   78.06    9.63   0
  -6   3  -6   19.84    4.32   0
   6   3   6   25.41    3.25   0
   6   3   6   16.63    4.17   0
  -6   3  -6   17.00    4.47   0
   6  -3  -6   36.65    3.02   0
   6  -3   6   27.74    3.83   0
  -6  -3  -6   23.16    4.38   0
   6   3  -6   10.16    2.98   0
   7  -3  -6   11.68    3.34   0
   7   3   6    5.93    3.46   0
  -7   3  -6    5.29    5.72   0
  -7   3  -6    5.24    5.71   0
  -7  -3  -6    7.42    5.18   0
   7   3  -6    7.47    2.95   0
   7  -3   6    3.56    3.60   0
   0   4   6  110.44    5.48   0
   0  -4  -6  114.69    5.67   0
   1   4   6  129.06    5.20   0
   1  -4  -6  123.80    5.00   0
  -1   4   6  116.09    4.77   0
  -1   4   6   80.01    4.30   0
  -1  -4  -6  125.91    5.20   0
   1   4  -6  125.01    5.24   0
  -2   4  -6   27.22    2.95   0
   2   4   6   37.40    4.04   0
   2  -4  -6   45.91    4.34   0
  -2   4  -6   35.84    4.07   0
  -2   4   6   38.68    3.94   0
   2   4  -6   34.91    3.93   0
  -2  -4  -6   39.72    4.17   0
  -2   4   6   30.69    3.13   0
   3  -4  -6  101.38    3.48   0
  -3   4  -6   59.85    2.71   0
  -3   4  -6   71.44    3.84   0
   3  -4  -6   97.71    5.32   0
   3   4   6   69.60    3.71   0
   3   4  -6   77.63    4.87   0
  -3   4   6   67.55    2.93   0
   3  -4   6   84.74    3.33   0
  -3  -4  -6   72.86    3.77   0
  -3   4   6   68.10    4.51   0
  -4   4  -6   12.42    3.30   0
   4  -4  -6   23.71    2.97   0
  -4   4  -6    5.76    3.38   0
   4  -4  -6   17.57    5.22   0
  -4   4  -6   10.60    3.34   0
   4   4   6   13.84    3.37   0
   4  -4   6   10.13    3.44   0
  -4   4   6   11.48    4.63   0
   4   4  -6   11.84    4.38   0
  -4  -4  -6   11.19    3.59   0
   4   4  -6   12.22    4.56   0
  -5   4  -6   29.11    3.70   0
   5   4   6   27.09    4.09   0
   5  -4  -6   52.63    2.93   0
   5  -4   6   36.46    3.33   0
   5   4  -6   25.01    5.83   0
  -5  -4  -6   25.78    3.74   0
   5   4  -6   39.50    6.06   0
   6   4   6    1.30    3.40   0
  -6   4  -6    6.94    3.78   0
   6  -4  -6   11.15    3.01   0
   6   4   6    7.88    4.04   0
  -6   4  -6    8.25    3.97   0
   6  -4   6    5.97    3.77   0
   6   4  -6    8.13    3.57   0
   7  -4  -6   13.39    3.42   0
  -7   4  -6    3.07    5.98   0
  -7   4  -6    4.23    5.49   0
   7   4   6    5.09    3.59   0
   7   4   6   -0.99    5.14   0
   7  -4   6    6.30    3.75   0
  -7  -4  -6    0.60    5.36   0
   7   4  -6    2.15    3.02   0
   0   5  -6   21.48    3.94   0
   0   5   6   22.83    4.02   0
   0  -5  -6   19.49    4.06   0
  -1   5  -6  171.24    4.67   0
   1  -5  -6  165.40    4.71   0
   1   5   6  167.34    4.67   0
  -1   5   6  121.55    4.20   0
  -1   5   6  164.89    5.05   0
   1   5  -6  162.60    5.11   0
  -1  -5  -6  187.50    5.44   0
   2   5   6  108.88    4.28   0
  -2   5  -6  112.67    4.51   0
   2  -5  -6  123.50    4.81   0
  -2   5  -6   82.42    3.31   0
  -2   5   6   82.27    3.66   0
  -2  -5  -6  112.03    4.42   0
   2   5  -6  112.14    4.50   0
  -2   5   6   96.82    4.35   0
   3   5   6   59.76    3.30   0
   3  -5  -6   98.94    5.17   0
  -3   5  -6   69.96    3.75   0
  -3   5  -6   59.46    3.75   0
  -3   5  -6   54.20    2.57   0
   3  -5  -6  100.44    3.13   0
  -3   5   6   57.14    3.94   0
  -3   5   6   55.53    3.36   0
  -3  -5  -6   69.07    4.05   0
   3   5  -6   61.53    4.22   0
   4  -5  -6   65.07    3.82   0
  -4   5  -6   43.60    3.63   0
  -4   5  -6   38.92    2.91   0
  -4   5  -6   39.48    3.53   0
   4  -5  -6   55.07    5.55   0
   4   5   6   37.35    3.77   0
  -4   5   6   59.03    3.69   0
  -4  -5  -6   43.79    3.98   0
   4   5  -6   46.87    4.68   0
   4  -5   6   49.55    3.03   0
  -4   5   6   41.71    4.49   0
  -5   5  -6   38.26    4.31   0
   5  -5  -6   57.35    3.70   0
   5   5   6   36.18    3.48   0
   5   5  -6   32.60    5.51   0
  -5   5   6   58.07    7.79   0
   5  -5   6   44.08    3.32   0
   5   5  -6   41.42    5.87   0
  -5  -5  -6   46.57    4.24   0
  -6   5  -6   -0.80    4.15   0
   6  -5  -6    1.87    2.90   0
   6   5   6   -1.87    3.03   0
   6   5   6    0.24    4.12   0
  -6   5  -6   -0.54    4.18   0
   6  -5   6   -2.67    3.56   0
  -7   5  -6    4.06    5.13   0
   7   5   6    1.32    3.71   0
   7   5   6    2.14    5.09   0
   7  -5  -6    4.31    3.15   0
  -7   5  -6    1.32    5.64   0
   7  -5   6    6.00    3.99   0
  -7  -5  -6    5.29    5.44   0
   7   5  -6    7.04    3.19   0
   0   6  -6    5.15    3.84   0
   0   6   6    6.78    4.74   0
   0  -6  -6    6.83    4.50   0
   1  -6  -6   55.77    4.52   0
  -1   6  -6   57.95    4.62   0
   1   6   6   53.74    3.83   0
  -1   6   6   48.33    3.71   0
  -1  -6  -6   57.65    4.64   0
   1   6  -6   52.87    3.71   0
   2   6   6   13.30    3.20   0
  -2   6  -6   10.72    2.68   0
  -2   6  -6   14.67    3.71   0
   2  -6  -6   18.04    3.93   0
   2   6  -6   12.79    3.79   0
  -2   6   6   11.23    3.62   0
  -2  -6  -6   15.95    3.47   0
  -2   6   6   11.57    2.67   0
  -3   6  -6   17.74    3.68   0
   3   6   6   21.32    3.68   0
  -3   6  -6   12.39    2.98   0
   3  -6  -6   21.51    3.88   0
  -3   6  -6   24.54    3.12   0
  -3   6   6   14.50    2.87   0
  -3  -6  -6   23.79    3.87   0
  -3   6   6   15.38    3.45   0
   3   6  -6   15.63    4.32   0
  -4   6  -6   37.13    2.88   0
  -4   6  -6   39.79    3.60   0
  -4   6  -6   41.57    3.51   0
   4  -6  -6   49.57    5.22   0
   4   6   6   46.06    3.58   0
  -4   6   6   47.03    4.29   0
   4   6  -6   47.39    4.07   0
  -4  -6  -6   45.07    4.27   0
  -4   6   6   44.03    3.57   0
  -5   6  -6   12.58    3.65   0
   5  -6  -6   14.96    2.87   0
  -5   6  -6    8.02    3.25   0
   5  -6  -6    9.21    5.68   0
   5   6   6   15.22    3.30   0
  -5   6   6    7.89    2.79   0
   5   6  -6    8.24    4.87   0
  -5   6   6   13.08    5.25   0
  -5  -6  -6    9.68    3.64   0
   6  -6  -6   12.42    2.99   0
  -6   6  -6    8.25    4.72   0
   6   6   6    9.10    4.25   0
  -6   6  -6    6.67    4.35   0
   6   6  -6    7.63    6.09   0
   6   6  -6    8.65    6.05   0
  -7   6  -6   14.04    5.29   0
  -7   6  -6    9.13    5.52   0
   7   6   6    8.93    3.62   0
   7  -6  -6   12.45    3.81   0
   7   6   6   18.57    5.30   0
   7  -6   6    7.16    3.70   0
   7   6  -6   10.04    4.03   0
  -7  -6  -6    6.27    5.20   0
   0   7   6   37.62    4.56   0
   0   7  -6   40.95    4.66   0
   0  -7  -6   33.19    4.77   0
   1   7   6   31.16    4.43   0
  -1   7  -6   37.48    3.86   0
   1  -7  -6   34.35    4.25   0
  -1   7   6   31.02    4.20   0
  -1  -7  -6   30.41    3.90   0
   1   7  -6   32.19    3.53   0
  -2   7  -6  193.40    4.29   0
   2  -7  -6  196.57    4.72   0
   2   7   6  189.81    4.91   0
  -2   7  -6  161.25    3.61   0
  -2   7   6  152.18    3.19   0
  -2   7   6  185.37    4.47   0
  -2  -7  -6  205.02    4.48   0
   2   7  -6  191.56    4.92   0
   3   7   6   11.68    3.11   0
  -3   7  -6    8.57    2.38   0
   3  -7  -6   11.18    3.74   0
  -3   7  -6   12.87    3.86   0
   3   7  -6    9.68    3.54   0
  -3   7   6    7.41    2.93   0
  -3   7   6   11.21    3.77   0
  -3  -7  -6    8.30    3.35   0
   4   7   6   11.75    3.52   0
  -4   7  -6   18.09    3.29   0
  -4   7  -6   17.35    3.47   0
  -4   7  -6   11.01    3.16   0
   4  -7  -6   20.97    4.83   0
  -4   7   6   15.01    3.89   0
  -4   7   6   14.63    2.61   0
   4   7  -6   17.17    4.04   0
  -4  -7  -6   19.98    3.95   0
   5  -7  -6   80.36    6.07   0
  -5   7  -6   72.35    4.61   0
  -5   7  -6   64.41    4.42   0
  -5   7  -6   68.67    3.65   0
   5   7   6   72.15    3.77   0
  -5  -7  -6   77.45    4.11   0
  -5   7   6   64.81    3.35   0
   5   7  -6   79.70    5.32   0
  -5   7   6   70.92    5.45   0
   6   7   6    0.85    4.17   0
  -6   7  -6    5.38    4.67   0
  -6  -7  -6    5.37    4.38   0
   6   7  -6    5.53    5.19   0
   6   7  -6    3.83    5.06   0
  -7   7  -6   11.19    4.88   0
   7   7   6   11.99    3.83   0
  -7   7  -6    9.10    5.60   0
   7   7   6   13.48    5.20   0
   7   7  -6    7.74    3.44   0
  -7  -7  -6    8.91    5.46   0
   0   8   6   57.11    4.10   0
   0   8  -6   58.60    4.04   0
   0  -8  -6   54.13    4.96   0
  -1   8  -6   40.58    4.66   0
   1   8   6   41.63    3.86   0
   1  -8  -6   33.74    3.69   0
   1   8  -6   41.24    3.66   0
  -1   8   6   36.36    3.63   0
  -1  -8  -6   50.87    4.75   0
   2  -8  -6   20.36    3.31   0
  -2   8  -6   11.48    2.51   0
  -2   8  -6   18.85    3.49   0
   2   8   6   14.82    3.41   0
  -2   8   6   12.41    2.88   0
   2   8  -6   18.67    3.43   0
  -2  -8  -6   12.93    4.45   0
  -2   8   6   15.86    3.69   0
   3   8   6   59.77    3.35   0
  -3   8  -6   50.06    2.67   0
   3  -8  -6   72.88    4.06   0
  -3   8  -6   61.50    3.48   0
  -3   8   6   46.26    3.00   0
  -3   8   6   55.61    3.74   0
   3   8  -6   62.29    4.20   0
  -3  -8  -6   61.52    3.69   0
   4   8   6   69.51    3.84   0
  -4   8  -6   68.15    3.95   0
  -4   8  -6   58.00    3.11   0
  -4   8  -6   65.22    3.59   0
   4  -8  -6   66.69    5.07   0
   4   8  -6   71.46    3.93   0
  -4   8   6   62.59    3.86   0
  -4   8   6   57.70    2.78   0
  -4  -8  -6   74.52    4.22   0
  -5   8  -6   16.82    3.83   0
  -5   8  -6   21.35    4.36   0
   5  -8  -6   19.17    4.69   0
  -5   8  -6   12.45    3.36   0
   5   8   6   11.08    3.37   0
  -5   8   6   16.30    4.27   0
  -5  -8  -6   18.68    3.63   0
  -5   8   6    9.58    3.23   0
   5   8  -6   22.61    4.73   0
  -6   8  -6    6.52    3.19   0
  -6   8  -6    5.85    4.68   0
   6   8   6    4.58    3.73   0
  -6  -8  -6    7.55    4.05   0
   6   8  -6    2.83    4.96   0
  -6   8   6    5.13    7.39   0
   7   8  -6    2.19    8.39   0
   0  -9  -6   43.68    4.61   0
   0   9  -6   69.54    5.06   0
   0   9   6   38.47    3.92   0
   1  -9  -6   44.26    3.85   0
   1   9   6   56.48    4.69   0
  -1   9  -6   55.26    3.99   0
  -1   9   6   61.06    4.49   0
   1   9  -6   46.77    3.78   0
  -1  -9  -6   65.92    3.98   0
  -2   9  -6   28.09    4.15   0
  -2   9  -6   24.79    3.22   0
   2  -9  -6   26.72    4.18   0
   2   9   6   33.37    3.36   0
  -2   9   6   28.74    3.80   0
   2   9  -6   29.19    4.13   0
  -2  -9  -6   29.12    4.32   0
  -2   9   6   24.31    2.52   0
  -3   9  -6   57.35    4.04   0
   3   9   6   56.80    4.22   0
   3  -9  -6   70.33    4.22   0
  -3   9  -6   50.04    3.20   0
   3   9  -6   63.92    4.23   0
  -3   9   6   48.93    3.01   0
  -3   9   6   56.35    4.01   0
  -3  -9  -6   63.77    3.77   0
   4  -9  -6   66.87    4.68   0
  -4   9  -6   63.66    3.94   0
   4   9   6   58.92    3.77   0
  -4   9  -6   53.86    2.48   0
  -4  -9  -6   67.66    4.15   0
   4   9  -6   60.05    3.92   0
  -4   9   6   46.19    3.09   0
  -4   9   6   58.49    3.83   0
   5   9   6    2.98    3.56   0
  -5   9  -6    3.03    4.33   0
  -5   9  -6    4.00    4.05   0
  -5   9  -6    5.04    2.53   0
   5  -9  -6   -1.45    4.36   0
  -5   9   6    4.15    4.05   0
  -5  -9  -6    1.80    3.89   0
  -5   9   6    5.63    2.78   0
   5   9  -6    0.87    4.08   0
  -6   9  -6   -0.52    3.63   0
  -6   9  -6    2.68    5.11   0
   6   9   6    6.42    4.14   0
  -6  -9  -6    2.69    4.05   0
  -6   9   6    1.87    3.15   0
   6   9  -6    4.28    5.12   0
  -6   9   6    2.90    5.82   0
   0 -10  -6    7.34    4.29   0
   0  10   6   -1.24    3.68   0
   0  10  -6    0.22    4.59   0
  -1  10  -6   75.98    4.67   0
   1 -10  -6   57.59    4.68   0
   1  10   6   76.96    4.27   0
  -1 -10   6   74.63    3.93   0
   1  10  -6   61.18    3.91   0
  -1 -10  -6   78.07    4.90   0
  -1  10   6   67.08    3.94   0
   2 -10  -6   18.14    3.99   0
  -2  10  -6   10.68    3.48   0
  -2 -10   6    7.17    3.36   0
  -2  10  -6   10.45    2.64   0
   2  10   6   10.54    4.13   0
  -2 -10  -6    9.28    4.54   0
  -2  10   6   10.69    3.70   0
  -2  10   6   14.72    3.08   0
   2  10  -6   12.96    3.66   0
  -3  10  -6   28.21    3.40   0
  -3  10  -6   23.13    2.35   0
   3 -10  -6   23.87    3.92   0
   3  10   6   31.54    3.68   0
  -3 -10  -6   29.66    4.22   0
  -3  10   6   30.37    3.70   0
   3  10  -6   24.54    4.21   0
  -3  10   6   23.68    2.83   0
   4  10   6    8.64    3.70   0
  -4  10  -6    5.78    2.38   0
  -4  10  -6    6.49    3.71   0
   4 -10  -6    9.89    3.81   0
   4  10  -6    6.00    3.81   0
  -4 -10  -6    8.31    3.24   0
  -4  10   6    6.06    2.95   0
  -4  10   6    8.49    4.16   0
   5  10   6    6.97    3.65   0
   5 -10  -6    8.06    4.56   0
  -5  10  -6    5.60    3.63   0
  -5  10  -6    5.62    3.99   0
  -5  10  -6    3.50    2.59   0
  -5  10   6   -0.21    3.04   0
  -5 -10  -6    4.17    4.02   0
  -5  10   6    1.98    4.08   0
   5  10  -6    8.24    4.45   0
  -6  10  -6    1.07    3.31   0
  -6  10  -6    1.11    4.79   0
   6  10   6    1.03    3.99   0
  -6  10   6    1.37    5.23   0
  -6 -10  -6    4.70    4.66   0
   6  10  -6    4.99    5.00   0
  -6  10   6    0.02    3.13   0
   0  11   6    6.58    3.84   0
   0 -11  -6   -0.28    4.38   0
   0  11  -6    6.12    3.64   0
  -1 -11   6    5.32    4.55   0
   1 -11  -6    7.29    4.15   0
   1  11   6    7.78    3.74   0
  -1  11  -6    9.46    3.61   0
  -1 -11  -6   15.95    3.73   0
  -1  11   6   11.91    3.44   0
   1  11  -6   11.36    4.38   0
   2  11   6   38.40    3.61   0
  -2 -11   6   27.53    3.45   0
   2 -11  -6   25.46    4.39   0
  -2  11  -6   23.97    4.09   0
  -2 -11  -6   41.06    4.28   0
  -2  11   6   24.33    2.93   0
   2  11  -6   27.39    3.66   0
  -2  11   6   26.90    4.05   0
   3  11   6   19.29    3.81   0
   3 -11  -6   19.34    3.65   0
  -3  11  -6   12.09    4.01   0
  -3  11  -6    9.21    2.71   0
  -3  11   6   16.00    2.29   0
  -3  11   6   12.38    3.48   0
  -3 -11  -6   17.63    3.98   0
   3  11  -6   18.26    3.71   0
   4  11   6   22.62    3.74   0
   4 -11  -6   23.20    4.50   0
  -4  11  -6   17.28    2.80   0
  -4  11  -6   23.97    3.81   0
   4  11  -6   20.11    3.86   0
  -4  11   6   22.16    3.05   0
  -4  11   6   20.81    3.79   0
  -4 -11  -6   18.69    3.41   0
   5  11   6    3.12    3.94   0
  -5  11  -6    4.16    3.19   0
  -5  11  -6   -0.59    3.65   0
  -5  11  -6   -4.32    3.88   0
   5 -11  -6    0.06    4.40   0
  -5  11   6   -3.80    2.85   0
  -5  11   6    1.54    4.29   0
  -5 -11  -6    5.95    4.31   0
   5  11  -6   -2.76    3.99   0
  -6  11  -6    5.96    5.18   0
  -6  11  -6    1.38    3.25   0
  -6  11  -6   -2.65    4.24   0
   6  11   6    2.16    4.34   0
  -6  11   6    0.67    4.94   0
  -6  11   6    7.31    3.80   0
  -6 -11  -6    2.72    4.44   0
   6  11  -6    2.99    5.10   0
   0  12  -6  108.83    4.34   0
   0 -12  -6  111.85    4.13   0
   0  12   6  116.16    4.94   0
  -1 -12   6   13.25    3.70   0
   1  12   6    4.99    4.41   0
   1 -12  -6   13.92    4.09   0
  -1  12  -6   13.38    4.41   0
  -1 -12  -6    5.44    3.66   0
   1  12  -6   13.32    3.61   0
  -1  12   6   16.34    4.11   0
   2 -12  -6   15.87    3.80   0
  -2 -12   6   14.82    3.63   0
  -2  12  -6   19.43    3.42   0
   2  12   6   17.74    4.12   0
   2  12  -6   16.33    4.09   0
  -2  12   6   19.64    3.60   0
  -2 -12  -6   21.01    3.85   0
  -2  12   6   12.13    2.75   0
  -3  12  -6   25.56    2.78   0
  -3 -12   6   37.09    3.93   0
  -3  12  -6   30.76    4.21   0
   3 -12  -6   35.55    3.95   0
   3  12   6   28.89    4.11   0
   3  12  -6   25.68    3.48   0
  -3 -12  -6   36.23    4.16   0
  -3  12   6   23.98    3.66   0
  -3  12   6   21.66    2.77   0
   4  12   6   13.98    3.91   0
  -4  12  -6   15.18    2.42   0
  -4  12  -6   24.08    4.00   0
   4 -12  -6   22.68    4.09   0
  -4  12   6   19.11    3.88   0
  -4 -12  -6   24.14    4.07   0
  -4  12   6   15.71    2.48   0
   4  12  -6   22.01    3.82   0
   5  12   6    4.50    4.17   0
  -5  12  -6    7.07    3.39   0
   5 -12  -6    3.98    5.03   0
  -5  12  -6   -0.70    4.14   0
  -5 -12  -6    8.62    4.33   0
  -5  12   6    8.44    4.11   0
   5  12  -6    9.31    4.09   0
  -5  12   6    8.42    3.22   0
   0  13   6   29.62    3.96   0
   0  13  -6   45.12    4.17   0
   0 -13  -6   32.78    4.42   0
  -1 -13   6   40.54    3.81   0
   1  13   6   42.29    4.24   0
   1 -13  -6   42.80    4.39   0
  -1  13  -6   38.39    4.70   0
  -1 -13  -6   40.89    3.99   0
   1  13  -6   42.38    4.53   0
  -1  13   6   34.40    4.47   0
  -2 -13   6    3.20    4.15   0
  -2  13  -6    7.38    3.62   0
   2 -13  -6    5.19    3.85   0
   2  13   6    5.86    4.33   0
  -2  13   6    4.38    2.40   0
  -2 -13  -6    8.20    3.71   0
  -2  13   6    3.57    3.21   0
   2  13  -6    7.98    4.13   0
  -3  13  -6    9.68    4.18   0
   3  13   6    5.39    4.12   0
  -3 -13   6   11.30    3.81   0
  -3  13  -6    4.13    3.05   0
   3 -13  -6    7.96    3.82   0
   3  13  -6    2.12    3.56   0
  -3  13   6    6.56    2.71   0
  -3 -13  -6   10.63    4.29   0
  -3  13   6   11.75    3.49   0
  -4  13  -6    7.12    2.50   0
   4 -13  -6    7.15    4.30   0
  -4  13  -6   -2.68    3.97   0
   4  13   6    9.88    3.79   0
  -4  13   6    7.25    2.61   0
  -4  13   6   11.62    3.78   0
  -4 -13  -6    8.56    4.07   0
   4  13  -6    7.95    4.48   0
   5  13   6    5.52    4.21   0
   5 -13  -6    6.11    4.63   0
  -5  13  -6   10.56    3.47   0
  -5  13  -6   11.36    4.14   0
  -5  13   6    6.36    2.86   0
  -5  13   6    2.72    4.43   0
  -5 -13  -6    8.74    4.57   0
   5  13  -6    1.07    4.48   0
   0  14  -6   -6.10    4.59   0
   0 -14  -6   -5.55    4.82   0
   0  14   6    9.05    4.03   0
   1  14   6   10.32    4.93   0
  -1  14  -6   13.24    3.88   0
   1 -14  -6   16.38    3.85   0
  -1 -14   6   11.08    3.65   0
  -1  14   6   12.51    4.48   0
   1  14  -6   18.79    4.34   0
  -1 -14  -6   17.94    3.95   0
   2  14   6    9.16    4.43   0
  -2  14  -6    9.97    3.77   0
   2 -14  -6    9.51    3.66   0
  -2 -14   6    9.60    4.12   0
   2  14  -6   11.17    3.69   0
  -2  14   6   10.39    2.98   0
  -2 -14  -6   16.76    4.51   0
  -2  14   6   13.34    3.41   0
   3 -14  -6   20.08    4.31   0
   3  14   6    9.87    3.46   0
  -3  14  -6   22.24    4.23   0
  -3  14  -6   20.90    2.48   0
  -3 -14   6    7.04    4.03   0
   3  14  -6   20.52    4.11   0
  -3  14   6   14.71    2.45   0
  -3  14   6   20.74    3.98   0
  -3 -14  -6   20.66    4.22   0
  -4  14  -6   -3.88    4.55   0
   4  14   6    4.91    3.82   0
  -4  14  -6    1.33    2.65   0
   4 -14  -6    3.68    4.06   0
  -4  14   6    1.65    2.63   0
  -4 -14  -6    7.02    3.82   0
   4  14  -6    2.13    4.26   0
  -4  14   6    5.57    3.73   0
   5  14   6    2.10    4.40   0
   5 -14  -6   -0.26    4.38   0
  -5  14  -6    3.22    4.21   0
  -5  14  -6    4.19    3.32   0
  -5  14   6    1.69    4.28   0
  -5  14   6    1.76    2.99   0
  -5 -14  -6    1.16    4.47   0
   5  14  -6    1.93    4.67   0
   0  15  -6   12.87    4.27   0
   0  15   6    4.68    3.88   0
   0 -15  -6    3.15    3.86   0
   1 -15  -6   15.45    4.72   0
  -1 -15   6   13.22    3.81   0
   1  15   6   16.09    4.08   0
  -1  15  -6   15.79    4.15   0
  -1 -15  -6   10.64    4.79   0
   1  15  -6   19.15    4.45   0
  -1  15   6   16.04    4.56   0
  -2 -15   6   -0.79    3.55   0
   2  15   6   -3.01    4.41   0
  -2  15  -6    0.46    4.32   0
   2 -15  -6   -4.84    4.33   0
  -2  15   6    0.58    2.90   0
   2  15  -6   -1.55    3.68   0
  -2  15   6    0.52    3.35   0
  -2 -15  -6   -1.65    4.65   0
  -3  15  -6    5.79    3.07   0
   3 -15  -6   -5.91    4.51   0
   3  15   6   -1.80    3.77   0
  -3 -15   6    1.62    3.82   0
  -3  15  -6    2.36    4.03   0
   3  15  -6   -3.35    3.92   0
  -3  15   6    0.03    2.94   0
  -3  15   6    1.64    4.13   0
  -3 -15  -6   -0.18    3.98   0
   4  15   6   26.20    3.87   0
   4 -15  -6   23.68    4.03   0
  -4  15  -6   24.37    3.48   0
  -4  15  -6   22.21    4.71   0
  -4 -15  -6   33.67    4.40   0
  -4  15   6   26.53    3.88   0
   4  15  -6   23.76    5.18   0
  -4  15   6   23.56    2.79   0
   0  16  -6   44.67    5.22   0
   0  16   6   41.80    5.36   0
   0 -16  -6   49.56    5.05   0
  -1 -16   6    5.46    5.03   0
   1  16   6   10.35    4.44   0
  -1  16  -6    3.64    5.00   0
   1 -16  -6   15.02    4.03   0
   1  16  -6    6.42    4.14   0
  -1 -16  -6    8.80    4.24   0
  -1  16   6    6.51    3.96   0
  -2 -16   6   19.33    4.61   0
  -2  16  -6   11.81    4.23   0
   2  16   6   20.30    4.89   0
   2 -16  -6   17.25    4.37   0
   2  16  -6   16.64    4.89   0
  -2  16   6   21.75    3.01   0
  -2  16   6   22.29    4.39   0
  -2 -16  -6   19.45    4.84   0
  -3  16  -6    7.59    3.30   0
   3  16   6   10.19    4.34   0
   3 -16  -6   12.63    4.97   0
  -3 -16   6   13.65    3.45   0
  -3  16  -6   14.10    3.76   0
  -3  16   6   16.60    3.37   0
  -3  16   6   18.10    3.93   0
  -3 -16  -6   11.15    5.01   0
   3  16  -6   11.03    4.59   0
   0  17   6    7.81    4.30   0
   0  17  -6   -1.23    4.51   0
   0 -17  -6   11.67    4.22   0
  -1 -17   6    5.57    4.23   0
  -1  17  -6    0.01    4.48   0
   1  17   6    2.96    5.40   0
   1 -17  -6    5.62    4.68   0
   1  17  -6   10.24    4.51   0
  -1  17   6    5.49    4.91   0
  -1 -17  -6   13.93    5.23   0
   2 -17  -6   -1.21    4.25   0
   2  17   6    0.37    4.56   0
  -2 -17   6    1.63    4.01   0
  -2  17  -6    7.33    5.01   0
   2  17  -6    5.06    4.61   0
  -2  17   6   -0.22    3.64   0
  -2 -17  -6   -1.78    4.80   0
  -2  17   6   -0.50    3.13   0
  -3  17  -6   18.39    3.24   0
   3  17   6    4.02    4.30   0
   3 -17  -6    5.77    4.98   0
  -3  17  -6    2.67    4.66   0
  -3  17   6    9.67    3.43   0
  -3  17   6    2.87    4.78   0
  -3 -17  -6   13.37    4.41   0
   3  17  -6   16.17    4.50   0
   0  18  -6    3.03    5.42   0
   0  18   6    6.89    5.50   0
   0 -18  -6   -4.28    4.54   0
   1 -18  -6    1.08    5.19   0
  -1  18  -6    2.65    4.45   0
   1  18   6   -5.05    4.80   0
   1  18  -6   -5.61    5.27   0
  -1  18   6    4.42    4.12   0
  -1 -18  -6    0.26    4.59   0
  -2  18  -6    3.03    4.34   0
   2  18   6    7.68    4.64   0
  -2  18   6   -0.34    4.67   0
  -2  18   6    0.60    3.51   0
   2  18  -6    0.88    5.12   0
   1   0  -7 1209.80   12.75   0
  -1   0   7 1218.66    9.45   0
   1   0   7 1066.89   12.02   0
   1   0   7 1314.20    9.17   0
   1   0  -7 1197.06    9.53   0
  -1   0  -7 1228.89    8.71   0
   2   0   7   69.98    4.52   0
   2   0  -7   71.91    4.20   0
   2   0   7   76.93    4.48   0
   2   0  -7   70.83    4.29   0
  -2   0   7   69.80    4.37   0
  -2   0  -7   70.45    4.09   0
   3   0  -7  478.36    7.49   0
   3   0  -7  653.45    6.23   0
   3   0   7  468.35    5.77   0
   3   0   7  445.49    5.76   0
  -3   0  -7  439.78    5.44   0
  -4   0  -7   34.52    3.33   0
   4   0  -7   43.59    5.82   0
   4   0  -7   46.59    2.95   0
   4   0   7   37.03    3.88   0
   4   0  -7   40.51    5.74   0
   4   0   7   36.07    3.14   0
   5   0   7    9.20    2.81   0
   5   0  -7    7.66    2.97   0
   6   0   7    1.05    3.49   0
   6   0  -7   -1.68    3.04   0
  -6   0  -7   -0.37    3.90   0
   7   0  -7   13.08    3.05   0
   7   0   7   22.80    3.38   0
  -7   0  -7   23.91    5.49   0
   0  -1   7   77.05    4.81   0
   0   1  -7   80.45    4.06   0
   0   1   7   81.16    3.97   0
   0  -1  -7   78.15    4.80   0
   1  -1  -7  245.14    6.20   0
   1   1   7  306.09    9.68   0
   1   1   7  315.10    5.51   0
  -1   1  -7  292.82    5.23   0
  -1  -1   7  284.59    5.29   0
  -1   1  -7  284.48    8.03   0
   1  -1  -7  282.18    5.81   0
   1  -1   7  307.23    5.43   0
   1   1  -7  291.38    5.39   0
  -1   1   7  272.88    5.17   0
  -1  -1  -7  289.37    5.13   0
   2  -1  -7   41.26    4.13   0
   2  -1  -7   47.41    3.64   0
   2   1   7   53.02    4.81   0
   2   1   7   51.60    4.31   0
  -2   1  -7   48.44    4.02   0
  -2  -1  -7   47.62    3.42   0
   2  -1   7   45.95    3.91   0
   2  -1   7   42.69    4.25   0
  -2   1   7   47.02    4.14   0
   2   1  -7   45.58    4.66   0
   3  -1  -7   66.26    3.56   0
   3   1   7   50.84    3.77   0
   3   1   7   42.49    3.76   0
   3  -1  -7   67.12    5.11   0
  -3   1  -7   44.46    3.53   0
  -3  -1  -7   43.32    3.43   0
   3  -1   7   41.23    3.37   0
  -3   1   7   44.29    4.95   0
   3   1  -7   42.45    3.09   0
   3  -1   7   50.62    3.79   0
   3   1  -7   36.45    5.07   0
   4  -1  -7   29.28    3.33   0
   4   1   7   19.58    2.97   0
   4   1   7   10.63    3.44   0
   4  -1  -7   16.17    5.77   0
  -4   1  -7   15.62    3.23   0
   4   1  -7   13.54    5.04   0
  -4  -1  -7   15.49    3.38   0
   4   1  -7   19.67    3.40   0
   4   1  -7   18.30    5.46   0
   4  -1   7   20.65    3.02   0
   5  -1  -7  101.53    3.57   0
   5   1   7   74.87    3.51   0
   5   1   7   76.46    4.25   0
   5   1  -7   90.30    3.18   0
   5  -1   7  105.25    3.91   0
   6   1   7    6.72    3.46   0
   6  -1  -7   10.48    3.07   0
  -6   1  -7    9.78    3.93   0
   6  -1   7   10.32    3.56   0
   6   1  -7    4.94    2.67   0
  -6  -1  -7   10.43    4.10   0
  -7   1  -7    1.81    4.73   0
   7   1   7    4.32    2.83   0
  -7   1  -7   -0.28    4.91   0
   7  -1  -7    3.61    3.43   0
   7  -1   7   10.57    3.23   0
   7   1  -7    3.60    3.23   0
  -7  -1  -7    1.88    5.03   0
   0  -2  -7  173.48    5.19   0
   0   2  -7  172.30    5.27   0
   0   2   7  167.06    4.64   0
   1  -2  -7   96.35    4.60   0
  -1   2  -7   97.54    4.91   0
  -1   2  -7   75.98    4.18   0
   1   2   7   98.88    4.28   0
  -1  -2  -7   95.93    4.76   0
   1   2  -7   91.78    4.69   0
  -1   2   7   87.95    3.85   0
   2  -2  -7    2.96    4.32   0
   2  -2  -7   -0.90    3.50   0
  -2   2  -7    7.20    3.58   0
  -2   2  -7    7.12    3.86   0
   2   2   7    2.17    3.88   0
  -2  -2  -7    1.81    3.04   0
   2   2  -7    5.04    3.92   0
  -2   2   7    1.32    3.66   0
   2  -2   7    5.67    3.15   0
   3  -2  -7    4.06    3.14   0
   3  -2  -7    4.76    4.25   0
   3   2   7    1.07    3.50   0
   3   2   7    0.41    3.38   0
  -3   2  -7    5.89    3.32   0
   3   2  -7    5.57    4.03   0
  -3   2   7    2.95    4.30   0
   3   2  -7    3.12    4.20   0
  -3  -2  -7    3.37    3.39   0
   3  -2   7    5.08    2.84   0
   4  -2  -7   62.43    3.64   0
   4   2   7   43.53    3.63   0
   4   2   7   43.72    3.57   0
  -4   2  -7   40.75    3.47   0
   4  -2  -7   70.17    6.21   0
   4   2  -7   46.70    5.32   0
   4  -2   7   51.98    3.07   0
  -4  -2  -7   43.83    3.63   0
   4   2  -7   33.81    3.89   0
   4   2  -7   40.73    5.11   0
   5   2   7   22.99    3.52   0
   5   2   7   23.34    3.92   0
   5  -2  -7   42.33    3.17   0
  -5  -2  -7   29.83    4.12   0
   5   2  -7   22.83    3.26   0
   5  -2   7   29.94    3.79   0
   6  -2  -7   70.79    3.38   0
   6   2   7   48.83    4.27   0
  -6   2  -7   44.81    4.40   0
   6   2   7   63.71    3.70   0
   6  -2   7   75.27    3.96   0
   6   2  -7   41.14    3.49   0
   7  -2  -7   26.50    3.20   0
   7   2   7   31.37    3.50   0
  -7   2  -7   22.02    5.15   0
  -7   2  -7   19.82    5.03   0
   7  -2   7   28.76    3.45   0
   7   2  -7   18.48    3.59   0
  -7  -2  -7   23.10    5.17   0
   0   3  -7  125.67    5.13   0
   0  -3  -7  123.12    5.29   0
   0   3   7  117.26    4.58   0
  -1   3  -7   62.06    3.39   0
   1  -3  -7   68.61    4.41   0
  -1   3  -7   70.42    3.99   0
   1   3   7   79.49    4.80   0
  -1  -3  -7   73.08    3.89   0
   1   3  -7   68.08    4.05   0
  -1   3   7   68.72    4.24   0
   2  -3  -7  106.26    3.79   0
  -2   3  -7   64.84    3.80   0
   2  -3  -7   79.95    5.08   0
   2   3   7   83.78    4.16   0
  -2   3  -7   72.51    4.24   0
  -2  -3  -7   80.31    4.08   0
   2   3  -7   85.37    4.41   0
   2   3  -7   77.78    4.40   0
  -2   3   7   72.10    3.74   0
  -2   3   7   72.37    4.13   0
  -3   3  -7   17.52    3.36   0
   3  -3  -7   20.81    4.92   0
   3  -3  -7   27.39    3.14   0
  -3   3  -7   19.79    3.37   0
   3   3   7   18.40    3.51   0
   3  -3   7   16.76    2.87   0
   3   3  -7   14.94    4.32   0
   3   3  -7   18.20    3.63   0
  -3  -3  -7   14.21    3.64   0
  -3   3   7   16.46    4.13   0
   4  -3  -7    2.71    5.30   0
   4  -3  -7    3.05    3.47   0
   4   3   7    1.45    3.32   0
  -4   3  -7    4.61    3.22   0
  -4  -3  -7    1.17    3.40   0
   4  -3   7    6.00    3.14   0
  -4   3   7    2.21    4.53   0
   4   3  -7    3.30    4.16   0
   4   3  -7    0.09    4.42   0
   5  -3  -7   34.84    2.81   0
   5   3   7   25.73    2.97   0
   5   3   7   23.35    3.56   0
   5   3  -7   20.24    3.33   0
  -5  -3  -7   29.15    3.56   0
   5   3  -7   30.44    6.98   0
   5  -3   7   26.36    3.65   0
   5   3  -7   18.72    6.41   0
  -6   3  -7    6.92    4.17   0
   6  -3  -7   12.58    3.19   0
   6   3   7    4.55    3.06   0
   6   3   7    3.30    4.28   0
  -6   3  -7    6.75    3.99   0
   6   3  -7    5.37    3.24   0
   6  -3   7    4.59    3.78   0
   7  -3  -7    4.84    3.37   0
   7   3   7   -2.23    3.44   0
  -7   3  -7    4.47    5.01   0
  -7   3  -7    3.35    4.92   0
   7  -3   7    2.84    3.48   0
   7   3  -7    4.08    3.46   0
  -7  -3  -7    5.98    5.20   0
   0   4   7  261.92    5.83   0
   0  -4  -7  268.84    5.95   0
   1   4   7  445.01    5.76   0
  -1   4  -7  447.01    5.85   0
   1  -4  -7  431.57    6.48   0
  -1   4   7  410.98    5.59   0
  -1  -4  -7  456.05    6.35   0
  -2   4  -7  105.85    3.45   0
   2  -4  -7  144.41    4.87   0
  -2   4  -7  129.09    3.77   0
   2   4   7  135.98    4.33   0
  -2   4   7  128.80    4.36   0
  -2  -4  -7  135.17    4.35   0
  -2   4   7  103.69    3.63   0
   2   4  -7  129.08    4.56   0
   3  -4  -7  219.96    3.72   0
  -3   4  -7  127.41    3.63   0
  -3   4  -7  134.27    4.18   0
   3  -4  -7  167.70    5.21   0
   3   4   7  132.88    4.25   0
  -3   4   7  186.40    4.12   0
  -3  -4  -7  144.17    4.30   0
   3   4  -7  142.73    5.14   0
  -3   4   7  128.98    4.88   0
   4  -4  -7   29.48    5.39   0
   4  -4  -7   34.40    3.05   0
  -4   4  -7   17.45    3.44   0
  -4   4  -7   23.72    3.38   0
   4   4   7   23.70    3.82   0
  -4  -4  -7   26.00    3.75   0
   4  -4   7   27.44    3.36   0
   4   4  -7   18.76    4.63   0
   4   4  -7   25.27    4.51   0
  -4   4   7   19.11    4.76   0
   5   4   7   71.52    3.26   0
   5  -4  -7  116.28    3.69   0
  -5   4  -7   72.73    4.32   0
   5   4   7   67.79    3.72   0
   5  -4   7   87.84    3.20   0
  -5  -4  -7   71.44    4.40   0
   5   4  -7   50.86    6.17   0
   5   4  -7   66.88    6.62   0
  -6   4  -7   12.99    4.17   0
   6  -4  -7   17.75    3.28   0
  -6   4  -7   12.81    4.35   0
   6   4   7   10.85    4.52   0
   6   4   7   15.61    3.65   0
   6   4  -7   10.72    3.40   0
   6  -4   7   13.12    3.75   0
   7  -4  -7   12.97    3.17   0
   7   4   7    7.18    3.52   0
   7   4   7   12.22    5.27   0
  -7   4  -7   11.09    5.59   0
  -7   4  -7   15.77    5.27   0
  -7  -4  -7   12.16    5.53   0
   7  -4   7   24.83    3.74   0
   7   4  -7    8.55    3.66   0
   0   5  -7   13.72    4.48   0
   0   5   7   16.54    3.76   0
   0  -5  -7   18.80    4.61   0
   1   5   7  238.42    4.81   0
   1  -5  -7  224.28    4.78   0
   1   5  -7  228.13    5.23   0
  -1   5   7  223.14    5.09   0
  -1   5   7  169.53    4.66   0
  -1  -5  -7  249.18    4.85   0
   2   5   7   16.38    3.87   0
  -2   5  -7   15.89    2.79   0
  -2   5  -7   20.27    3.13   0
   2  -5  -7   16.08    3.86   0
  -2   5   7   18.43    3.56   0
  -2   5   7   18.35    2.72   0
   2   5  -7   20.69    3.84   0
  -2  -5  -7   17.88    3.28   0
  -3   5  -7    9.05    3.11   0
  -3   5  -7   13.83    3.66   0
  -3   5  -7   11.17    2.43   0
   3  -5  -7   11.64    4.41   0
   3   5   7   11.77    3.70   0
  -3   5   7    8.15    3.34   0
   3   5  -7   10.75    4.09   0
  -3  -5  -7   10.65    3.90   0
  -3   5   7    7.92    3.17   0
  -4   5  -7   91.04    4.08   0
   4  -5  -7  108.14    6.17   0
   4  -5  -7  149.97    4.35   0
  -4   5  -7   88.06    3.58   0
  -4   5  -7   90.91    4.01   0
   4   5   7   83.52    3.66   0
  -4  -5  -7   93.42    4.11   0
  -4   5   7   95.82    3.46   0
   4   5  -7   94.98    4.86   0
  -4   5   7   98.62    5.00   0
   5  -5  -7  181.83    4.11   0
  -5   5  -7  106.80    4.20   0
  -5   5  -7   99.19    4.05   0
   5   5   7  101.07    3.84   0
   5  -5  -7  104.60    8.32   0
  -5   5   7  141.80    7.55   0
   5   5  -7   90.24    5.83   0
  -5  -5  -7  108.63    4.25   0
   5   5  -7  110.78    5.92   0
   5  -5   7  112.55    3.99   0
   6   5   7   29.61    3.95   0
   6  -5  -7   44.07    3.57   0
   6   5   7   27.91    3.22   0
  -6   5  -7   33.14    4.69   0
   6   5  -7   29.45    8.93   0
   6  -5   7   40.40    3.95   0
   6   5  -7   30.98    9.25   0
   6   5  -7   30.38    3.06   0
  -7   5  -7    4.37    5.32   0
  -7   5  -7   -0.08    5.07   0
   7  -5  -7   -6.42    3.84   0
   7   5   7   -2.25    3.54   0
   7   5   7   -1.49    4.90   0
  -7  -5  -7   -1.58    5.22   0
   7   5  -7    0.58    3.69   0
   7  -5   7    4.25    3.39   0
   0  -6  -7   97.24    4.98   0
   0   6  -7  107.06    4.83   0
   0   6   7   98.02    4.18   0
   1   6   7   48.19    3.73   0
  -1   6  -7   38.67    3.79   0
   1  -6  -7   42.18    4.17   0
   1   6  -7   40.32    3.49   0
  -1   6   7   39.74    4.08   0
  -1  -6  -7   39.96    3.72   0
  -1   6   7   31.07    3.16   0
   2   6   7   68.97    4.25   0
  -2   6  -7   65.32    2.59   0
  -2   6  -7   85.93    4.26   0
   2  -6  -7   80.29    4.31   0
  -2  -6  -7   83.07    4.38   0
  -2   6   7   63.28    2.61   0
   2   6  -7   78.69    4.02   0
  -2   6   7   77.27    3.88   0
   3   6   7   10.39    3.80   0
   3  -6  -7   11.99    4.33   0
  -3   6  -7   15.20    3.57   0
  -3   6  -7   11.04    3.11   0
  -3   6  -7   12.41    2.96   0
  -3   6   7   12.75    3.36   0
  -3  -6  -7   16.09    3.25   0
  -3   6   7    9.24    2.42   0
   3   6  -7   14.91    4.03   0
  -4   6  -7   21.94    3.15   0
   4  -6  -7   32.84    4.83   0
  -4   6  -7   33.60    3.38   0
  -4   6  -7   29.68    3.56   0
   4   6   7   30.31    3.51   0
   4   6  -7   32.84    4.22   0
  -4  -6  -7   28.64    4.01   0
  -4   6   7   29.75    2.95   0
  -4   6   7   30.72    4.05   0
  -5   6  -7    2.35    3.54   0
  -5   6  -7    6.65    2.88   0
   5  -6  -7    0.58    3.45   0
  -5   6  -7    4.52    3.40   0
   5   6   7    3.70    3.31   0
   5  -6  -7    0.73    5.42   0
   5   6  -7    6.00    4.13   0
  -5   6   7    3.97    4.80   0
  -5  -6  -7   -2.54    3.68   0
   5   6  -7    5.06    4.44   0
  -6   6  -7    3.19    4.41   0
   6  -6  -7    3.86    3.43   0
   6   6   7    0.61    3.05   0
   6   6   7    3.50    3.71   0
   6   6  -7    3.57    6.10   0
   6   6  -7    3.73    5.83   0
  -6  -6  -7    3.52    3.96   0
  -7   6  -7   11.79    4.96   0
   7  -6  -7    4.95    3.38   0
   7   6   7    5.05    3.58   0
   7   6   7   18.59    5.14   0
  -7   6  -7   11.12    5.46   0
   7   6  -7   12.37    3.51   0
  -7  -6  -7   15.35    5.54   0
   0   7  -7    9.57    3.60   0
   0   7   7    8.84    4.43   0
   0  -7  -7    4.75    3.61   0
   1   7   7    4.09    4.36   0
  -1   7  -7    1.75    4.38   0
   1  -7  -7    8.54    4.18   0
  -1   7   7    6.70    3.31   0
  -1  -7  -7    9.77    4.41   0
   1   7  -7    4.25    3.45   0
   2   7   7    3.50    3.28   0
  -2   7  -7    3.29    2.96   0
  -2   7  -7   -1.37    3.25   0
   2  -7  -7    0.86    3.74   0
   2   7  -7   -6.11    4.08   0
  -2   7   7    1.83    2.31   0
  -2   7   7    2.79    3.50   0
  -2  -7  -7    4.73    3.43   0
   3   7   7   96.17    4.18   0
   3  -7  -7  138.34    4.45   0
  -3   7  -7   98.53    3.64   0
  -3   7  -7   74.16    2.75   0
  -3   7  -7   96.63    3.59   0
  -3   7   7   95.79    3.84   0
  -3  -7  -7  109.47    4.36   0
   3   7  -7   97.73    4.33   0
  -3   7   7   76.77    2.85   0
   4   7   7    6.97    3.53   0
  -4   7  -7    8.19    3.54   0
  -4   7  -7    7.65    3.06   0
  -4   7  -7   10.03    3.42   0
   4  -7  -7   10.17    4.41   0
  -4   7   7    7.86    3.13   0
  -4   7   7    5.05    3.91   0
   4   7  -7   10.44    3.56   0
  -4  -7  -7    3.95    3.81   0
  -5   7  -7   -1.43    2.74   0
  -5   7  -7    0.56    3.56   0
   5  -7  -7   -1.05    4.74   0
  -5   7  -7   -1.19    3.86   0
   5   7   7   -2.26    3.30   0
  -5   7   7    2.77    2.86   0
  -5  -7  -7   -1.27    3.56   0
  -5   7   7    1.24    4.47   0
   5   7  -7   -2.39    4.27   0
  -6   7  -7    1.51    4.75   0
   6   7   7   -1.59    3.61   0
  -6  -7  -7    3.60    4.30   0
   6   7  -7    1.93    5.39   0
   6   7  -7   -0.95    5.15   0
   7   7   7   -0.20    4.73   0
  -7   7  -7    2.35    5.12   0
   7   7  -7   -1.71    3.93   0
   0   8   7   73.74    4.64   0
   0   8  -7   58.60    4.73   0
   0  -8  -7   66.59    4.07   0
   1   8   7    5.88    4.17   0
  -1   8  -7    2.22    4.33   0
   1  -8  -7    6.80    4.00   0
   1   8  -7    4.19    4.21   0
  -1   8   7    3.71    3.81   0
  -1  -8  -7   -0.96    4.35   0
   2  -8  -7   17.95    3.96   0
  -2   8  -7   12.73    2.95   0
   2   8   7   12.14    3.36   0
  -2   8  -7   13.58    4.08   0
  -2   8   7   16.59    3.81   0
  -2   8   7   14.47    2.44   0
  -2  -8  -7    3.35    4.40   0
   2   8  -7   15.30    3.98   0
   3   8   7    0.71    3.95   0
  -3   8  -7   -0.02    2.46   0
  -3   8  -7    5.69    3.66   0
   3  -8  -7   -0.08    3.60   0
  -3   8   7    0.26    3.63   0
  -3  -8  -7   10.44    3.41   0
   3   8  -7    0.12    3.81   0
  -3   8   7    2.30    2.76   0
   4   8   7   12.14    3.45   0
  -4   8  -7    7.53    3.55   0
  -4   8  -7    7.71    2.90   0
   4  -8  -7   10.29    4.45   0
  -4   8  -7    7.85    3.32   0
  -4   8   7   11.79    3.90   0
   4   8  -7    7.28    3.76   0
  -4   8   7    4.38    2.97   0
  -4  -8  -7   13.50    3.05   0
  -5   8  -7    2.02    3.79   0
  -5   8  -7    6.37    4.03   0
   5  -8  -7   -1.62    4.63   0
  -5   8  -7    1.08    3.17   0
   5   8   7    6.43    3.26   0
  -5   8   7    0.75    4.04   0
  -5  -8  -7    2.66    3.58   0
  -5   8   7    1.41    3.40   0
   5   8  -7    1.84    4.31   0
  -6   8  -7   20.39    3.94   0
   6   8   7   22.26    3.80   0
  -6   8  -7   19.19    5.08   0
  -6  -8  -7   25.78    4.67   0
   6   8  -7   25.41    5.03   0
   6   8  -7   19.40    4.94   0
  -6   8   7   22.57    7.57   0
   0   9   7   19.72    4.51   0
   0   9  -7   23.35    3.72   0
   0  -9  -7   22.06    3.73   0
   1  -9  -7  160.67    5.05   0
   1   9   7  220.56    5.46   0
  -1   9  -7  175.37    5.04   0
   1   9  -7  164.02    5.01   0
  -1   9   7  161.64    4.27   0
  -1  -9  -7  162.51    5.37   0
   2  -9  -7   81.32    4.36   0
  -2   9  -7   69.97    3.14   0
  -2   9  -7   72.70    3.78   0
   2   9   7   75.42    3.79   0
  -2   9   7   65.07    3.11   0
  -2   9   7   64.14    3.99   0
   2   9  -7   67.82    4.49   0
  -2  -9  -7   86.06    4.69   0
   3   9   7   15.69    3.73   0
  -3   9  -7   15.72    2.96   0
   3  -9  -7   14.38    3.74   0
  -3   9  -7   21.94    3.47   0
  -3   9   7   16.92    3.36   0
   3   9  -7   22.84    4.02   0
  -3   9   7   17.09    2.81   0
  -3  -9  -7   21.58    3.50   0
   4   9   7  103.77    3.97   0
  -4   9  -7  112.66    4.02   0
  -4   9  -7   99.72    4.30   0
  -4   9  -7   85.89    2.77   0
   4  -9  -7  111.29    5.23   0
  -4   9   7  101.33    4.14   0
   4   9  -7  111.06    4.36   0
  -4   9   7   91.51    2.91   0
  -4  -9  -7  122.14    4.52   0
  -5   9  -7    3.06    3.97   0
  -5   9  -7    0.50    3.05   0
  -5   9  -7    3.24    3.69   0
   5  -9  -7    3.52    4.58   0
   5   9   7    4.24    3.47   0
  -5   9   7    1.32    4.21   0
  -5  -9  -7    8.37    3.84   0
  -5   9   7    1.08    2.68   0
   5   9  -7    0.38    4.29   0
  -6   9  -7   -2.44    3.85   0
  -6   9  -7    0.06    4.72   0
   6   9   7    1.16    3.86   0
  -6  -9  -7   -1.36    4.60   0
  -6   9   7    5.67    3.24   0
   6   9  -7    2.37    5.28   0
  -6   9   7    1.76    5.81   0
   0 -10  -7  102.94    4.16   0
   0  10  -7  105.83    4.96   0
   0  10   7   97.45    4.18   0
   1 -10  -7    8.86    4.16   0
   1  10   7    8.35    3.61   0
  -1  10  -7    6.56    4.38   0
  -1  10   7   21.09    4.11   0
   1  10  -7    9.02    3.49   0
  -1 -10  -7    3.50    4.38   0
  -2  10  -7   27.29    2.69   0
   2  10   7   30.76    3.56   0
  -2  10  -7   28.83    3.48   0
   2 -10  -7   32.42    4.11   0
  -2  10   7   28.34    4.00   0
   2  10  -7   30.64    3.74   0
  -2  10   7   27.36    2.52   0
  -2 -10  -7   37.17    4.57   0
   3  10   7   18.71    3.53   0
  -3  10  -7   14.06    2.76   0
   3 -10  -7   15.95    3.53   0
  -3  10  -7   20.21    3.35   0
  -3 -10  -7   19.60    3.92   0
  -3  10   7   14.75    2.29   0
  -3  10   7   19.26    3.51   0
   3  10  -7   17.39    4.04   0
  -4  10  -7   59.89    3.77   0
   4  10   7   57.87    3.93   0
  -4  10  -7   50.13    2.96   0
   4 -10  -7   61.97    4.49   0
   4  10  -7   63.71    4.09   0
  -4 -10  -7   64.47    3.64   0
  -4  10   7   56.22    4.42   0
  -4  10   7   48.28    3.23   0
   5  10   7   11.20    3.51   0
  -5  10  -7    5.01    3.11   0
  -5  10  -7    6.78    3.69   0
   5 -10  -7    3.76    4.78   0
  -5  10  -7    9.54    4.14   0
  -5  10   7    8.11    3.18   0
  -5 -10  -7   11.25    4.20   0
  -5  10   7    6.43    4.32   0
   5  10  -7    4.68    3.98   0
  -6  10  -7   19.75    3.89   0
  -6  10  -7   17.40    4.44   0
  -6  10  -7   21.12    4.14   0
   6  10   7   19.30    4.08   0
  -6 -10  -7   26.85    4.99   0
  -6  10   7   20.96    3.43   0
   6  10  -7   18.97    5.28   0
  -6  10   7   22.63    5.32   0
   0  11   7  121.10    4.29   0
   0 -11  -7  128.44    4.69   0
   0  11  -7  124.91    4.26   0
   1 -11  -7    4.97    4.02   0
   1  11   7   14.11    3.68   0
  -1  11  -7   11.43    4.21   0
  -1 -11  -7    9.03    3.67   0
  -1  11   7    9.93    4.04   0
   1  11  -7    5.87    4.31   0
  -2  11  -7    6.65    3.94   0
  -2  11  -7    7.88    2.40   0
   2  11   7    8.87    3.97   0
   2 -11  -7    7.89    4.12   0
  -2 -11  -7   10.66    3.71   0
  -2  11   7    6.55    2.89   0
  -2  11   7    5.11    3.76   0
   2  11  -7    7.46    3.99   0
  -3  11  -7   38.89    4.27   0
  -3  11  -7   41.78    2.50   0
   3  11   7   47.32    3.94   0
   3 -11  -7   45.24    3.99   0
  -3 -11  -7   54.17    3.66   0
  -3  11   7   42.96    3.79   0
   3  11  -7   52.25    4.35   0
  -3  11   7   38.21    2.91   0
   4  11   7    0.94    3.61   0
  -4  11  -7    1.31    2.29   0
  -4  11  -7    7.18    3.79   0
   4 -11  -7    1.85    4.10   0
  -4  11   7    0.53    4.14   0
   4  11  -7    1.88    3.71   0
  -4  11   7    3.73    2.84   0
  -4 -11  -7    4.63    3.88   0
   5  11   7    1.90    3.74   0
  -5  11  -7   -0.26    3.01   0
  -5  11  -7    6.82    3.90   0
  -5  11  -7    0.98    4.07   0
   5 -11  -7    6.19    4.63   0
  -5  11   7    0.38    4.40   0
  -5 -11  -7    4.61    4.44   0
  -5  11   7    3.94    2.58   0
   5  11  -7    7.86    4.07   0
  -6  11  -7    0.49    3.94   0
  -6  11  -7    2.68    4.63   0
  -6  11  -7   -3.17    4.71   0
   6  11   7    1.05    4.15   0
  -6  11   7    2.73    5.02   0
  -6 -11  -7    2.81    4.61   0
   6  11  -7    2.31    5.06   0
  -6  11   7   -1.70    3.88   0
   0  12   7   24.39    3.76   0
   0  12  -7   32.75    4.35   0
   0 -12  -7   21.69    3.74   0
   1 -12  -7   32.67    3.51   0
   1  12   7   39.28    4.05   0
  -1  12  -7   36.77    4.38   0
  -1  12   7   31.10    4.00   0
   1  12  -7   31.33    4.31   0
  -1 -12  -7   31.74    4.70   0
   2 -12  -7   17.27    3.99   0
   2  12   7   24.78    3.66   0
  -2  12  -7   24.18    3.48   0
  -2 -12  -7   18.67    3.81   0
  -2  12   7   18.53    2.73   0
  -2  12   7   20.25    3.90   0
   2  12  -7   24.80    4.23   0
  -3  12  -7    1.06    2.37   0
   3  12   7   -3.50    4.04   0
   3 -12  -7    0.42    3.76   0
  -3  12  -7    1.74    3.36   0
   3  12  -7   -0.22    3.29   0
  -3  12   7    1.43    2.29   0
  -3 -12  -7    1.93    3.43   0
  -3  12   7    1.75    3.44   0
   4 -12  -7    5.47    4.08   0
   4  12   7   13.29    3.92   0
  -4  12  -7    7.76    3.00   0
  -4  12  -7    8.83    3.43   0
   4  12  -7   15.10    4.04   0
  -4 -12  -7    9.70    3.98   0
  -4  12   7   16.76    3.74   0
  -4  12   7   16.40    2.84   0
   5  12   7    9.61    4.14   0
  -5  12  -7   17.18    3.19   0
  -5  12  -7   25.67    4.02   0
  -5  12  -7   13.88    4.14   0
   5 -12  -7   11.39    4.84   0
  -5 -12  -7   14.96    4.54   0
  -5  12   7   12.64    3.36   0
   5  12  -7   10.07    4.37   0
  -5  12   7   11.29    4.72   0
   0 -13  -7   31.61    3.81   0
   0  13   7   30.93    4.45   0
   0  13  -7   30.20    4.86   0
   1  13   7   22.32    4.71   0
   1 -13  -7   17.51    4.15   0
  -1  13  -7   12.91    3.81   0
  -1 -13  -7   12.77    4.78   0
   1  13  -7   16.64    3.83   0
  -1  13   7   12.27    3.53   0
   2  13   7    5.72    3.62   0
   2 -13  -7    5.12    3.46   0
  -2  13  -7    9.44    4.28   0
  -2  13   7    3.40    2.75   0
  -2 -13  -7    9.63    4.21   0
  -2  13   7    6.30    3.22   0
   2  13  -7    7.93    3.60   0
  -3  13  -7    6.31    2.34   0
   3  13   7    2.77    3.81   0
  -3  13  -7    5.83    3.54   0
   3 -13  -7   11.34    3.96   0
   3  13  -7    3.21    4.03   0
  -3  13   7    5.36    2.38   0
  -3  13   7    5.40    3.51   0
  -3 -13  -7    7.99    3.50   0
   4 -13  -7   19.28    4.27   0
   4  13   7   19.84    3.84   0
  -4  13  -7   20.98    3.06   0
  -4  13  -7   24.41    3.78   0
   4  13  -7   24.29    4.58   0
  -4  13   7   19.91    3.83   0
  -4  13   7   21.56    2.57   0
  -4 -13  -7   22.20    3.42   0
   5  13   7    4.51    4.20   0
  -5  13  -7    8.95    2.93   0
  -5  13  -7   -0.73    4.31   0
  -5  13  -7    6.49    3.93   0
   5 -13  -7    6.95    4.77   0
  -5  13   7    3.03    4.10   0
  -5 -13  -7    7.18    4.56   0
  -5  13   7    4.85    2.97   0
   5  13  -7    0.51    4.55   0
   0  14   7    7.94    4.75   0
   0  14  -7   -8.49    4.10   0
   0 -14  -7   -3.91    3.96   0
  -1  14  -7    3.12    4.50   0
   1 -14  -7   12.02    4.69   0
   1  14   7   -1.23    4.17   0
  -1 -14  -7   -5.03    4.89   0
  -1  14   7   10.95    3.55   0
   1  14  -7   10.60    3.80   0
   2  14   7   11.34    4.41   0
  -2  14  -7   21.71    4.31   0
   2 -14  -7   12.21    4.43   0
  -2  14   7   13.36    2.46   0
  -2 -14  -7   18.63    3.85   0
  -2  14   7    7.41    4.32   0
   2  14  -7    7.72    4.43   0
   3  14   7    7.32    3.43   0
  -3  14  -7   12.55    3.56   0
  -3  14  -7    7.92    2.98   0
   3 -14  -7    8.82    4.17   0
   3  14  -7    6.80    4.09   0
  -3  14   7    4.87    4.16   0
  -3 -14  -7   17.87    3.73   0
  -3  14   7    9.17    2.72   0
   4  14   7   27.01    4.25   0
   4 -14  -7   22.36    4.15   0
  -4  14  -7    7.33    4.05   0
  -4  14  -7   15.24    3.36   0
  -4  14   7   16.65    2.69   0
  -4 -14  -7   12.55    4.18   0
  -4  14   7   14.63    4.19   0
   4  14  -7   17.93    4.70   0
   0  15   7   13.52    4.89   0
   0 -15  -7   -2.55    4.54   0
   0  15  -7    3.05    3.98   0
   1  15   7   -0.93    4.12   0
  -1  15  -7   -0.45    4.74   0
   1 -15  -7    5.55    3.69   0
  -1 -15  -7    2.26    3.94   0
  -1  15   7   -1.20    3.67   0
   1  15  -7    7.83    4.48   0
   2  15   7    6.82    4.46   0
  -2  15  -7    2.93    3.63   0
   2 -15  -7    2.49    3.57   0
   2  15  -7    8.08    4.25   0
  -2  15   7    6.11    4.07   0
  -2 -15  -7    5.91    4.14   0
  -2  15   7    5.18    2.72   0
   3  15   7    9.98    4.34   0
  -3  15  -7    8.73    3.02   0
  -3  15  -7   -0.25    3.88   0
   3 -15  -7    9.14    4.28   0
   3  15  -7    9.93    3.96   0
  -3  15   7    2.32    2.93   0
  -3  15   7    6.19    4.26   0
  -3 -15  -7    9.65    4.90   0
   4  15   7    7.02    3.37   0
  -4  15  -7   11.96    2.78   0
   4 -15  -7    8.12    4.23   0
  -4  15  -7   10.82    4.85   0
  -4  15   7    6.23    2.71   0
  -4 -15  -7    4.84    4.42   0
   4  15  -7    3.74    4.17   0
  -4  15   7    6.04    4.05   0
   0  16   7   23.74    5.04   0
   0  16  -7   39.75    5.48   0
   0 -16  -7   31.07    4.94   0
   1  16   7    9.03    4.32   0
  -1  16  -7    3.81    4.40   0
   1 -16  -7   12.35    4.76   0
  -1  16   7   10.85    4.04   0
  -1 -16  -7   19.04    4.17   0
   1  16  -7    6.48    4.79   0
   2  16   7    9.23    4.75   0
  -2  16  -7    5.98    4.10   0
   2 -16  -7    7.90    4.29   0
   2  16  -7    4.25    4.10   0
  -2  16   7    6.12    2.55   0
  -2  16   7    4.45    4.08   0
  -2 -16  -7    5.53    5.16   0
   3 -16  -7    8.73    4.26   0
  -3  16  -7    8.44    2.69   0
   3  16   7    8.25    4.80   0
  -3  16  -7   16.97    4.56   0
   3  16  -7   11.61    4.27   0
  -3  16   7   10.43    3.10   0
  -3  16   7   13.16    4.65   0
  -3 -16  -7    9.29    4.81   0
   0  17  -7    1.09    4.50   0
   0  17   7    3.38    4.43   0
   0 -17  -7    3.23    4.93   0
   1 -17  -7    7.18    4.02   0
  -1  17  -7   11.00    5.13   0
   1  17   7    4.77    4.55   0
  -1  17   7    7.57    4.91   0
   1  17  -7    9.63    4.36   0
  -1 -17  -7    0.98    5.29   0
  -2  17  -7    9.97    5.19   0
   2  17   7    6.35    5.11   0
   2 -17  -7   21.09    4.49   0
   2  17  -7   10.66    4.35   0
  -2  17   7    8.35    3.68   0
  -2 -17  -7    6.87    4.47   0
  -2  17   7    7.37    2.95   0
   0  18  -7    0.01    5.24   0
   0 -18  -7   12.55    4.56   0
   0  18   7    3.66    5.11   0
   1  18   7    3.69    5.88   0
  -1  18  -7    4.01    4.77   0
   1 -18  -7    8.80    5.23   0
   1  18  -7    9.67    5.19   0
  -1  18   7    1.14    4.43   0
  -1 -18  -7   17.30    4.55   0
   0   0   8    0.24    3.58   0
   0   0  -8    2.51    3.55   0
  -1   0   8   12.56    4.15   0
   1   0   8   14.58    3.50   0
   1   0  -8   13.41    5.19   0
   1   0  -8   14.16    4.24   0
  -1   0  -8   11.71    4.00   0
   2   0  -8   18.11    3.73   0
   2   0   8   16.37    3.70   0
   2   0   8   16.06    3.94   0
  -2   0   8   16.78    3.77   0
   2   0  -8   16.71    3.67   0
  -2   0  -8   20.55    2.97   0
   3   0  -8   67.39    4.52   0
   3   0   8   69.17    4.14   0
   3   0  -8   57.76    3.85   0
   3   0   8   63.98    3.38   0
  -3   0  -8   51.82    3.70   0
  -4   0  -8   31.07    3.52   0
   4   0  -8   36.92    5.29   0
   4   0   8   47.88    3.60   0
   4   0  -8   41.32    3.03   0
   4   0   8   34.47    3.69   0
   4   0  -8   43.09    5.13   0
  -5   0  -8  131.95    4.68   0
   5   0  -8  197.82    3.96   0
   5   0   8  154.72    4.03   0
   6   0   8    6.19    3.27   0
   6   0  -8    4.75    3.14   0
   7   0   8    3.11    3.34   0
   7   0  -8    1.55    3.25   0
  -7   0  -8   -2.00    5.00   0
   0  -1   8   52.25    4.65   0
   0   1   8   50.50    4.64   0
   0   1  -8   45.30    4.63   0
   0  -1  -8   49.56    4.55   0
   1  -1  -8  155.80    5.70   0
   1   1   8  159.77    7.37   0
  -1  -1   8  184.04    5.03   0
   1   1   8  194.31    4.63   0
  -1   1  -8  173.79    4.89   0
   1  -1  -8  173.58    4.49   0
   1  -1   8  189.90    4.53   0
  -1   1   8  171.43    4.33   0
   1   1  -8  177.05    5.19   0
  -1  -1  -8  175.74    4.92   0
   2  -1  -8    0.03    3.58   0
   2  -1  -8    0.18    3.34   0
   2   1   8   -1.46    4.54   0
   2   1   8   -0.29    3.63   0
  -2   1  -8    2.45    3.48   0
  -2  -1  -8    0.56    3.48   0
   2  -1   8    0.05    3.52   0
   2  -1   8    2.33    3.82   0
  -2   1   8   -0.19    3.60   0
   2   1  -8   -0.33    3.76   0
   3  -1  -8  174.64    4.18   0
   3   1   8  160.86    3.91   0
   3  -1  -8  226.75    5.67   0
  -3   1  -8  159.29    4.22   0
   3   1   8  171.68    4.86   0
  -3  -1  -8  157.57    4.12   0
   3  -1   8  171.97    4.37   0
   3   1  -8  161.02    4.66   0
  -3   1   8  160.42    5.25   0
   3   1  -8  185.72    5.35   0
   3  -1   8  159.98    4.32   0
   4  -1  -8  133.98    3.46   0
   4   1   8   97.17    3.38   0
   4  -1  -8  124.30    6.24   0
   4   1   8   94.26    3.97   0
  -4   1  -8   95.28    3.80   0
   4   1  -8   66.69    6.00   0
  -4  -1  -8   98.22    3.90   0
   4  -1   8  100.58    3.83   0
   4   1  -8   87.10    4.17   0
   4   1  -8   92.07    5.82   0
  -5   1  -8    6.74    3.72   0
   5  -1  -8   12.40    3.17   0
   5   1   8    8.93    3.86   0
   5   1   8    5.09    3.18   0
  -5  -1  -8    8.76    3.29   0
   5  -1   8   12.98    3.54   0
   5   1  -8    8.02    2.70   0
   6  -1  -8   15.08    3.24   0
   6   1   8   15.51    3.27   0
   6  -1   8   15.82    2.94   0
   6   1  -8   10.40    3.18   0
   7  -1  -8   10.14    3.03   0
   7   1   8   14.03    3.27   0
  -7   1  -8   13.32    5.13   0
  -7  -1  -8   14.55    5.49   0
   7  -1   8   21.93    2.92   0
   7   1  -8   13.20    3.57   0
   0  -2  -8  248.84    4.97   0
   0   2   8  200.58    8.30   0
   0   2  -8  241.44    5.52   0
   0   2   8  259.56    5.58   0
   1  -2  -8   17.20    4.18   0
  -1   2  -8   20.43    4.37   0
  -1   2  -8   28.56    4.01   0
   1   2   8   26.78    3.62   0
  -1  -2  -8   24.25    3.99   0
  -1   2   8   20.70    5.27   0
   1   2  -8   28.57    3.54   0
  -1   2   8   18.82    4.06   0
  -2   2  -8  836.69    8.52   0
   2  -2  -8 1064.02    8.05   0
  -2   2  -8  885.14    7.14   0
   2   2   8  915.43    7.19   0
   2  -2  -8  853.68    7.84   0
  -2  -2  -8  861.48    6.66   0
   2   2  -8  840.78    8.18   0
  -2   2   8  823.59    7.61   0
   3  -2  -8   41.44    3.46   0
   3  -2  -8   35.36    4.46   0
   3   2   8   31.72    3.87   0
   3   2   8   22.60    3.79   0
  -3   2  -8   26.04    3.63   0
  -3  -2  -8   27.94    3.01   0
   3   2  -8   28.12    4.17   0
   3  -2   8   27.99    3.13   0
  -3   2   8   29.29    4.22   0
   3   2  -8   25.16    4.10   0
   4   2   8    9.28    3.26   0
   4  -2  -8   16.44    3.21   0
   4   2   8    7.94    3.51   0
   4  -2  -8    6.74    5.05   0
  -4   2  -8    9.72    3.28   0
   4  -2   8    5.84    3.26   0
   4   2  -8    8.00    2.90   0
   4   2  -8    8.02    4.50   0
  -4  -2  -8    8.85    3.50   0
   4   2  -8    4.72    4.27   0
  -5   2  -8    3.84    3.41   0
   5   2   8    5.34    3.05   0
   5   2   8    3.78    3.47   0
   5  -2  -8    8.35    2.66   0
   5  -2   8    8.27    3.55   0
   5   2  -8    5.09    6.44   0
  -5  -2  -8    1.63    3.41   0
   5   2  -8    0.79    3.33   0
   5   2  -8    4.89    7.32   0
   6   2   8   51.91    3.02   0
   6  -2  -8   77.23    3.57   0
   6   2   8   50.90    4.53   0
   6  -2   8   65.40    3.47   0
   6   2  -8   37.48    3.05   0
  -7   2  -8   23.87    5.23   0
  -7   2  -8   21.84    5.13   0
   7   2   8   20.00    3.37   0
   7  -2  -8   34.76    3.69   0
   7  -2   8   31.81    3.75   0
   7   2  -8   10.43    3.11   0
  -7  -2  -8   23.39    5.56   0
   0   3  -8  274.14    5.71   0
   0  -3  -8  286.51    5.65   0
   0   3   8  281.77    5.49   0
  -1   3  -8   30.83    4.23   0
  -1   3  -8   22.54    3.63   0
   1  -3  -8   27.26    3.49   0
   1   3   8   31.05    3.73   0
  -1  -3  -8   32.16    3.53   0
   1   3  -8   30.73    4.19   0
  -1   3   8   26.88    4.10   0
   2  -3  -8   22.84    3.85   0
  -2   3  -8   19.05    3.74   0
   2  -3  -8   30.99    3.33   0
  -2   3  -8   21.38    3.71   0
   2   3   8   24.45    3.10   0
  -2  -3  -8   26.01    3.08   0
  -2   3   8   21.93    3.48   0
   2   3  -8   29.41    3.92   0
  -2   3   8   21.14    3.58   0
   3  -3  -8    5.34    3.13   0
  -3   3  -8   10.21    3.25   0
   3  -3  -8    4.45    3.84   0
  -3   3  -8    9.10    3.64   0
   3   3   8    3.99    3.53   0
  -3  -3  -8    2.18    3.69   0
   3  -3   8    4.99    2.97   0
   3   3  -8    4.68    4.06   0
  -3   3   8    3.62    4.28   0
   3   3  -8    4.63    4.06   0
   4   3   8  137.26    4.31   0
   4  -3  -8  201.16    6.75   0
   4  -3  -8  226.50    4.40   0
   4   3   8  135.38    4.19   0
  -4   3  -8  128.93    4.13   0
   4  -3   8  139.77    4.02   0
  -4  -3  -8  138.84    4.29   0
  -4   3   8  137.39    5.74   0
   4   3  -8  146.00    5.34   0
   4   3  -8  109.12    5.59   0
   5  -3  -8   13.25    2.81   0
   5   3   8    6.02    3.29   0
   5   3   8    7.50    3.78   0
  -5   3  -8    7.93    3.71   0
   5  -3   8    7.31    2.85   0
  -5  -3  -8    5.97    3.42   0
   5   3  -8    6.23    3.44   0
   5   3  -8    7.78    5.91   0
   5   3  -8    4.92    5.41   0
   6  -3  -8   29.31    3.42   0
   6   3   8   23.29    3.30   0
   6   3   8   16.40    3.88   0
  -6   3  -8   15.68    4.20   0
   6   3  -8   11.38    3.40   0
   6  -3   8   27.03    3.22   0
  -7   3  -8    0.03    4.73   0
  -7   3  -8    1.32    4.86   0
   7   3   8   -0.77    3.42   0
   7  -3  -8   -1.45    2.94   0
   7   3  -8   -2.96    3.10   0
  -7  -3  -8   -0.95    4.99   0
   7  -3   8    2.07    3.04   0
   0  -4  -8  248.32    4.96   0
   0   4  -8  269.35    5.61   0
   0   4   8  245.47    4.82   0
  -1   4  -8   34.14    3.28   0
   1  -4  -8   36.40    4.20   0
  -1   4  -8   41.67    4.32   0
   1   4   8   41.69    4.36   0
  -1  -4  -8   44.75    3.47   0
   1   4  -8   36.47    3.43   0
  -1   4   8   36.15    3.33   0
  -2   4  -8   38.74    3.09   0
   2  -4  -8   48.30    4.07   0
  -2   4  -8   49.91    3.96   0
   2   4   8   48.13    3.85   0
  -2  -4  -8   52.95    4.06   0
  -2   4   8   40.99    3.21   0
   2   4  -8   47.94    3.81   0
   2   4  -8   49.95    3.71   0
  -2   4   8   46.67    3.70   0
   3  -4  -8   14.50    3.23   0
  -3   4  -8    9.58    3.67   0
  -3   4  -8   11.70    2.95   0
   3  -4  -8   13.54    4.38   0
   3   4   8   15.01    3.66   0
  -3   4   8   12.44    2.71   0
   3   4  -8   12.09    3.51   0
  -3  -4  -8   11.86    3.80   0
  -3   4   8   11.56    3.89   0
   3   4  -8   14.32    4.03   0
   4  -4  -8   14.09    5.00   0
   4  -4  -8   19.86    3.07   0
  -4   4  -8   15.79    3.46   0
  -4   4  -8   13.92    3.57   0
   4   4   8   13.36    3.45   0
   4  -4   8   13.14    3.20   0
  -4  -4  -8   12.94    3.43   0
   4   4  -8   11.82    4.02   0
  -4   4   8   17.92    4.45   0
   4   4  -8   12.88    4.67   0
   5  -4  -8   30.31    8.32   0
   5   4   8   30.24    3.40   0
   5  -4  -8   50.76    3.72   0
  -5   4  -8   30.70    3.98   0
   5   4   8   37.27    3.68   0
   5  -4   8   33.56    3.56   0
  -5  -4  -8   33.25    3.62   0
   5   4  -8   36.01    5.57   0
   5   4  -8   22.37    5.20   0
   6  -4  -8  103.02    3.86   0
  -6   4  -8   65.05    4.54   0
   6   4   8   62.36    3.81   0
   6   4   8   59.93    4.66   0
   6  -4   8   83.99    3.50   0
   6   4  -8   59.36    3.22   0
  -7   4  -8   -0.35    4.60   0
   7  -4  -8    0.35    3.64   0
   7   4   8    3.58    3.47   0
   7   4   8    0.35    4.99   0
  -7   4  -8   -0.24    4.83   0
   7  -4   8    1.56    3.87   0
   7   4  -8    2.13    3.57   0
  -7  -4  -8   -1.51    5.17   0
   0   5   8    1.55    3.39   0
   0  -5  -8   -1.22    4.20   0
   1   5   8   12.15    4.15   0
   1  -5  -8    8.15    3.98   0
  -1   5  -8    0.24    4.06   0
  -1   5   8    7.42    3.78   0
  -1  -5  -8    7.97    4.10   0
   1   5  -8   11.16    3.23   0
  -2   5  -8   18.52    2.81   0
  -2   5  -8   23.72    3.85   0
   2  -5  -8   21.43    3.79   0
   2   5   8   25.64    3.89   0
  -2   5   8   19.11    3.68   0
   2   5  -8   26.74    3.53   0
  -2  -5  -8   22.72    3.96   0
  -2   5   8   17.41    2.84   0
  -3   5  -8   62.54    3.19   0
  -3   5  -8   74.28    4.01   0
   3  -5  -8   82.79    4.22   0
   3   5   8   67.76    3.91   0
  -3   5   8   66.84    3.72   0
   3   5  -8   72.81    4.03   0
  -3  -5  -8   74.46    3.51   0
  -3   5   8   70.56    4.06   0
   4  -5  -8   20.94    4.98   0
   4  -5  -8   33.56    3.64   0
  -4   5  -8   25.67    3.55   0
  -4   5  -8   23.31    2.85   0
  -4   5  -8   25.62    3.73   0
   4   5   8   20.93    3.65   0
  -4   5   8   22.73    3.51   0
  -4  -5  -8   20.68    3.21   0
   4   5  -8   18.08    3.96   0
   4   5  -8   23.21    4.34   0
  -4   5   8   21.46    4.14   0
   5  -5  -8   28.92    2.96   0
   5  -5  -8   16.17    6.16   0
  -5   5  -8   16.99    3.45   0
   5   5   8   14.54    3.56   0
  -5   5  -8   17.65    3.78   0
   5  -5   8   20.92    2.76   0
   5   5  -8   19.26    4.91   0
  -5   5   8   15.41    5.59   0
  -5  -5  -8   17.04    3.64   0
   5   5  -8   11.34    4.70   0
  -6   5  -8    7.53    4.32   0
   6  -5  -8   13.23    3.50   0
   6   5   8    6.02    3.63   0
   6   5   8    5.58    4.07   0
   6  -5   8    8.35    3.03   0
   6   5  -8    7.56    3.06   0
   6   5  -8    7.12    7.64   0
  -6  -5  -8    8.75    3.96   0
   6   5  -8    6.66    7.20   0
  -7   5  -8   -0.87    5.10   0
   7  -5  -8    2.15    3.36   0
   7   5   8   -0.18    3.58   0
   7   5   8    3.95    5.06   0
  -7   5  -8   -1.06    5.23   0
  -7  -5  -8   -0.64    5.43   0
   7  -5   8    1.61    3.31   0
   7   5  -8    2.45    3.82   0
   0   6   8   30.62    4.54   0
   0  -6  -8   28.84    4.48   0
   0   6  -8   28.62    4.47   0
   1   6   8   69.15    3.82   0
  -1   6  -8   69.86    4.58   0
   1  -6  -8   62.24    4.13   0
  -1   6   8   67.27    4.06   0
  -1   6   8   54.84    3.28   0
   1   6  -8   65.72    3.77   0
  -1  -6  -8   75.10    4.61   0
   2   6   8   21.08    3.75   0
  -2   6  -8   14.40    2.83   0
  -2   6  -8   23.01    3.28   0
  -2   6  -8   18.46    3.15   0
   2  -6  -8   19.66    3.80   0
  -2   6   8   17.63    3.31   0
  -2  -6  -8   19.96    3.32   0
  -2   6   8   14.55    2.74   0
   2   6  -8   17.46    3.78   0
  -3   6  -8   17.01    3.64   0
  -3   6  -8    8.73    3.05   0
  -3   6  -8   18.78    3.12   0
   3  -6  -8   15.89    4.23   0
   3   6   8   15.30    3.80   0
  -3   6   8   14.34    3.32   0
  -3   6   8   16.01    2.52   0
   3   6  -8   18.25    3.74   0
  -3  -6  -8   19.02    3.78   0
  -4   6  -8    3.59    3.31   0
   4  -6  -8    3.44    4.43   0
  -4   6  -8    5.01    2.60   0
  -4   6  -8    2.01    3.34   0
   4   6   8    4.27    3.44   0
  -4   6   8   -2.82    3.44   0
  -4  -6  -8    3.40    3.71   0
   4   6  -8   -2.17    3.92   0
  -4   6   8    1.30    3.85   0
   5  -6  -8    7.77    5.52   0
  -5   6  -8    6.46    3.55   0
  -5   6  -8    7.35    2.95   0
   5  -6  -8    9.32    3.52   0
   5   6   8    8.58    3.33   0
  -5   6  -8    5.53    3.44   0
   5   6  -8    8.24    4.83   0
   5   6  -8    8.73    4.15   0
  -5  -6  -8    8.46    3.68   0
  -5   6   8    5.38    4.94   0
   6   6   8   15.21    3.40   0
   6   6   8    9.16    3.65   0
  -6   6  -8   12.23    4.77   0
   6  -6  -8   14.75    3.75   0
   6   6  -8   13.39    6.35   0
   6   6  -8    9.34    5.69   0
  -6  -6  -8    8.80    4.05   0
  -7   6  -8   26.90    5.31   0
  -7   6  -8   32.81    5.39   0
   7   6   8   26.54    3.40   0
   7   6   8   28.39    4.92   0
   7  -6  -8   42.71    4.23   0
   7   6  -8   25.71    3.49   0
   0   7  -8  111.46    4.18   0
   0  -7  -8  122.81    4.21   0
   0   7   8  111.44    4.19   0
   1   7   8   44.80    4.31   0
  -1   7  -8   49.85    3.71   0
   1  -7  -8   42.47    4.12   0
  -1   7   8   41.40    3.39   0
  -1  -7  -8   46.20    4.30   0
   1   7  -8   52.40    3.59   0
   2   7   8    3.74    3.14   0
  -2   7  -8    1.99    2.23   0
   2  -7  -8    3.85    3.91   0
  -2   7  -8    2.19    3.93   0
  -2   7   8    4.05    3.65   0
   2   7  -8    0.17    3.81   0
  -2  -7  -8   -0.89    3.29   0
  -2   7   8    1.31    2.64   0
   3  -7  -8   52.65    4.02   0
   3   7   8   47.01    3.44   0
  -3   7  -8   48.82    2.52   0
  -3   7  -8   50.04    3.85   0
  -3   7  -8   48.91    3.95   0
  -3   7   8   50.32    3.52   0
  -3  -7  -8   55.67    3.71   0
  -3   7   8   42.27    2.58   0
   3   7  -8   59.54    4.12   0
   4  -7  -8   20.54    4.37   0
  -4   7  -8   19.55    3.52   0
  -4   7  -8   15.05    3.18   0
  -4   7  -8   18.42    3.49   0
   4   7   8   18.71    3.60   0
  -4   7   8   16.21    4.08   0
  -4   7   8   19.02    2.74   0
   4   7  -8   17.28    4.22   0
  -4  -7  -8   20.38    3.88   0
   5  -7  -8   10.06    4.97   0
  -5   7  -8   10.92    3.38   0
  -5   7  -8    4.69    3.97   0
  -5   7  -8    8.51    3.67   0
   5   7   8   12.78    3.34   0
   5   7  -8    5.46    4.61   0
  -5   7   8    6.56    3.77   0
   5   7  -8    9.78    4.12   0
  -5  -7  -8   11.92    3.61   0
  -5   7   8    9.90    4.32   0
  -6   7  -8    4.29    4.80   0
   6   7   8    4.94    3.76   0
   6   7  -8    3.40    5.25   0
   6   7  -8    5.03    5.39   0
  -6  -7  -8    4.00    4.00   0
   0   8   8   80.06    4.06   0
   0  -8  -8   83.23    4.10   0
   0   8  -8   86.86    4.57   0
  -1   8  -8   17.97    4.36   0
   1   8   8   23.10    3.62   0
   1  -8  -8   15.32    3.61   0
  -1   8   8   17.97    3.55   0
   1   8  -8   23.73    4.28   0
  -1  -8  -8   17.92    4.33   0
   2   8   8   10.45    3.19   0
  -2   8  -8    5.37    3.48   0
  -2   8  -8    6.82    2.95   0
   2  -8  -8    5.51    4.01   0
   2   8  -8    5.46    3.28   0
  -2   8   8    7.26    2.73   0
  -2   8   8    4.89    3.68   0
  -2  -8  -8    6.22    3.94   0
  -3   8  -8   82.53    3.65   0
   3   8   8   84.95    4.00   0
   3  -8  -8   89.46    4.06   0
  -3   8  -8   66.12    2.76   0
  -3   8  -8   75.71    3.48   0
  -3   8   8   76.32    4.06   0
  -3   8   8   56.52    3.29   0
  -3  -8  -8   87.77    4.62   0
   3   8  -8   80.79    3.97   0
   4   8   8    3.47    3.40   0
  -4   8  -8    3.25    3.50   0
  -4   8  -8    6.91    2.96   0
   4  -8  -8    4.98    3.87   0
  -4   8  -8    6.86    3.77   0
  -4   8   8    2.27    3.90   0
   4   8  -8    4.65    3.74   0
  -4   8   8    5.56    2.51   0
  -4  -8  -8    6.72    3.87   0
   5  -8  -8   -1.20    4.79   0
  -5   8  -8    3.12    2.91   0
  -5   8  -8    1.96    3.74   0
  -5   8  -8   -0.71    3.63   0
   5   8   8   -3.58    3.73   0
   5   8  -8   -4.72    4.46   0
  -5   8   8    1.81    3.52   0
  -5  -8  -8    3.47    3.81   0
  -5   8   8    1.08    4.10   0
  -6   8  -8   13.24    4.49   0
  -6   8  -8   13.28    4.81   0
   6   8   8   17.11    3.88   0
  -6  -8  -8   20.48    4.39   0
   6   8  -8   12.76    4.97   0
   6   8  -8   15.60    5.44   0
  -6   8   8   12.44    7.35   0
   0   9  -8   20.72    3.81   0
   0  -9  -8   17.02    4.22   0
   0   9   8   32.12    3.67   0
   1   9   8   32.19    4.46   0
  -1   9  -8   28.48    3.74   0
   1  -9  -8   31.36    4.41   0
   1   9  -8   23.13    4.21   0
  -1   9   8   23.47    4.20   0
  -1  -9  -8   33.09    3.75   0
   2  -9  -8   41.57    4.14   0
  -2   9  -8   35.81    3.07   0
  -2   9  -8   42.44    4.11   0
   2   9   8   35.91    4.31   0
  -2   9   8   34.60    2.96   0
  -2  -9  -8   42.47    3.67   0
  -2   9   8   32.05    3.17   0
   2   9  -8   36.28    4.46   0
   3   9   8    9.71    3.52   0
   3  -9  -8    6.05    3.62   0
  -3   9  -8    5.31    3.93   0
  -3   9  -8    8.21    2.92   0
  -3   9   8    8.59    3.21   0
   3   9  -8   12.10    4.08   0
  -3   9   8    6.83    2.70   0
  -3  -9  -8    4.96    4.03   0
   4   9   8   18.54    2.99   0
  -4   9  -8   17.34    2.80   0
  -4   9  -8   14.42    3.74   0
  -4   9  -8   22.11    3.18   0
   4  -9  -8   23.83    4.54   0
  -4   9   8   19.28    3.54   0
   4   9  -8   15.22    4.26   0
  -4   9   8   11.90    3.08   0
  -4  -9  -8   24.98    3.39   0
  -5   9  -8   -0.52    3.98   0
   5  -9  -8    1.74    4.64   0
  -5   9  -8   -1.91    3.33   0
  -5   9  -8    3.60    3.81   0
   5   9   8   -4.87    3.58   0
  -5   9   8    1.58    4.45   0
  -5  -9  -8    5.32    3.83   0
   5   9  -8   -0.75    4.51   0
  -5   9   8   -1.82    3.25   0
  -6   9  -8    4.02    3.09   0
  -6   9  -8    0.67    3.83   0
   6   9   8    1.95    3.96   0
  -6   9  -8    0.26    4.55   0
  -6  -9  -8    1.52    4.82   0
   6   9  -8    1.13    4.84   0
   6   9  -8    1.23    5.19   0
  -6   9   8    1.35    5.80   0
   0  10  -8    0.39    3.55   0
   0  10   8    0.74    4.17   0
   0 -10  -8    4.36    4.36   0
   1 -10  -8   -4.26    4.40   0
   1  10   8    1.98    3.49   0
  -1  10  -8    0.99    3.39   0
   1  10  -8    2.83    3.55   0
  -1  10   8    0.49    3.36   0
  -1 -10  -8   -0.01    3.47   0
   2 -10  -8    7.09    3.37   0
  -2  10  -8    7.46    2.60   0
   2  10   8    9.58    3.34   0
  -2  10  -8   10.17    3.92   0
  -2  10   8    8.57    3.05   0
  -2  10   8    8.70    2.96   0
   2  10  -8    6.53    3.50   0
  -2 -10  -8    3.50    3.55   0
   3  10   8   46.12    3.63   0
  -3  10  -8   44.88    3.00   0
   3 -10  -8   57.84    3.84   0
  -3  10  -8   50.07    3.97   0
  -3  10   8   38.29    2.97   0
   3  10  -8   48.59    3.99   0
  -3  10   8   48.36    3.62   0
  -3 -10  -8   57.42    3.48   0
   4  10   8    7.28    3.64   0
  -4  10  -8   11.23    3.66   0
  -4  10  -8    2.54    2.98   0
  -4  10  -8    7.85    3.52   0
   4 -10  -8   12.32    4.12   0
  -4 -10  -8    2.78    4.21   0
  -4  10   8    6.10    4.03   0
   4  10  -8    9.54    3.63   0
  -4  10   8    9.60    2.44   0
  -5  10  -8    0.32    4.17   0
   5 -10  -8   -0.17    4.80   0
  -5  10  -8    4.72    3.23   0
  -5  10  -8    2.89    3.81   0
   5  10   8    5.84    3.99   0
  -5  10   8    0.56    4.31   0
  -5 -10  -8    0.31    4.11   0
  -5  10   8    2.05    2.74   0
   5  10  -8   -2.80    4.37   0
  -6  10  -8    0.65    3.13   0
   6 -10  -8   -1.50    5.58   0
  -6  10  -8    1.83    4.17   0
  -6  10  -8    2.36    4.52   0
   6  10   8   -0.90    3.74   0
  -6 -10  -8    1.54    4.71   0
  -6  10   8    3.67    3.10   0
   6  10  -8    2.87    5.09   0
  -6  10   8    1.40    5.46   0
   0 -11  -8   18.15    3.60   0
   0  11  -8   -0.35    4.42   0
   0  11   8    7.23    3.59   0
   1 -11  -8    9.29    3.40   0
  -1  11  -8   11.08    4.16   0
   1  11   8   14.95    4.28   0
  -1 -11  -8   13.19    4.26   0
  -1  11   8   13.27    4.00   0
   1  11  -8    3.98    4.35   0
  -2  11  -8    7.96    3.26   0
  -2  11  -8   10.84    2.36   0
   2  11   8    3.83    3.94   0
   2 -11  -8   13.48    4.15   0
  -2 -11  -8   11.14    4.47   0
  -2  11   8   10.28    3.77   0
  -2  11   8   10.24    2.88   0
   2  11  -8   10.56    3.19   0
  -3  11  -8   29.09    3.36   0
   3  11   8   24.93    3.30   0
   3 -11  -8   24.04    3.79   0
  -3  11  -8   18.07    2.43   0
  -3 -11  -8   21.49    4.47   0
   3  11  -8   22.50    3.88   0
  -3  11   8   18.38    3.56   0
  -3  11   8   18.92    2.76   0
  -4  11  -8    3.87    3.41   0
   4  11   8   -0.49    3.27   0
  -4  11  -8    0.05    2.81   0
   4 -11  -8    5.26    4.53   0
  -4 -11  -8    2.03    4.05   0
  -4  11   8    4.48    3.68   0
  -4  11   8    3.26    2.50   0
   4  11  -8    5.25    3.78   0
   5  11   8   -0.82    4.11   0
  -5  11  -8    0.75    3.30   0
   5 -11  -8    2.40    4.88   0
  -5  11  -8    1.01    3.87   0
  -5  11  -8    4.30    4.14   0
  -5  11   8    1.95    4.41   0
  -5 -11  -8   -2.69    4.26   0
  -5  11   8    1.14    3.32   0
   5  11  -8   -1.92    4.20   0
   6 -11  -8    6.23    5.91   0
   0 -12  -8    8.99    4.61   0
   0  12   8    4.48    3.69   0
   0  12  -8    6.04    3.96   0
   1 -12  -8    9.15    3.37   0
   1  12   8    4.87    4.80   0
  -1  12  -8    9.97    3.78   0
  -1 -12  -8    2.73    3.85   0
  -1  12   8    2.80    3.97   0
   1  12  -8    0.95    4.37   0
  -2  12  -8   10.37    4.20   0
  -2  12  -8   14.35    2.80   0
   2  12   8   15.85    3.51   0
   2 -12  -8   11.27    4.16   0
  -2 -12  -8   15.46    3.67   0
  -2  12   8   15.07    3.84   0
   2  12  -8   14.75    3.56   0
  -2  12   8   12.57    2.94   0
  -3  12  -8   33.85    3.05   0
   3 -12  -8   31.51    4.03   0
   3  12   8   32.10    4.02   0
  -3  12  -8   39.15    4.40   0
  -3 -12  -8   51.46    4.23   0
  -3  12   8   33.34    3.65   0
   3  12  -8   32.52    4.23   0
  -3  12   8   29.61    3.13   0
   4  12   8    2.10    3.77   0
  -4  12  -8    3.02    2.91   0
  -4  12  -8    6.05    4.07   0
   4 -12  -8    4.36    4.10   0
  -4  12   8    4.13    3.51   0
   4  12  -8    4.21    4.06   0
  -4 -12  -8    2.93    3.91   0
  -4  12   8    5.83    3.03   0
   5  12   8    9.51    3.54   0
  -5  12  -8   10.48    2.85   0
   5 -12  -8    5.82    4.94   0
  -5  12  -8    7.02    3.69   0
  -5  12  -8    9.35    4.23   0
  -5  12   8    9.49    4.49   0
  -5 -12  -8    8.47    3.73   0
  -5  12   8    3.16    3.41   0
   5  12  -8    6.35    4.59   0
   0 -13  -8   71.83    5.01   0
   0  13   8   70.58    4.74   0
   0  13  -8   88.79    4.60   0
   1  13   8   26.11    3.95   0
   1 -13  -8   19.96    4.15   0
  -1  13  -8   21.67    4.79   0
  -1 -13  -8   22.18    3.93   0
  -1  13   8   23.11    3.59   0
   1  13  -8   19.91    4.55   0
  -2  13  -8   11.53    2.45   0
   2  13   8    7.66    4.13   0
   2 -13  -8    6.91    4.20   0
  -2  13  -8   11.24    3.86   0
  -2 -13  -8    8.85    3.61   0
  -2  13   8   10.26    3.97   0
  -2  13   8   10.28    3.00   0
   2  13  -8   17.02    4.40   0
   3  13   8    5.05    3.34   0
  -3  13  -8    2.23    2.49   0
   3 -13  -8    1.59    3.94   0
  -3  13  -8    4.41    4.17   0
  -3 -13  -8   -0.53    3.61   0
  -3  13   8    1.26    2.93   0
   3  13  -8    7.35    4.29   0
  -3  13   8    1.92    3.74   0
   4 -13  -8   12.61    4.67   0
   4  13   8   19.82    3.61   0
  -4  13  -8   19.92    2.99   0
  -4  13  -8   15.80    4.48   0
   4  13  -8   13.83    4.31   0
  -4  13   8   18.45    3.92   0
  -4  13   8   19.71    2.87   0
  -4 -13  -8   24.70    4.00   0
   5  13   8    9.36    4.43   0
  -5  13  -8    8.06    3.23   0
  -5  13  -8    7.20    4.22   0
  -5  13  -8   10.01    4.45   0
   5 -13  -8   -0.08    4.88   0
  -5  13   8    3.96    4.15   0
  -5 -13  -8    9.36    4.56   0
  -5  13   8    6.79    3.17   0
   5  13  -8    5.69    4.73   0
   0  14   8    3.94    3.80   0
   0 -14  -8   -1.68    4.63   0
   0  14  -8    2.08    4.02   0
   1 -14  -8    8.74    3.82   0
   1  14   8   -9.19    4.72   0
  -1  14  -8   -1.09    4.82   0
  -1 -14  -8    5.19    3.88   0
  -1  14   8   -1.05    4.49   0
   1  14  -8   13.77    4.62   0
   2  14   8   56.33    4.54   0
   2 -14  -8   61.76    3.71   0
  -2  14  -8   45.09    4.11   0
  -2 -14  -8   65.91    4.01   0
   2  14  -8   57.56    3.78   0
  -2  14   8   47.72    3.15   0
  -2  14   8   60.71    4.12   0
   3  14   8   29.10    3.82   0
  -3  14  -8   19.62    3.02   0
  -3  14  -8   28.65    4.22   0
   3 -14  -8   31.90    4.41   0
  -3  14   8   21.99    2.93   0
  -3 -14  -8   32.32    4.50   0
  -3  14   8   21.16    4.22   0
   3  14  -8   29.55    3.53   0
   4 -14  -8   10.94    4.02   0
   4  14   8   16.24    4.14   0
  -4  14  -8   10.71    3.02   0
  -4  14  -8   14.02    4.63   0
   4  14  -8   12.80    4.44   0
  -4  14   8   10.22    3.88   0
  -4  14   8    8.76    2.60   0
  -4 -14  -8   15.18    4.40   0
   0  15   8   17.91    4.65   0
   0 -15  -8   17.94    4.80   0
   0  15  -8   18.50    4.78   0
   1  15   8   10.71    4.39   0
   1 -15  -8   11.16    3.62   0
  -1  15  -8   -0.08    4.67   0
  -1  15   8   18.89    4.16   0
  -1 -15  -8   13.17    4.27   0
   1  15  -8    6.51    4.01   0
   2  15   8   -7.21    4.76   0
  -2  15  -8   -3.57    4.10   0
   2 -15  -8    1.40    4.20   0
   2  15  -8    2.42    4.67   0
  -2  15   8   -1.44    3.49   0
  -2 -15  -8    0.15    4.16   0
  -2  15   8    0.24    2.64   0
   3  15   8   25.47    4.59   0
  -3  15  -8   21.13    2.66   0
  -3  15  -8   22.65    4.67   0
   3 -15  -8   28.49    4.72   0
   3  15  -8   13.63    3.89   0
  -3  15   8   22.12    2.59   0
  -3  15   8   32.02    4.19   0
  -3 -15  -8   36.10    4.91   0
   4 -15  -8    2.76    4.17   0
  -4  15  -8   11.91    3.27   0
  -4  15  -8    4.83    4.88   0
   4  15   8    8.57    3.94   0
  -4  15   8    5.61    4.14   0
  -4  15   8    9.15    2.97   0
  -4 -15  -8    2.85    4.31   0
   4  15  -8   16.21    4.95   0
   0  16   8   -8.14    4.74   0
   0  16  -8   -3.13    5.06   0
   0 -16  -8    3.24    4.18   0
   1  16   8    4.77    4.38   0
  -1  16  -8    5.45    4.21   0
   1 -16  -8   12.35    5.11   0
   1  16  -8    4.51    5.13   0
  -1  16   8   13.71    4.62   0
  -1 -16  -8    8.96    4.33   0
  -2  16  -8    4.27    2.63   0
   2  16   8    3.82    4.21   0
  -2  16  -8    2.37    4.63   0
   2 -16  -8    5.90    3.69   0
  -2  16   8    4.61    2.90   0
   2  16  -8    4.93    4.12   0
  -2  16   8    3.10    3.49   0
  -2 -16  -8    0.15    5.03   0
   3  16   8    2.71    4.53   0
  -3  16  -8    6.73    4.50   0
  -3  16  -8    1.29    3.07   0
   3 -16  -8   -0.38    4.58   0
   3  16  -8    0.92    4.34   0
  -3  16   8    2.24    2.88   0
  -3 -16  -8    0.43    4.31   0
  -3  16   8   -1.01    4.22   0
   0  17   8   26.75    4.29   0
   0  17  -8   28.56    4.56   0
   0 -17  -8   28.36    5.03   0
   1  17   8    6.14    4.48   0
  -1  17  -8    0.03    5.03   0
   1 -17  -8   -2.61    4.29   0
  -1  17   8    3.47    4.91   0
  -1 -17  -8    1.92    5.21   0
   1  17  -8   -1.37    4.43   0
  -2  17  -8    7.23    3.34   0
   2  17   8    4.79    4.79   0
  -2  17  -8   -4.50    5.10   0
   2 -17  -8    0.71    4.59   0
   2  17  -8    5.72    4.36   0
  -2  17   8    2.89    3.10   0
  -2  17   8   -0.20    3.57   0
  -2 -17  -8    3.33    4.41   0
   0  18   8    2.18    4.56   0
   0  18  -8    2.03    5.50   0
   1   0  -9  234.16    7.09   0
  -1   0   9  270.73    4.76   0
   1   0   9  300.01    5.41   0
   1   0  -9  253.22    4.77   0
  -1   0  -9  269.03    5.18   0
   2   0   9   27.07    3.84   0
   2   0  -9   26.27    4.33   0
  -2   0   9   22.80    3.64   0
   2   0   9   27.06    3.97   0
   2   0  -9   28.08    3.66   0
  -2   0  -9   25.33    3.63   0
   3   0  -9   33.50    4.33   0
   3   0   9   37.96    3.89   0
   3   0  -9   38.25    3.42   0
   3   0   9   37.49    3.99   0
  -3   0  -9   33.79    3.72   0
   4   0  -9  214.44    7.31   0
  -4   0  -9  223.64    4.47   0
   4   0   9  254.20    4.82   0
   4   0  -9  337.33    4.78   0
   4   0   9  237.93    4.57   0
   5   0  -9   58.93    9.52   0
  -5   0  -9   60.82    3.67   0
   5   0   9   74.54    3.92   0
   5   0  -9   87.33    3.48   0
   5   0  -9   59.40    9.69   0
   6   0   9    3.18    3.44   0
   6   0  -9    1.08    3.20   0
   7   0   9   15.23    3.16   0
  -7   0  -9   -0.44    4.93   0
   7   0  -9   -3.70    3.35   0
   0  -1   9  244.55    5.18   0
   0   1   9  243.27    5.29   0
   0   1  -9  223.76    5.19   0
   0  -1  -9  234.55    4.63   0
   1  -1  -9  140.90    5.81   0
   1   1   9  124.52    7.02   0
  -1  -1   9  147.24    4.65   0
   1   1   9  159.79    4.31   0
  -1   1  -9  145.91    4.58   0
   1  -1  -9  144.80    4.63   0
   1  -1   9  163.54    4.90   0
  -1   1   9  152.31    4.10   0
   1   1  -9  144.78    4.77   0
  -1  -1  -9  149.12    4.02   0
   2  -1  -9  224.59    4.86   0
   2   1   9  235.72    6.18   0
   2  -1  -9  222.88    5.19   0
   2   1   9  244.94    4.46   0
  -2   1  -9  228.63    4.13   0
  -2  -1  -9  232.36    4.62   0
   2  -1   9  231.59    5.04   0
   2   1  -9  239.40    5.98   0
   2  -1   9  255.63    5.10   0
  -2   1   9  236.18    4.87   0
   2   1  -9  227.80    4.93   0
   3  -1  -9    4.29    4.22   0
   3   1   9    3.72    3.56   0
   3   1   9    0.58    3.68   0
   3  -1  -9    3.59    3.32   0
  -3   1  -9    2.80    2.92   0
  -3  -1  -9    3.00    3.63   0
   3  -1   9    3.80    3.40   0
   3  -1   9    2.20    3.21   0
  -3   1   9    4.39    4.11   0
   3   1  -9    1.33    3.42   0
   3   1  -9    3.83    3.77   0
   4  -1  -9   73.25    3.68   0
   4  -1  -9   42.42    5.29   0
   4   1   9   54.16    3.85   0
   4   1   9   47.12    3.68   0
  -4   1  -9   51.84    3.58   0
   4   1  -9   40.04    4.78   0
  -4  -1  -9   45.59    3.48   0
   4  -1   9   52.24    3.60   0
   4   1  -9   49.98    5.00   0
   4   1  -9   64.93    3.58   0
  -5   1  -9  108.78    4.50   0
   5   1   9  119.32    3.97   0
   5   1   9  112.41    4.40   0
   5  -1  -9  158.70    3.87   0
   5   1  -9   95.53    3.76   0
  -5  -1  -9  109.98    4.38   0
   5  -1   9  133.55    4.25   0
   5   1  -9  108.19    9.07   0
   5   1  -9  100.44    8.12   0
   6  -1  -9   16.36    3.31   0
   6   1   9   17.53    3.41   0
   6   1  -9    7.03    3.30   0
   6  -1   9   15.94    3.68   0
   7  -1  -9   22.03    2.96   0
   7   1   9   17.54    3.78   0
  -7   1  -9   19.87    5.35   0
   7  -1   9   21.71    3.93   0
   7   1  -9   17.49    3.34   0
  -7  -1  -9   18.15    5.14   0
   0  -2  -9   66.92    4.34   0
   0   2  -9   65.28    4.40   0
   0   2   9   69.25    4.47   0
   1  -2  -9   61.67    4.26   0
  -1   2  -9   52.33    4.69   0
  -1   2  -9   70.53    3.48   0
   1   2   9   80.25    4.51   0
  -1  -2  -9   73.37    3.51   0
   1   2  -9   64.62    4.19   0
  -1   2   9   70.11    4.17   0
   2  -2  -9   21.87    3.44   0
   2  -2  -9   16.51    3.19   0
  -2   2  -9   18.87    3.80   0
   2   2   9   19.42    5.05   0
   2   2   9   14.29    3.91   0
  -2   2  -9   14.87    3.76   0
  -2  -2  -9   17.92    3.12   0
  -2   2   9   16.51    3.51   0
   2   2  -9   15.74    3.74   0
   3  -2  -9   34.98    3.54   0
   3  -2  -9   45.38    4.29   0
   3   2   9   42.32    3.89   0
   3   2   9   38.19    3.22   0
  -3   2  -9   42.35    3.08   0
  -3  -2  -9   39.62    3.61   0
   3  -2   9   38.91    3.25   0
  -3   2   9   37.09    4.15   0
   3   2  -9   34.01    4.23   0
   4  -2  -9  125.16    4.27   0
   4   2   9  124.02    4.07   0
   4  -2  -9  136.82    6.41   0
   4   2   9  125.20    3.99   0
  -4   2  -9  117.04    3.95   0
   4   2  -9  124.12    5.85   0
  -4  -2  -9  115.78    3.85   0
   4   2  -9   88.74    4.50   0
   4  -2   9  131.47    3.81   0
   4   2  -9   97.87    5.82   0
  -5   2  -9    5.50    3.26   0
   5   2   9    8.11    3.35   0
   5  -2  -9    8.44    3.14   0
   5   2   9    6.21    2.85   0
   5  -2  -9    5.22    8.14   0
   5  -2  -9    5.24    8.65   0
   5   2  -9    4.21    5.53   0
   5   2  -9    4.14    3.08   0
  -5  -2  -9    6.29    3.34   0
   5   2  -9    4.15    6.11   0
   5  -2   9    8.06    3.44   0
   6  -2  -9   19.91    3.34   0
   6   2   9   13.80    3.36   0
   6   2   9   13.99    4.21   0
   6  -2   9   15.33    3.84   0
   6   2  -9    4.01    2.81   0
  -6  -2  -9   12.63    3.86   0
   7  -2  -9    1.51    3.40   0
   7   2   9    0.45    3.50   0
  -7   2  -9    1.31    5.15   0
  -7   2  -9    3.21    5.06   0
   7  -2   9    2.74    3.28   0
   7   2  -9   -0.79    2.89   0
  -7  -2  -9   -0.26    5.20   0
   0  -3  -9  226.57    4.58   0
   0   3   9  192.53    6.52   0
   0   3  -9  223.09    4.53   0
   0   3   9  222.22    4.50   0
   1  -3  -9   77.82    4.14   0
  -1   3  -9   67.39    4.12   0
  -1   3  -9   79.54    4.39   0
   1   3   9   96.27    4.63   0
  -1  -3  -9   84.28    3.74   0
  -1   3   9   66.33    4.48   0
   1   3  -9   80.11    4.24   0
  -1   3   9   75.14    4.07   0
   2  -3  -9   83.86    3.69   0
   2  -3  -9   86.94    4.08   0
  -2   3  -9   64.95    3.60   0
  -2   3  -9   82.34    3.99   0
   2   3   9   72.39    4.08   0
  -2  -3  -9   75.33    4.06   0
   2   3  -9   81.58    4.08   0
  -2   3   9   76.54    3.89   0
   3  -3  -9   44.59    3.52   0
   3  -3  -9   39.57    4.45   0
  -3   3  -9   38.88    3.62   0
  -3   3  -9   36.48    3.73   0
   3   3   9   36.31    3.92   0
  -3  -3  -9   41.33    3.75   0
   3   3  -9   41.50    3.72   0
   3   3  -9   37.23    4.13   0
  -3   3   9   36.98    4.12   0
   4  -3  -9   31.31    3.54   0
   4   3   9   17.78    3.58   0
   4  -3  -9   15.57    4.97   0
   4   3   9   16.83    3.71   0
  -4   3  -9   14.19    2.80   0
   4  -3   9   23.80    3.11   0
  -4  -3  -9   16.38    3.70   0
   4   3  -9   21.54    4.69   0
  -4   3   9   17.60    4.46   0
   4   3  -9   16.77    4.33   0
   5  -3  -9   32.80    2.90   0
   5   3   9   20.79    3.44   0
   5  -3  -9   17.26    7.38   0
   5   3   9   16.82    3.85   0
  -5   3  -9   21.37    3.71   0
  -5  -3  -9   22.93    3.56   0
   5   3  -9    9.97    3.55   0
   5   3  -9   20.87    5.32   0
   5  -3   9   25.07    3.30   0
   5   3  -9   18.38    4.99   0
   6  -3  -9   51.46    3.58   0
   6   3   9   35.93    3.37   0
   6   3   9   29.49    4.29   0
   6  -3   9   47.74    3.92   0
   6   3  -9   29.99    3.54   0
  -6  -3  -9   39.32    4.57   0
   7  -3  -9   -0.57    2.76   0
  -7   3  -9    1.91    5.04   0
   7   3   9    2.06    2.98   0
  -7   3  -9    2.49    5.10   0
   7   3  -9    4.86    2.88   0
  -7  -3  -9    0.57    5.28   0
   7  -3   9    0.84    4.11   0
   0  -4  -9    1.26    3.42   0
   0   4  -9   -1.25    4.12   0
   0   4   9   -0.18    3.37   0
   1  -4  -9   28.58    3.91   0
  -1   4  -9   30.47    3.58   0
  -1   4  -9   29.89    3.38   0
   1   4   9   35.69    3.55   0
   1   4  -9   33.28    3.96   0
  -1  -4  -9   28.98    4.04   0
  -1   4   9   31.07    3.17   0
  -2   4  -9   81.45    3.34   0
   2  -4  -9   96.18    4.12   0
  -2   4  -9   97.44    4.27   0
   2   4   9  101.47    4.26   0
   2   4  -9   98.90    3.94   0
  -2  -4  -9  104.18    4.14   0
  -2   4   9   85.51    3.69   0
   2   4  -9   96.39    4.14   0
  -2   4   9   96.86    3.87   0
  -3   4  -9    7.42    3.12   0
   3  -4  -9   16.07    4.14   0
  -3   4  -9   10.96    3.05   0
   3  -4  -9   12.45    3.25   0
   3   4   9   13.81    3.66   0
  -3  -4  -9   10.55    3.83   0
   3   4  -9   10.29    3.50   0
  -3   4   9   12.79    3.32   0
   3   4  -9   13.13    3.44   0
  -3   4   9   12.65    3.74   0
   4  -4  -9    8.14    3.60   0
  -4   4  -9   14.27    3.39   0
   4   4   9   13.69    3.56   0
   4  -4  -9   12.94    5.06   0
  -4  -4  -9   12.09    3.65   0
   4   4  -9   12.84    4.18   0
   4   4  -9   11.14    3.96   0
  -4   4   9    9.74    4.04   0
   5   4   9   -3.26    3.23   0
   5  -4  -9   -1.58    3.39   0
   5  -4  -9   -2.02    5.96   0
   5   4   9    1.26    3.71   0
  -5   4  -9    1.01    3.71   0
   5   4  -9    0.55    5.01   0
   5  -4   9    0.63    3.26   0
   5   4  -9    1.38    4.47   0
  -5  -4  -9    0.18    3.50   0
   6   4   9   18.20    3.33   0
   6   4   9   19.39    4.16   0
   6  -4  -9   30.49    3.62   0
  -6   4  -9   18.05    3.89   0
   6   4  -9   14.88    2.95   0
   6  -4   9   28.55    3.82   0
  -6  -4  -9   14.06    3.95   0
  -7   4  -9    1.67    5.15   0
  -7   4  -9    2.27    4.56   0
   7  -4  -9    5.43    3.50   0
   7   4   9    6.26    3.13   0
   7   4   9    4.75    5.19   0
   7  -4   9    4.86    3.54   0
   7   4  -9    6.41    3.02   0
   0   5   9    0.93    3.35   0
   0  -5  -9   -1.36    4.12   0
   0   5  -9    1.66    4.14   0
   1  -5  -9   18.01    3.21   0
  -1   5  -9   21.37    4.06   0
   1   5   9   21.27    3.48   0
  -1   5   9   22.48    3.73   0
  -1  -5  -9   19.64    4.14   0
   1   5  -9   19.68    3.97   0
   1   5  -9   18.42    4.00   0
  -2   5  -9    0.40    3.05   0
   2  -5  -9    3.52    3.59   0
  -2   5  -9    1.91    3.71   0
   2   5   9   -0.81    2.95   0
   2   5  -9    4.97    3.61   0
  -2   5   9    0.09    3.18   0
  -2  -5  -9    6.59    3.80   0
   2   5  -9   -3.24    3.15   0
  -2   5   9   -1.64    3.28   0
  -3   5  -9  123.88    3.51   0
  -3   5  -9  151.10    4.21   0
   3  -5  -9  172.71    4.59   0
   3   5   9  147.02    3.90   0
  -3  -5  -9  150.13    4.11   0
  -3   5   9  125.31    4.00   0
   3   5  -9  150.76    4.39   0
   3   5  -9  141.63    4.41   0
  -3   5   9  140.45    4.40   0
   4  -5  -9    5.24    3.43   0
  -4   5  -9   12.85    3.50   0
  -4   5  -9    7.14    3.21   0
   4   5   9    7.32    2.91   0
   4  -5  -9    8.77    4.55   0
  -4  -5  -9    8.06    3.77   0
   4   5  -9    5.20    3.80   0
  -4   5   9    7.99    3.92   0
   4   5  -9    6.53    3.71   0
   5  -5  -9   39.59    3.21   0
   5   5   9   21.88    3.38   0
  -5   5  -9   24.59    4.03   0
   5   5   9   18.89    3.40   0
   5  -5  -9   25.77    5.73   0
  -5   5  -9   24.22    3.45   0
   5   5  -9   22.20    5.07   0
  -5   5   9   20.79    5.35   0
  -5  -5  -9   23.85    3.95   0
   5   5  -9   20.20    4.63   0
   6  -5  -9    5.42    3.53   0
   6   5   9   10.41    3.27   0
  -6   5  -9    8.54    3.98   0
   6   5   9    7.71    3.99   0
   6   5  -9    7.32    2.92   0
   6   5  -9    8.44    6.96   0
  -6  -5  -9    7.09    3.95   0
   6   5  -9    5.67    6.53   0
  -7   5  -9    4.46    5.13   0
   7  -5  -9    0.48    2.98   0
   7   5   9    2.17    3.20   0
   7   5   9    0.84    4.33   0
  -7   5  -9    3.25    5.05   0
   7   5  -9    1.97    3.60   0
   0   6   9   67.62    3.77   0
   0   6  -9   68.46    3.84   0
   0  -6  -9   75.41    3.85   0
   1   6   9   22.85    3.48   0
  -1   6  -9   33.41    3.42   0
  -1   6  -9   22.67    3.53   0
   1  -6  -9   22.67    3.34   0
   1   6  -9   19.69    3.38   0
  -1   6   9   18.08    3.65   0
  -1  -6  -9   25.11    3.42   0
  -2   6  -9    5.84    3.99   0
   2  -6  -9    8.11    3.65   0
  -2   6  -9    8.33    2.74   0
   2   6   9   10.57    3.15   0
  -2   6   9    6.53    3.34   0
   2   6  -9   13.64    3.17   0
  -2   6   9    6.91    2.78   0
  -2  -6  -9   12.96    3.25   0
  -3   6  -9   24.72    2.97   0
  -3   6  -9   23.19    3.18   0
   3  -6  -9   23.94    4.05   0
   3   6   9   22.95    3.21   0
  -3   6  -9   23.47    3.15   0
   3   6  -9   23.99    3.78   0
  -3   6   9   22.85    3.08   0
  -3  -6  -9   26.50    3.43   0
  -3   6   9   18.91    3.20   0
   4  -6  -9   31.81    4.73   0
  -4   6  -9   26.42    3.66   0
  -4   6  -9   27.02    3.17   0
  -4   6  -9   29.06    3.55   0
   4   6   9   28.50    3.07   0
  -4   6   9   34.89    3.53   0
   4   6  -9   31.94    3.62   0
  -4  -6  -9   36.20    3.85   0
   4   6  -9   33.19    4.45   0
  -4   6   9   25.02    3.87   0
  -5   6  -9    5.75    2.83   0
  -5   6  -9    8.08    3.38   0
   5   6   9    5.85    3.32   0
   5  -6  -9    6.99    5.31   0
  -5   6  -9    9.08    4.01   0
   5   6  -9    6.83    4.57   0
   5   6  -9    5.80    4.33   0
  -5  -6  -9    9.39    3.58   0
  -5   6   9    7.99    4.47   0
  -6   6  -9    7.52    4.41   0
   6  -6  -9    3.85    3.41   0
   6   6   9    1.99    4.07   0
   6   6   9    4.53    3.66   0
  -6   6  -9    5.26    3.89   0
   6   6  -9    4.40    6.02   0
   6   6  -9    3.98    5.50   0
  -6  -6  -9    1.77    4.01   0
   0   7   9    3.04    4.17   0
   0  -7  -9   -2.37    4.30   0
   0   7  -9    2.00    4.28   0
   1   7   9   74.61    4.23   0
  -1   7  -9   61.52    4.51   0
   1  -7  -9   62.03    4.41   0
  -1   7   9   57.40    4.23   0
   1   7  -9   62.56    3.70   0
  -1   7   9   52.18    3.49   0
  -1  -7  -9   65.19    4.25   0
   2   7   9   61.42    4.14   0
  -2   7  -9   49.42    3.01   0
  -2   7  -9   56.80    3.67   0
  -2   7  -9   57.67    3.55   0
   2  -7  -9   58.57    4.24   0
  -2   7   9   56.31    3.83   0
  -2   7   9   44.02    2.94   0
  -2  -7  -9   55.35    3.63   0
   2   7  -9   57.33    4.24   0
  -3   7  -9   27.86    3.34   0
  -3   7  -9   24.15    2.98   0
  -3   7  -9   29.45    3.97   0
   3  -7  -9   29.91    4.14   0
   3   7   9   28.83    4.04   0
  -3   7   9   27.06    3.31   0
   3   7  -9   29.55    3.83   0
  -3  -7  -9   34.07    4.30   0
  -3   7   9   24.26    2.95   0
   4  -7  -9   13.94    4.45   0
  -4   7  -9   15.48    3.10   0
  -4   7  -9   18.06    3.45   0
  -4   7  -9   17.32    3.74   0
   4   7   9   13.83    3.45   0
  -4   7   9   15.49    3.13   0
  -4  -7  -9   22.15    3.71   0
   4   7  -9   10.24    4.27   0
  -4   7   9   13.30    3.77   0
  -5   7  -9    6.06    3.69   0
  -5   7  -9    2.77    2.93   0
  -5   7  -9    7.56    3.87   0
   5   7   9    1.31    3.51   0
   5  -7  -9    4.49    4.88   0
   5   7  -9    2.77    4.13   0
  -5  -7  -9    7.43    3.79   0
  -5   7   9    0.15    4.26   0
   5   7  -9    3.64    4.40   0
   6   7   9   12.85    3.90   0
  -6   7  -9   12.07    4.57   0
  -6   7  -9   10.00    4.36   0
   6   7  -9   12.76    5.24   0
   6   7  -9   15.11    5.45   0
  -6  -7  -9   11.55    4.36   0
   0   8  -9   -0.23    3.54   0
   0   8   9    0.10    4.21   0
   0  -8  -9   -0.84    4.25   0
  -1   8  -9    8.02    3.56   0
   1   8   9    4.50    3.53   0
   1  -8  -9   10.16    3.98   0
  -1   8   9    5.82    3.98   0
  -1   8   9    6.76    2.82   0
   1   8  -9    9.64    3.94   0
  -1  -8  -9    8.51    3.60   0
   2   8   9   25.02    4.13   0
  -2   8  -9   26.10    2.94   0
  -2   8  -9   34.32    3.86   0
   2  -8  -9   31.21    3.35   0
  -2   8   9   24.88    3.10   0
  -2   8   9   21.68    2.86   0
  -2  -8  -9   28.29    4.33   0
   2   8  -9   27.30    3.36   0
   3   8   9   11.59    3.69   0
   3  -8  -9   10.12    3.69   0
  -3   8  -9   10.28    2.87   0
  -3   8  -9   10.15    3.14   0
  -3   8  -9   11.66    3.83   0
  -3   8   9    8.19    3.24   0
  -3   8   9    7.33    2.84   0
  -3  -8  -9   11.40    3.30   0
   3   8  -9    8.73    3.63   0
  -4   8  -9   17.44    3.09   0
   4  -8  -9   16.51    4.64   0
  -4   8  -9   17.50    3.09   0
  -4   8  -9   19.25    3.54   0
   4   8   9   20.61    3.59   0
  -4   8   9   15.37    4.13   0
  -4   8   9    6.34    3.24   0
   4   8  -9   21.20    4.09   0
  -4  -8  -9   20.48    3.71   0
  -5   8  -9    8.14    2.95   0
  -5   8  -9    3.96    3.76   0
  -5   8  -9    4.94    3.96   0
   5   8   9   10.96    3.68   0
   5  -8  -9    6.37    4.89   0
   5   8  -9    7.24    4.55   0
  -5   8   9    2.61    3.03   0
   5   8  -9    6.14    4.24   0
  -5  -8  -9    2.07    3.37   0
  -5   8   9    6.20    4.24   0
  -6   8  -9   15.66    4.58   0
  -6   8  -9   13.14    3.88   0
   6   8   9   17.27    3.97   0
  -6  -8  -9   10.33    4.42   0
   6   8  -9   12.88    5.08   0
  -6   8   9   12.62    7.21   0
   6   8  -9   14.47    5.33   0
   0   9   9   11.83    3.68   0
   0   9  -9   -0.83    4.56   0
   0  -9  -9   11.99    3.75   0
   1   9   9   45.81    4.44   0
   1  -9  -9   33.33    4.39   0
  -1   9  -9   50.75    4.58   0
  -1   9   9   36.25    3.44   0
   1   9  -9   41.64    3.70   0
  -1  -9  -9   36.32    4.41   0
   2   9   9   26.92    3.45   0
  -2   9  -9   29.21    3.13   0
  -2   9  -9   37.29    3.46   0
   2  -9  -9   30.16    4.37   0
   2   9  -9   26.73    4.17   0
  -2   9   9   27.42    3.82   0
  -2  -9  -9   24.70    4.27   0
  -2   9   9   20.11    2.96   0
   3   9   9   39.78    3.30   0
  -3   9  -9   38.86    2.94   0
   3  -9  -9   39.32    4.09   0
  -3   9  -9   37.02    3.86   0
  -3   9  -9   44.11    3.38   0
  -3   9   9   39.82    3.44   0
  -3   9   9   34.38    2.93   0
   3   9  -9   37.87    4.09   0
  -3  -9  -9   46.14    3.39   0
   4   9   9   16.50    3.51   0
  -4   9  -9   16.42    2.90   0
   4  -9  -9   21.44    4.15   0
  -4   9  -9   15.32    3.61   0
  -4   9  -9   18.47    3.58   0
  -4   9   9   17.41    4.03   0
   4   9  -9   22.37    3.85   0
  -4  -9  -9   22.84    4.14   0
  -4   9   9   14.19    2.69   0
   5  -9  -9   14.54    5.13   0
  -5   9  -9   16.36    4.00   0
  -5   9  -9   13.30    3.34   0
  -5   9  -9   17.18    3.88   0
   5   9   9   13.45    3.98   0
   5   9  -9   16.44    4.66   0
  -5   9   9   17.34    3.50   0
  -5   9   9   16.86    4.45   0
  -5  -9  -9   18.38    4.30   0
  -6   9  -9    2.76    4.76   0
  -6   9  -9   -3.98    3.24   0
  -6   9  -9    6.59    4.53   0
   6  -9  -9   -1.90    6.23   0
   6   9   9   -0.78    4.07   0
  -6  -9  -9   -4.05    4.45   0
   6   9  -9    2.46    5.31   0
  -6   9   9    0.95    5.53   0
   6   9  -9   -1.13    5.20   0
   0  10   9    6.62    3.59   0
   0  10  -9   13.67    4.51   0
   0 -10  -9   10.19    3.60   0
   1  10   9    5.28    4.18   0
  -1  10  -9    3.73    4.03   0
   1 -10  -9    1.16    4.10   0
   1  10  -9    3.04    4.30   0
  -1  10   9    1.89    3.26   0
  -1 -10  -9   10.40    4.24   0
   2 -10  -9   79.22    4.33   0
   2  10   9   79.99    4.05   0
  -2  10  -9   81.23    3.11   0
  -2  10  -9   80.72    3.62   0
  -2  10   9   79.77    3.94   0
  -2  10   9   68.22    3.25   0
  -2 -10  -9  102.79    4.56   0
   2  10  -9   79.51    4.25   0
   3  10   9   -1.25    3.10   0
   3 -10  -9   -2.77    3.61   0
  -3  10  -9    0.19    2.77   0
  -3  10  -9    0.83    3.16   0
  -3  10   9   -0.52    3.33   0
  -3  10   9    1.64    2.88   0
   3  10  -9    3.76    3.77   0
  -3 -10  -9   -1.73    3.91   0
   4  10   9    8.79    3.86   0
  -4  10  -9    8.65    2.91   0
  -4  10  -9    8.37    3.37   0
   4 -10  -9    7.81    4.52   0
  -4  10  -9    8.45    3.63   0
  -4  10   9    5.24    4.09   0
   4  10  -9   10.92    3.71   0
  -4  10   9    8.64    3.01   0
  -4 -10  -9   12.75    4.03   0
   5 -10  -9    0.55    4.85   0
  -5  10  -9    3.49    4.08   0
  -5  10  -9    4.33    3.21   0
  -5  10  -9    3.85    3.89   0
   5  10   9    2.69    4.04   0
  -5 -10  -9    4.88    4.44   0
   5  10  -9    3.97    4.62   0
  -5  10   9   -1.20    3.29   0
  -5  10   9    1.07    4.31   0
   6 -10  -9   11.45    5.82   0
  -6  10  -9   12.17    3.28   0
  -6  10  -9    3.79    4.75   0
   6  10   9   12.78    3.92   0
  -6  10  -9    9.81    4.64   0
  -6 -10  -9    8.25    4.57   0
   6  10  -9    3.49    4.87   0
   6  10  -9    2.63    5.24   0
  -6  10   9   11.34    5.29   0
   0  11  -9    1.91    3.62   0
   0  11   9    4.82    4.07   0
   0 -11  -9   12.58    4.26   0
   1 -11  -9   79.19    4.42   0
   1  11   9   82.92    4.17   0
  -1  11  -9   77.30    4.77   0
  -1  11   9   64.01    4.14   0
  -1 -11  -9   91.34    4.70   0
   1  11  -9   76.43    3.86   0
   2 -11  -9    7.83    3.95   0
  -2  11  -9    2.70    2.36   0
   2  11   9    4.57    3.87   0
  -2  11  -9    3.60    3.53   0
  -2  11   9    2.14    2.69   0
  -2  11   9    0.99    3.68   0
   2  11  -9    5.48    4.11   0
  -2 -11  -9    2.27    3.51   0
   3  11   9   33.22    3.97   0
  -3  11  -9   22.83    2.46   0
  -3  11  -9   30.29    4.14   0
   3 -11  -9   26.12    3.88   0
  -3  11   9   24.10    2.94   0
  -3  11   9   27.61    3.45   0
   3  11  -9   27.66    3.93   0
  -3 -11  -9   35.48    4.27   0
   4  11   9    2.53    3.58   0
  -4  11  -9    2.07    4.02   0
  -4  11  -9    2.74    3.68   0
   4 -11  -9    4.45    3.98   0
  -4  11  -9    6.19    2.85   0
  -4 -11  -9    5.67    4.08   0
  -4  11   9    4.69    3.59   0
   4  11  -9    5.07    4.08   0
  -4  11   9    5.98    3.05   0
  -5  11  -9    7.27    4.12   0
   5 -11  -9   10.83    4.98   0
  -5  11  -9   13.52    3.40   0
  -5  11  -9   12.53    3.95   0
   5  11   9    7.88    4.08   0
   5  11  -9   13.54    4.31   0
  -5  11   9    8.63    4.74   0
  -5 -11  -9    7.83    4.20   0
  -5  11   9    4.40    3.53   0
   0 -12  -9   31.05    3.82   0
   0  12   9   39.30    4.59   0
   0  12  -9   19.53    4.98   0
  -1  12  -9   34.43    3.96   0
   1 -12  -9   36.18    4.18   0
   1  12   9   33.55    4.04   0
  -1 -12  -9   42.99    4.10   0
  -1  12   9   37.74    4.25   0
   1  12  -9   45.76    4.56   0
  -2  12  -9   39.89    4.67   0
  -2  12  -9   32.70    3.01   0
   2  12   9   34.95    4.41   0
   2 -12  -9   33.78    4.09   0
  -2 -12  -9   40.01    4.61   0
  -2  12   9   23.71    2.45   0
  -2  12   9   27.24    4.05   0
   2  12  -9   34.46    4.53   0
  -3  12  -9   74.48    3.80   0
   3  12   9   67.49    3.78   0
  -3  12  -9   62.71    3.11   0
   3 -12  -9   74.21    4.41   0
  -3 -12  -9   83.22    4.73   0
  -3  12   9   65.42    3.93   0
  -3  12   9   62.94    2.72   0
   3  12  -9   74.77    4.25   0
   4  12   9   -2.54    3.70   0
  -4  12  -9    6.47    2.84   0
  -4  12  -9   11.85    3.88   0
   4 -12  -9    7.97    4.36   0
  -4  12  -9    7.74    3.43   0
  -4 -12  -9    6.71    4.05   0
  -4  12   9    9.67    3.87   0
   4  12  -9    5.78    4.48   0
  -4  12   9    6.87    2.58   0
   5  12   9   -3.36    4.57   0
   5 -12  -9    0.29    4.76   0
  -5  12  -9    0.69    3.04   0
  -5  12  -9    0.91    4.07   0
  -5  12  -9    4.59    4.31   0
  -5  12   9    0.72    4.04   0
  -5 -12  -9    2.57    4.58   0
  -5  12   9    2.89    3.15   0
   5  12  -9   -2.73    5.21   0
   0 -13  -9   -1.53    4.55   0
   0  13   9    4.71    3.76   0
   0  13  -9   -6.31    4.57   0
   1 -13  -9    5.34    3.76   0
   1  13   9    1.49    4.02   0
  -1  13  -9   15.87    3.81   0
  -1 -13  -9   16.16    3.88   0
  -1  13   9   10.94    4.35   0
   1  13  -9    2.11    4.76   0
  -2  13  -9   36.10    3.05   0
   2  13   9   34.30    4.50   0
   2 -13  -9   37.85    4.30   0
  -2  13  -9   39.03    4.42   0
  -2 -13  -9   41.43    3.91   0
  -2  13   9   33.27    4.26   0
   2  13  -9   35.07    4.27   0
  -2  13   9   27.41    3.00   0
   3  13   9    0.35    3.83   0
  -3  13  -9    7.91    2.82   0
   3 -13  -9   11.81    4.44   0
  -3  13  -9   15.22    4.16   0
  -3 -13  -9    3.72    4.19   0
  -3  13   9   10.12    3.98   0
   3  13  -9    7.43    4.00   0
  -3  13   9    7.57    2.77   0
   4  13   9   16.60    3.37   0
  -4  13  -9   13.20    2.62   0
  -4  13  -9   15.66    4.23   0
   4 -13  -9   14.40    4.23   0
   4  13  -9   10.07    4.61   0
  -4  13   9   12.79    3.84   0
  -4 -13  -9   12.37    4.48   0
  -4  13   9    3.43    3.16   0
   5  13   9   50.65    4.35   0
   5 -13  -9   50.58    5.73   0
  -5  13  -9   34.03    4.97   0
   5  13  -9   49.77    4.94   0
   0 -14  -9    8.34    4.57   0
   0  14   9   13.62    3.76   0
   0  14  -9    6.76    3.99   0
   1  14   9   21.77    4.90   0
   1 -14  -9   21.01    3.78   0
  -1  14  -9   16.98    4.57   0
  -1 -14  -9   26.75    4.07   0
  -1  14   9   17.98    3.56   0
   1  14  -9   19.61    4.50   0
  -2  14  -9   18.06    3.04   0
   2  14   9   16.88    3.75   0
   2 -14  -9   16.39    4.46   0
  -2  14  -9   14.32    3.78   0
  -2  14   9   10.73    2.87   0
  -2 -14  -9   17.13    3.97   0
  -2  14   9   17.57    3.83   0
   2  14  -9    6.39    3.86   0
   3  14   9   16.00    3.88   0
  -3  14  -9   19.51    2.76   0
   3 -14  -9   13.20    4.43   0
  -3  14  -9   14.11    4.55   0
  -3 -14  -9   19.76    4.79   0
  -3  14   9   16.17    4.09   0
   3  14  -9   25.02    4.16   0
  -3  14   9   17.36    2.47   0
   4  14   9    8.24    3.43   0
  -4  14  -9    9.72    2.58   0
  -4  14  -9   -0.07    4.74   0
   4 -14  -9   13.95    4.33   0
   4  14  -9    9.43    4.75   0
  -4  14   9    7.16    3.90   0
  -4 -14  -9    5.26    4.40   0
  -4  14   9    9.67    3.23   0
   0  15   9   49.31    4.25   0
   0 -15  -9   43.42    4.81   0
   0  15  -9   41.01    5.29   0
   1  15   9   43.68    4.64   0
   1 -15  -9   33.02    4.50   0
  -1  15  -9   30.39    5.01   0
  -1  15   9   38.01    4.44   0
  -1 -15  -9   43.63    4.41   0
   1  15  -9   27.62    4.33   0
  -2  15  -9   11.52    2.97   0
   2  15   9    8.44    4.43   0
   2 -15  -9   13.43    4.19   0
  -2  15  -9   13.63    3.99   0
  -2  15   9    7.98    2.83   0
  -2  15   9    9.45    4.01   0
  -2 -15  -9    5.91    4.21   0
   2  15  -9   16.40    4.84   0
  -3  15  -9    6.16    2.90   0
   3  15   9    4.60    4.36   0
  -3  15  -9   -0.40    4.61   0
   3 -15  -9   -2.76    4.85   0
   3  15  -9    4.98    3.67   0
  -3  15   9   11.70    4.43   0
  -3  15   9    2.60    3.08   0
  -3 -15  -9    4.30    4.88   0
  -4  15   9   -1.95    4.00   0
   0  16   9    5.35    4.75   0
   0 -16  -9   21.06    4.30   0
   0  16  -9   11.90    5.42   0
   1  16   9   45.64    4.49   0
  -1  16  -9   35.03    4.43   0
   1 -16  -9   37.69    5.11   0
  -1  16   9   31.45    4.84   0
   1  16  -9   37.12    4.97   0
  -1 -16  -9   44.10    4.56   0
  -2  16  -9   12.61    2.58   0
   2  16   9   11.61    4.27   0
  -2  16  -9   11.81    4.63   0
   2 -16  -9   13.52    3.71   0
   2  16  -9    6.33    4.33   0
  -2  16   9   11.20    3.96   0
  -2 -16  -9    7.58    5.18   0
  -2  16   9   13.28    3.21   0
  -3  16  -9    6.14    3.18   0
  -3  16  -9    6.97    4.74   0
   3  16   9   -1.77    4.06   0
   3 -16  -9    0.59    4.92   0
   3  16  -9    2.77    3.93   0
  -3  16   9    4.24    4.20   0
  -3  16   9    7.14    2.69   0
  -3 -16  -9    8.23    4.87   0
   0  17   9   -2.76    5.00   0
   0  17  -9    1.44    4.71   0
   0 -17  -9   -0.37    4.34   0
   1  17   9   19.04    4.44   0
  -1  17  -9    5.14    4.59   0
   1 -17  -9    4.88    4.42   0
   1  17  -9    5.66    4.47   0
  -1 -17  -9    0.66    5.34   0
  -1  17   9    1.75    5.01   0
  -2  17  -9    1.05    2.99   0
   2  17   9    1.76    4.45   0
  -2  17  -9   -6.41    5.34   0
   2 -17  -9    3.83    4.72   0
  -2  17   9   -3.04    3.05   0
  -2 -17  -9   -6.38    5.29   0
   0   0  10   24.88    3.31   0
   0   0 -10   21.33    3.83   0
   1   0 -10    0.93    4.47   0
  -1   0  10   -1.81    2.87   0
   1   0  10    1.94    4.02   0
   1   0 -10   -0.15    3.02   0
  -1   0 -10    0.20    3.68   0
   2   0 -10    4.39    4.07   0
  -2   0  10    4.43    3.36   0
   2   0  10    5.96    3.94   0
   2   0  10    2.46    3.41   0
   2   0 -10    3.38    3.37   0
  -2   0 -10    8.82    3.58   0
   3   0 -10   19.71    3.78   0
   3   0  10   19.55    3.18   0
   3   0 -10   15.13    3.66   0
   3   0  10   26.63    3.74   0
  -3   0 -10   17.09    3.70   0
  -4   0 -10   66.85    3.24   0
   4   0 -10   52.45    5.00   0
   4   0  10   77.64    3.95   0
   4   0 -10   64.70    3.04   0
   4   0  10   69.09    3.98   0
  -5   0 -10    3.70    3.35   0
   5   0 -10    6.60    2.71   0
   5   0 -10    7.33    5.67   0
   5   0  10    6.51    3.64   0
   5   0 -10    3.99    6.07   0
   6   0  10    5.29    3.62   0
  -6   0 -10    4.84    4.30   0
   6   0 -10   -0.53    3.24   0
   7   0  10   16.42    4.02   0
   7   0 -10   13.37    3.42   0
  -7   0 -10   10.04    5.17   0
   0   1  10   -1.35    3.83   0
   0   1 -10    1.63    3.82   0
   0  -1  10   -1.63    3.20   0
   0  -1 -10    1.37    3.75   0
  -1  -1  10    5.51    3.69   0
   1   1  10   14.71    3.30   0
  -1   1 -10   10.64    3.08   0
   1  -1 -10   10.35    3.74   0
   1   1 -10    9.88    5.89   0
   1  -1  10    7.81    3.30   0
  -1   1  10    8.36    3.58   0
   1   1 -10    7.97    3.67   0
  -1  -1 -10    7.66    2.99   0
   2  -1 -10   44.62    3.54   0
   2   1  10   46.06    4.09   0
   2  -1 -10   44.18    4.11   0
   2   1  10   57.57    4.10   0
  -2   1 -10   51.85    3.69   0
  -2  -1 -10   46.45    3.84   0
   2   1 -10   49.60    4.51   0
   2  -1  10   57.32    3.61   0
  -2   1  10   48.71    3.66   0
   2   1 -10   43.22    3.71   0
   3  -1 -10    0.71    3.66   0
   3  -1 -10    4.41    3.31   0
   3   1  10    3.19    3.71   0
   3   1  10    3.02    3.78   0
  -3   1 -10    3.82    3.40   0
  -3  -1 -10    2.29    3.58   0
   3  -1  10    4.89    2.92   0
   3   1 -10    1.82    3.33   0
   3  -1  10    3.03    3.66   0
  -3   1  10    1.91    3.67   0
   3   1 -10    1.39    3.24   0
   4  -1 -10    4.13    4.77   0
   4  -1 -10    5.59    3.23   0
   4   1  10    3.18    3.56   0
   4   1  10    6.49    3.62   0
  -4   1 -10    3.81    3.48   0
   4   1 -10    4.33    4.39   0
  -4  -1 -10    3.92    3.50   0
   4  -1  10    5.55    3.39   0
   4   1 -10    6.72    3.48   0
   4   1 -10    6.28    4.55   0
  -5   1 -10   48.27    3.65   0
   5  -1 -10   69.02    3.45   0
   5   1  10   57.32    3.68   0
   5   1  10   52.93    3.72   0
   5  -1 -10   48.18    6.67   0
   5  -1 -10   44.82    6.93   0
   5   1 -10   49.39    5.95   0
  -5  -1 -10   45.77    3.89   0
   5  -1  10   60.40    3.81   0
   5   1 -10   43.71    5.83   0
   5   1 -10   44.80    3.64   0
  -6   1 -10   40.12    4.19   0
   6  -1 -10   48.68    3.46   0
   6   1  10   41.79    3.58   0
   6  -1  10   45.01    4.04   0
   6   1 -10   28.79    3.22   0
  -6  -1 -10   31.54    4.29   0
   7  -1 -10   12.31    2.94   0
   7   1  10    7.47    3.64   0
  -7   1 -10    8.57    5.18   0
   7  -1  10   10.77    3.45   0
   7   1 -10    9.18    3.25   0
   0  -2 -10   12.55    3.89   0
   0   2 -10   17.54    3.18   0
   0   2  10   12.57    3.32   0
   1  -2 -10    8.62    3.11   0
  -1   2 -10    7.87    5.05   0
   1   2  10    7.41    6.47   0
  -1   2 -10    6.95    3.11   0
   1   2  10    7.10    3.39   0
  -1  -2 -10    5.40    3.73   0
   1   2 -10    5.42    3.09   0
  -1   2  10    8.41    2.98   0
   2  -2 -10    9.98    3.32   0
   2  -2 -10   10.26    3.65   0
   2   2  10    9.47    4.81   0
   2   2  10    8.83    3.65   0
  -2   2 -10   18.61    3.69   0
  -2  -2 -10   12.76    3.61   0
  -2   2  10   12.18    3.41   0
   2   2 -10   12.64    3.33   0
   3  -2 -10    5.51    3.71   0
   3  -2 -10    8.23    3.46   0
   3   2  10    2.95    4.06   0
   3   2  10    9.14    3.05   0
  -3   2 -10    3.29    3.43   0
  -3  -2 -10    6.98    2.94   0
   3   2 -10    5.46    3.37   0
   3  -2  10    5.52    3.34   0
  -3   2  10    7.77    3.78   0
   3   2 -10    2.89    3.44   0
   4   2  10   58.37    3.82   0
   4  -2 -10   86.33    3.93   0
   4  -2 -10   50.41    5.34   0
   4   2  10   56.26    3.82   0
  -4   2 -10   62.66    3.76   0
  -4  -2 -10   53.07    3.64   0
   4  -2  10   62.92    3.31   0
   4   2 -10   55.21    3.64   0
   4   2 -10   61.26    4.66   0
   4   2 -10   45.67    4.56   0
  -5   2 -10   40.91    3.51   0
   5  -2 -10   35.77    6.79   0
   5  -2 -10   63.14    3.65   0
   5   2  10   38.98    3.04   0
   5   2  10   40.42    3.70   0
   5   2 -10   35.50    5.56   0
   5   2 -10   37.78    3.04   0
   5  -2  10   50.85    3.56   0
  -5  -2 -10   39.69    4.07   0
   5   2 -10   43.14    5.89   0
  -6   2 -10   -1.33    3.53   0
   6  -2 -10   -2.35    3.27   0
   6   2  10   -1.83    3.63   0
   6   2  10    3.47    3.70   0
   6   2 -10    0.16    2.68   0
  -6  -2 -10   -3.08    3.70   0
   6  -2  10   -4.68    4.03   0
   7  -2 -10    8.96    3.34   0
  -7   2 -10    7.76    4.92   0
  -7   2 -10    7.23    5.01   0
   7   2  10    5.20    3.64   0
   7  -2  10    7.30    4.34   0
   7   2 -10    8.51    2.83   0
   0  -3 -10   -0.05    3.29   0
   0   3  10    0.94    4.66   0
   0   3 -10   -0.47    3.13   0
   0   3  10   -1.66    3.23   0
  -1   3 -10   35.89    4.02   0
   1  -3 -10   40.15    3.23   0
  -1   3 -10   42.63    4.05   0
   1   3  10   43.96    4.37   0
  -1  -3 -10   50.43    3.47   0
  -1   3  10   38.09    4.86   0
   1   3 -10   43.64    4.02   0
  -1   3  10   45.33    3.79   0
   2  -3 -10    3.91    3.45   0
  -2   3 -10    1.43    3.90   0
  -2   3 -10   -1.29    3.07   0
   2   3  10    4.04    3.58   0
  -2  -3 -10    2.16    3.59   0
   2   3 -10    1.02    3.50   0
  -2   3  10    2.79    3.35   0
   3  -3 -10    1.32    3.16   0
   3  -3 -10    5.51    3.84   0
   3   3  10   -1.35    3.55   0
   3   3  10   -2.46    3.82   0
  -3   3 -10   -0.28    2.97   0
  -3  -3 -10   -3.78    3.84   0
  -3   3  10    0.09    3.14   0
   3   3 -10    1.30    3.69   0
   3   3 -10   -0.54    3.32   0
   4  -3 -10   38.33    3.83   0
   4   3  10   36.62    3.62   0
   4  -3 -10   36.95    4.86   0
   4   3  10   32.96    3.78   0
  -4   3 -10   33.64    3.68   0
   4  -3  10   40.27    3.19   0
  -4  -3 -10   33.81    3.62   0
  -4   3  10   37.28    4.42   0
   4   3 -10   31.87    4.20   0
   4   3 -10   41.36    4.48   0
   5  -3 -10   46.85    6.53   0
   5  -3 -10   54.86    3.52   0
   5   3  10   44.15    3.49   0
   5   3  10   38.23    3.69   0
  -5   3 -10   43.10    3.53   0
  -5  -3 -10   39.16    3.70   0
   5   3 -10   31.83    3.59   0
   5  -3  10   61.05    3.33   0
   5   3 -10   50.58    5.58   0
   5   3 -10   35.68    5.13   0
  -6   3 -10    6.46    3.53   0
   6   3  10    7.65    3.69   0
   6   3  10    7.31    3.72   0
   6  -3 -10   10.07    3.39   0
   6  -3  10   17.82    3.89   0
   6   3 -10    3.73    3.34   0
  -6  -3 -10    9.34    4.21   0
   7  -3 -10   12.10    3.40   0
  -7   3 -10    5.01    4.80   0
   7   3  10   13.14    3.93   0
  -7   3 -10    3.31    5.00   0
   7  -3  10   12.66    3.73   0
   7   3 -10    6.58    2.92   0
   0   4 -10    1.21    3.21   0
   0  -4 -10    3.85    4.03   0
   0   4  10   -1.19    3.82   0
  -1   4 -10    9.62    3.64   0
   1  -4 -10    6.64    3.72   0
  -1   4 -10   10.17    3.15   0
   1   4  10    8.43    3.36   0
  -1  -4 -10   13.11    3.22   0
  -1   4  10    6.30    3.42   0
   1   4 -10    9.83    3.26   0
  -1   4  10    8.43    3.59   0
   2  -4 -10   15.98    3.57   0
  -2   4 -10   15.41    3.47   0
  -2   4 -10   22.28    3.20   0
   2   4  10   21.43    3.81   0
  -2  -4 -10   15.80    3.80   0
   2   4 -10   18.41    3.84   0
  -2   4  10   15.67    3.21   0
   3  -4 -10  220.53    5.06   0
  -3   4 -10  215.08    4.39   0
   3  -4 -10  197.91    5.82   0
  -3   4 -10  224.23    4.57   0
   3   4  10  241.00    4.27   0
  -3  -4 -10  243.15    4.32   0
   3   4 -10  224.84    4.69   0
  -3   4  10  218.98    4.83   0
   3   4 -10  230.41    4.74   0
   4  -4 -10  123.80    4.09   0
   4   4  10   77.34    3.78   0
   4  -4 -10   76.02    5.37   0
   4   4  10   80.50    3.97   0
  -4   4 -10   73.99    3.98   0
  -4  -4 -10   73.79    3.78   0
   4   4 -10   76.58    4.71   0
  -4   4  10   70.16    4.60   0
   4   4 -10   59.11    4.27   0
   5  -4 -10   14.34    3.26   0
   5  -4 -10   10.13    5.72   0
   5   4  10   11.64    3.20   0
   5   4  10   11.36    3.33   0
  -5   4 -10   12.28    3.32   0
   5  -4  10   10.20    3.27   0
  -5  -4 -10   10.94    3.45   0
   5   4 -10    8.15    3.51   0
   5   4 -10   10.19    4.77   0
   5   4 -10    4.11    4.49   0
  -6   4 -10   12.67    4.11   0
   6  -4 -10   14.92    3.43   0
   6   4  10    9.19    3.54   0
   6   4  10   10.69    3.78   0
  -6   4 -10   12.29    4.15   0
   6   4 -10   11.64    8.11   0
   6   4 -10   12.69    3.38   0
  -6  -4 -10   17.38    4.39   0
   6   4 -10   16.72    8.85   0
   6  -4  10   24.03    3.66   0
   7  -4 -10    7.35    3.50   0
   7   4  10    1.44    3.94   0
   7   4  10    5.75    4.73   0
  -7   4 -10    6.22    5.29   0
   7  -4  10    3.47    4.57   0
   7   4 -10    2.94    2.93   0
   0  -5 -10   38.68    4.31   0
   0   5 -10   39.90    3.56   0
   0   5  10   35.47    3.43   0
  -1   5 -10    9.25    3.47   0
   1  -5 -10    9.95    3.11   0
  -1   5 -10    6.15    3.82   0
   1   5  10    8.93    3.38   0
  -1  -5 -10   14.00    3.22   0
   1   5 -10    5.18    3.77   0
  -1   5  10   11.75    3.61   0
  -2   5 -10   67.21    3.13   0
   2  -5 -10   78.68    4.02   0
  -2   5 -10   77.38    4.28   0
   2   5  10   80.94    3.45   0
  -2  -5 -10   80.68    3.46   0
  -2   5  10   69.31    3.34   0
   2   5 -10   79.11    4.21   0
   2   5 -10   78.79    3.68   0
  -2   5  10   73.71    3.72   0
  -3   5 -10   53.49    3.30   0
   3  -5 -10   63.49    4.32   0
  -3   5 -10   61.83    4.16   0
   3   5  10   66.98    4.12   0
   3   5 -10   54.23    3.85   0
  -3  -5 -10   60.98    4.12   0
  -3   5  10   61.32    3.63   0
   3   5 -10   59.33    3.89   0
  -3   5  10   61.51    3.83   0
   4  -5 -10   12.69    2.96   0
  -4   5 -10   16.77    3.36   0
  -4   5 -10   12.71    3.06   0
   4   5  10   11.69    3.53   0
   4  -5 -10   13.42    4.41   0
   4   5 -10   16.03    3.83   0
  -4  -5 -10   17.29    3.00   0
   4   5 -10   12.60    4.02   0
  -4   5  10   10.65    3.98   0
   5  -5 -10   30.38    3.72   0
   5  -5 -10   21.65    5.77   0
   5   5  10   25.77    3.39   0
   5   5  10   28.33    3.53   0
  -5   5 -10   23.29    3.42   0
  -5   5 -10   23.30    3.84   0
   5   5 -10   24.79    4.82   0
  -5  -5 -10   25.55    3.63   0
  -5   5  10   21.96    5.30   0
   5   5 -10   21.23    4.48   0
  -6   5 -10    1.18    4.30   0
   6  -5 -10    3.17    3.37   0
   6   5  10    1.05    3.91   0
   6   5  10    4.23    3.70   0
  -6   5 -10    3.70    3.75   0
   6   5 -10    1.35    2.96   0
  -6  -5 -10   -0.25    3.98   0
   6   5 -10    1.19    7.05   0
   6   5 -10    0.00    5.95   0
   0   6  10   43.75    3.56   0
   0  -6 -10   46.39    3.62   0
   0   6 -10   45.72    3.56   0
   0   6 -10   39.78    4.13   0
   1  -6 -10   47.98    4.03   0
  -1   6 -10   57.72    4.11   0
   1   6  10   54.02    3.55   0
  -1   6  10   52.94    4.01   0
  -1  -6 -10   51.12    4.23   0
   1   6 -10   50.55    3.61   0
   1   6 -10   49.21    3.68   0
  -2   6 -10    8.08    2.74   0
   2  -6 -10   13.85    3.86   0
  -2   6 -10   13.96    3.78   0
   2   6  10   12.55    3.10   0
  -2   6  10   11.93    2.77   0
  -2  -6 -10    7.70    3.20   0
   2   6 -10    7.24    3.90   0
   2   6 -10   14.66    3.84   0
  -2   6  10    8.03    3.57   0
  -3   6 -10    6.40    3.06   0
  -3   6 -10   -1.19    3.89   0
   3  -6 -10    0.79    3.51   0
   3   6  10    9.46    3.61   0
  -3   6  10    6.99    3.13   0
  -3  -6 -10    2.98    3.35   0
   3   6 -10    6.06    3.47   0
   3   6 -10    3.23    3.62   0
  -3   6  10    2.26    3.16   0
   4  -6 -10   18.03    4.24   0
  -4   6 -10   21.78    3.44   0
  -4   6 -10   20.69    3.58   0
  -4   6 -10   17.65    3.51   0
   4   6  10   18.21    3.58   0
  -4   6  10   16.46    3.52   0
  -4  -6 -10   25.54    3.77   0
   4   6 -10   16.94    4.07   0
  -4   6  10   16.39    3.74   0
   4   6 -10   24.33    3.91   0
  -5   6 -10    2.98    3.42   0
   5  -6 -10    2.98    5.37   0
   5   6  10    2.65    3.57   0
  -5   6 -10    2.58    3.58   0
   5   6 -10    1.61    4.22   0
  -5  -6 -10    3.98    4.10   0
   5   6 -10    1.83    4.19   0
  -5   6  10    1.66    4.47   0
  -6   6 -10    9.79    3.94   0
   6   6  10    3.96    3.83   0
   6   6  10    3.72    3.83   0
  -6   6 -10    1.83    4.08   0
   6   6 -10    3.22    3.10   0
  -6  -6 -10    5.82    4.22   0
   6   6 -10    4.74    5.25   0
   6   6 -10    5.30    5.74   0
   0   7  10   -0.54    3.98   0
   0   7 -10    4.28    4.18   0
   0  -7 -10    0.94    4.16   0
   1   7  10   10.19    4.15   0
  -1   7 -10    7.57    4.26   0
  -1   7 -10    6.38    4.09   0
   1  -7 -10    4.42    3.40   0
  -1   7  10    8.46    3.92   0
  -1   7  10    6.42    2.76   0
   1   7 -10    7.59    3.39   0
  -1  -7 -10   10.57    4.04   0
  -2   7 -10   40.34    3.54   0
  -2   7 -10   42.50    2.96   0
  -2   7 -10   46.99    3.46   0
   2  -7 -10   50.69    4.06   0
   2   7  10   48.30    3.44   0
  -2   7  10   38.72    3.65   0
  -2  -7 -10   46.88    3.62   0
  -2   7  10   33.33    2.89   0
   2   7 -10   46.92    3.94   0
  -3   7 -10   13.05    3.01   0
  -3   7 -10   13.69    3.12   0
  -3   7 -10   17.64    3.09   0
   3  -7 -10    9.25    3.79   0
   3   7  10   18.89    3.73   0
   3   7 -10   16.89    3.67   0
  -3   7  10   12.34    2.94   0
  -3  -7 -10   20.11    3.92   0
  -3   7  10   12.90    3.25   0
  -4   7 -10   13.36    3.45   0
   4  -7 -10   19.58    4.41   0
  -4   7 -10   10.95    2.69   0
  -4   7 -10   16.32    3.48   0
   4   7  10   16.37    2.95   0
  -4   7  10   12.57    3.41   0
   4   7 -10   17.02    3.62   0
  -4  -7 -10   17.23    3.85   0
   4   7 -10   13.99    3.76   0
  -4   7  10   14.13    4.01   0
  -5   7 -10    4.52    3.86   0
  -5   7 -10    6.12    3.08   0
   5  -7 -10    7.95    5.01   0
  -5   7 -10    7.32    3.71   0
   5   7  10   11.77    3.46   0
   5   7 -10    6.28    4.72   0
   5   7 -10    5.92    4.45   0
  -5  -7 -10    9.54    3.81   0
  -5   7  10    8.48    4.54   0
   6   7  10    2.19    3.82   0
   6   7  10   -2.76    3.90   0
  -6   7 -10    3.26    3.83   0
  -6   7 -10    5.64    4.08   0
   6   7 -10    4.24    5.01   0
  -6  -7 -10    6.06    4.23   0
   6   7 -10   -5.07    5.81   0
   0   8  10  158.33    4.92   0
   0   8 -10  155.51    4.26   0
   0  -8 -10  162.14    4.38   0
   1   8  10   21.48    4.18   0
  -1   8 -10    9.41    3.66   0
   1  -8 -10    8.05    3.43   0
  -1   8  10   13.06    3.88   0
  -1   8  10   11.12    2.78   0
  -1  -8 -10   16.04    3.51   0
   1   8 -10   14.83    4.19   0
   2   8  10    5.03    3.57   0
  -2   8 -10    9.21    2.95   0
  -2   8 -10   12.58    3.20   0
   2  -8 -10    5.98    4.13   0
  -2   8 -10    7.51    3.82   0
  -2   8  10    3.92    3.74   0
  -2   8  10   10.01    2.91   0
   2   8 -10    5.02    4.05   0
  -2  -8 -10    6.47    4.18   0
  -3   8 -10   34.86    2.90   0
  -3   8 -10   46.76    3.22   0
  -3   8 -10   46.62    3.95   0
   3  -8 -10   39.14    3.83   0
   3   8  10   41.61    3.70   0
  -3   8  10   45.79    3.73   0
   3   8 -10   48.51    3.92   0
  -3   8  10   41.34    2.87   0
  -3  -8 -10   54.11    3.47   0
   4  -8 -10   -0.73    4.02   0
  -4   8 -10   -1.33    2.86   0
  -4   8 -10    0.74    3.43   0
  -4   8 -10    0.27    2.77   0
   4   8  10    0.66    3.50   0
  -4   8  10    0.54    3.13   0
   4   8 -10   -1.04    3.75   0
  -4  -8 -10    0.95    3.77   0
  -4   8  10    1.79    3.80   0
  -5   8 -10   19.66    3.45   0
  -5   8 -10   18.47    3.90   0
   5  -8 -10   12.37    5.32   0
   5   8  10   19.80    3.76   0
  -5   8 -10   13.62    3.98   0
   5   8 -10   20.14    4.93   0
  -5   8  10   14.86    3.60   0
   5   8 -10   17.63    4.27   0
  -5  -8 -10   23.66    4.09   0
  -5   8  10   17.63    4.57   0
  -6   8 -10   19.99    4.54   0
   6   8  10   12.60    4.02   0
  -6   8 -10   12.44    4.44   0
   6  -8 -10   12.83    7.12   0
  -6   8  10   14.06    6.77   0
   6   8 -10    8.83    5.20   0
   6   8 -10   11.03    5.56   0
  -6  -8 -10   15.34    4.63   0
   0   9  10   -0.80    3.43   0
   0  -9 -10   -0.13    4.20   0
   0   9 -10    3.97    4.27   0
   1   9  10   24.40    3.47   0
  -1   9 -10   21.78    4.37   0
   1  -9 -10   19.94    4.14   0
  -1   9  10   18.13    3.44   0
  -1   9  10   18.08    2.90   0
   1   9 -10   21.22    4.18   0
  -1  -9 -10   23.11    4.19   0
   2   9  10   30.02    4.04   0
  -2   9 -10   26.75    3.40   0
  -2   9 -10   27.92    3.04   0
   2  -9 -10   35.49    4.17   0
  -2   9  10   34.00    3.79   0
   2   9 -10   25.23    3.99   0
  -2   9  10   30.99    2.81   0
  -2  -9 -10   42.99    4.24   0
   3   9  10   14.08    3.17   0
  -3   9 -10   16.57    3.22   0
   3  -9 -10   24.41    4.12   0
  -3   9 -10   14.16    2.78   0
  -3   9 -10   18.72    3.76   0
  -3   9  10   14.74    3.31   0
  -3   9  10   13.95    2.87   0
  -3  -9 -10   12.19    3.36   0
   3   9 -10   21.07    3.96   0
   4  -9 -10    6.22    4.41   0
  -4   9 -10   10.53    2.88   0
  -4   9 -10    2.52    3.67   0
  -4   9 -10    5.15    3.06   0
   4   9  10    0.43    3.71   0
  -4   9  10    6.65    3.13   0
   4   9 -10    7.33    3.84   0
  -4  -9 -10    7.62    4.14   0
  -4   9  10    4.22    3.56   0
  -5   9 -10    4.42    3.44   0
  -5   9 -10   -1.11    4.14   0
  -5   9 -10    2.58    3.86   0
   5  -9 -10    4.44    4.99   0
   5   9  10   -2.06    3.81   0
  -5   9  10    4.65    3.27   0
   5   9 -10    2.11    4.84   0
   5   9 -10    5.11    5.16   0
  -5   9  10    4.88    4.38   0
  -5  -9 -10    4.97    4.43   0
  -6   9 -10    5.32    4.59   0
   6  -9 -10    6.18    5.93   0
  -6   9 -10   -1.06    3.52   0
  -6   9 -10    1.90    4.29   0
   6   9  10   13.08    4.05   0
  -6  -9 -10    9.78    4.50   0
   6   9 -10    8.01    5.09   0
  -6   9  10    4.15    5.74   0
   6   9 -10    5.75    5.54   0
   0  10  10    7.84    3.46   0
   0  10 -10    1.18    4.10   0
   0 -10 -10    0.19    4.22   0
   1  10  10   57.56    3.78   0
  -1  10 -10   68.14    4.41   0
   1 -10 -10   60.98    4.31   0
  -1  10  10   47.28    3.41   0
   1  10 -10   60.66    4.38   0
  -1 -10 -10   75.73    4.59   0
   2 -10 -10   28.25    4.17   0
   2  10  10   28.54    4.24   0
  -2  10 -10   22.53    3.00   0
  -2  10 -10   23.11    3.54   0
   2  10 -10   22.55    3.90   0
  -2  10  10   24.83    3.75   0
  -2  10  10   22.60    2.65   0
  -2 -10 -10   37.49    4.48   0
   3  10  10   10.92    3.19   0
  -3  10 -10   13.90    2.67   0
  -3  10 -10    9.39    3.74   0
  -3  10 -10   17.50    3.39   0
   3 -10 -10   16.93    3.72   0
  -3  10  10   15.53    3.30   0
  -3  10  10   11.12    2.78   0
   3  10 -10   15.98    3.90   0
  -3 -10 -10   21.01    4.12   0
  -4  10 -10   10.62    2.93   0
   4 -10 -10    4.97    4.54   0
  -4  10 -10    6.39    3.74   0
  -4  10 -10    8.39    3.62   0
   4  10  10    1.18    3.93   0
  -4  10  10    6.95    3.73   0
  -4  10  10    4.20    3.16   0
   4  10 -10    1.74    4.09   0
  -4 -10 -10    3.02    3.48   0
  -5  10 -10   10.24    3.95   0
  -5  10 -10   -3.19    3.67   0
  -5  10 -10    1.58    4.01   0
   5  10  10    3.96    3.83   0
   5 -10 -10    2.70    5.24   0
   5  10 -10   11.51    4.80   0
  -5  10  10   10.09    3.00   0
  -5  10  10    2.99    4.35   0
  -5 -10 -10    3.23    4.46   0
   0  11  10    9.92    4.37   0
   0  11 -10    9.81    3.63   0
   0 -11 -10    8.36    4.54   0
   1  11  10   12.46    4.56   0
  -1  11 -10   10.70    4.46   0
   1 -11 -10    2.92    3.36   0
   1  11 -10    9.52    3.69   0
  -1  11  10    9.65    3.70   0
  -1 -11 -10    6.20    3.81   0
   2 -11 -10   53.01    4.08   0
   2  11  10   43.95    3.70   0
  -2  11 -10   36.43    2.95   0
  -2  11 -10   43.40    3.67   0
  -2  11  10   40.50    3.96   0
  -2  11  10   35.58    2.85   0
   2  11 -10   39.56    3.61   0
  -2 -11 -10   36.14    3.98   0
   3  11  10   21.64    4.00   0
   3 -11 -10   18.88    3.82   0
  -3  11 -10   25.66    4.08   0
  -3  11 -10   17.95    2.75   0
  -3  11  10   23.24    3.58   0
   3  11 -10   18.53    4.02   0
  -3  11  10   18.89    2.89   0
  -3 -11 -10   25.12    4.34   0
   4  11  10   14.48    3.74   0
  -4  11 -10   -0.65    3.92   0
  -4  11 -10    4.00    2.83   0
   4 -11 -10    1.45    4.01   0
  -4  11 -10    7.73    3.59   0
  -4  11  10    4.84    3.46   0
   4  11 -10    5.00    4.15   0
  -4  11  10    3.05    3.05   0
  -4 -11 -10    4.06    4.02   0
   5 -11 -10    5.68    4.91   0
  -5  11 -10    3.06    4.05   0
  -5  11 -10    1.63    3.63   0
  -5  11 -10    5.37    3.91   0
   5  11  10    5.32    3.98   0
  -5 -11 -10    4.33    4.91   0
   5  11 -10   -0.20    4.42   0
  -5  11  10    4.53    3.02   0
  -5  11  10    4.17    4.60   0
   0 -12 -10   32.49    3.95   0
   0  12 -10   22.80    4.76   0
   0  12  10   18.59    3.74   0
   1 -12 -10   19.33    4.38   0
  -1  12 -10   11.22    3.87   0
   1  12  10   29.12    4.54   0
  -1  12  10   20.23    3.39   0
   1  12 -10   16.10    4.62   0
  -1 -12 -10   26.80    4.55   0
   2  12  10   13.37    4.33   0
  -2  12 -10    5.49    2.90   0
   2 -12 -10   13.25    4.27   0
  -2  12 -10   11.57    4.58   0
  -2  12  10    9.70    3.29   0
  -2  12  10    5.93    2.32   0
   2  12 -10   11.29    4.19   0
  -2 -12 -10   15.30    4.51   0
   3  12  10    7.30    3.37   0
  -3  12 -10   14.61    3.49   0
  -3  12 -10   12.57    2.49   0
   3 -12 -10   19.71    4.00   0
  -3 -12 -10   19.57    4.44   0
  -3  12  10   17.88    3.82   0
  -3  12  10   14.81    2.93   0
   3  12 -10   22.73    4.18   0
   4  12  10    0.63    3.22   0
  -4  12 -10    4.64    3.46   0
  -4  12 -10    4.67    2.97   0
  -4  12 -10    4.34    3.12   0
   4 -12 -10   10.08    4.18   0
  -4 -12 -10   -0.72    4.18   0
  -4  12  10   -1.66    3.63   0
   4  12 -10    5.32    4.25   0
  -4  12  10    3.40    3.24   0
   5 -12 -10   12.36    4.99   0
  -5  12 -10    3.87    3.58   0
  -5  12 -10    3.26    4.31   0
  -5  12 -10    3.97    4.28   0
   5  12  10    3.24    3.63   0
  -5  12  10    8.23    4.08   0
   5  12 -10    9.53    4.77   0
  -5 -12 -10   12.48    4.66   0
  -5  12  10   10.89    3.61   0
   0 -13 -10   18.56    4.69   0
   0  13  10   15.61    3.83   0
   0  13 -10   17.50    4.52   0
   1 -13 -10   23.55    3.81   0
   1  13  10   29.35    4.68   0
  -1  13 -10   24.18    3.94   0
  -1 -13 -10   33.16    4.05   0
  -1  13  10   23.28    3.66   0
   1  13 -10   35.34    4.64   0
  -2  13 -10   36.04    3.84   0
   2  13  10   42.41    4.58   0
  -2  13 -10   34.86    2.65   0
   2 -13 -10   33.80    4.49   0
  -2 -13 -10   31.84    3.95   0
  -2  13  10   33.91    3.30   0
  -2  13  10   29.22    2.96   0
   2  13 -10   39.59    3.74   0
  -3  13 -10   -3.67    4.11   0
   3  13  10   -2.56    4.15   0
  -3  13 -10    0.63    2.42   0
   3 -13 -10    7.21    4.18   0
  -3 -13 -10    5.18    4.28   0
  -3  13  10    5.02    4.09   0
  -3  13  10    1.84    2.93   0
   3  13 -10    2.01    3.46   0
   4  13  10    6.00    3.75   0
  -4  13 -10    7.38    2.74   0
  -4  13 -10   10.67    4.03   0
   4 -13 -10    7.03    4.65   0
  -4  13 -10    7.29    4.31   0
  -4  13  10    8.47    3.78   0
  -4 -13 -10   11.92    4.08   0
   4  13 -10    7.81    4.45   0
  -4  13  10    4.61    3.21   0
   0 -14 -10    2.71    4.69   0
   0  14  10    8.10    4.63   0
   0  14 -10   11.83    4.14   0
   1  14  10   27.98    4.79   0
   1 -14 -10   27.44    3.80   0
  -1  14 -10   18.62    4.79   0
  -1 -14 -10   21.18    4.67   0
   1  14 -10   18.79    4.57   0
  -1  14  10   17.02    4.08   0
  -2  14 -10   17.33    2.80   0
   2  14  10   14.47    4.55   0
   2 -14 -10   22.38    4.27   0
  -2  14 -10   15.66    4.16   0
  -2 -14 -10   20.52    4.17   0
  -2  14  10   19.07    3.74   0
   2  14 -10    7.06    3.77   0
  -2  14  10   20.84    3.02   0
   3  14  10    3.84    4.22   0
  -3  14 -10    1.55    2.78   0
   3 -14 -10    4.10    4.51   0
  -3  14 -10    2.15    4.49   0
  -3 -14 -10    7.87    3.95   0
  -3  14  10    4.69    4.10   0
  -3  14  10    0.60    3.24   0
   3  14 -10    0.50    4.46   0
   4  14  10    5.64    3.97   0
  -4  14 -10    9.12    2.80   0
  -4  14 -10    7.14    4.43   0
  -4  14 -10    2.96    4.74   0
   4 -14 -10    5.02    4.62   0
  -4  14  10    1.09    4.11   0
  -4 -14 -10    4.75    4.53   0
   4  14 -10    3.30    4.81   0
  -4  14  10    9.41    2.87   0
   0  15  10    7.21    3.99   0
   0 -15 -10   18.47    4.99   0
   0  15 -10    8.33    4.37   0
   1  15  10    7.04    4.35   0
   1 -15 -10   11.10    4.64   0
  -1  15 -10   -0.34    5.24   0
  -1  15  10    8.81    3.82   0
   1  15 -10    2.79    4.17   0
  -1 -15 -10   11.19    4.30   0
  -2  15 -10    5.12    2.93   0
   2  15  10    2.68    3.88   0
   2 -15 -10   11.58    4.48   0
  -2  15 -10    0.27    4.09   0
  -2  15  10    3.35    3.09   0
  -2  15  10    3.19    3.93   0
  -2 -15 -10    1.54    3.94   0
   2  15 -10    0.63    4.83   0
   3  15  10   -6.54    4.01   0
  -3  15 -10    4.54    2.96   0
   3 -15 -10    3.25    4.74   0
  -3  15 -10   -1.25    4.50   0
   3  15 -10    3.55    3.70   0
  -3  15  10    4.33    4.26   0
  -3  15  10   -1.49    2.86   0
  -3 -15 -10   10.52    4.74   0
   0 -16 -10   -3.58    4.82   0
   0  16 -10   -2.13    5.26   0
   0  16  10    9.23    4.70   0
   1  16  10   19.28    4.57   0
   1 -16 -10   18.20    5.09   0
  -1  16 -10   30.03    5.16   0
  -1  16  10   19.99    4.58   0
  -1 -16 -10   20.25    4.48   0
   1  16 -10   23.57    4.56   0
  -2  16 -10    4.81    2.92   0
   2  16  10    7.90    4.27   0
   2 -16 -10    7.03    3.71   0
  -2  16 -10    4.22    4.38   0
  -2  16  10   -0.61    3.23   0
  -2  16  10    0.62    4.17   0
   2  16 -10   -3.24    4.32   0
  -2 -16 -10   -2.36    4.46   0
   0  17  10   -2.16    5.10   0
   0  17 -10   10.49    5.31   0
   0 -17 -10    9.11    4.44   0
   1  17  10   -3.75    5.50   0
  -1  17 -10    1.94    4.61   0
   1 -17 -10    0.16    4.94   0
  -1  17  10   -2.01    5.10   0
   1  17 -10   -1.34    5.54   0
  -1 -17 -10    9.64    4.86   0
   1   0 -11   15.76    5.07   0
  -1   0  11   19.09    3.20   0
   1   0  11   16.41    3.96   0
   1   0 -11   17.18    3.72   0
  -1   0 -11   13.94    3.74   0
   2   0  11   29.19    3.95   0
   2   0 -11   26.13    4.25   0
  -2   0  11   32.76    3.40   0
   2   0  11   36.20    4.05   0
  -2   0 -11   28.20    3.06   0
   2   0 -11   26.71    3.39   0
   3   0 -11    1.06    3.11   0
   3   0  11   -1.90    3.08   0
   3   0 -11   -0.48    3.07   0
   3   0  11    0.23    3.22   0
  -3   0 -11    2.45    2.93   0
  -4   0 -11   19.92    2.95   0
   4   0 -11   18.12    4.26   0
   4   0  11   16.72    3.61   0
   4   0 -11   21.75    3.25   0
   4   0  11   21.06    3.54   0
  -5   0 -11    1.09    3.21   0
   5   0  11   -3.20    3.50   0
   5   0 -11    1.55    3.09   0
   5   0 -11   -0.28    5.03   0
   5   0 -11   -0.71    5.17   0
   6   0  11   16.80    3.85   0
  -6   0 -11   15.63    4.16   0
   6   0 -11   17.33    3.09   0
   7   0  11    9.60    3.92   0
   7   0 -11    6.57    3.58   0
   0  -1  11  115.64    4.20   0
   0   1  11  120.50    3.85   0
   0   1 -11  121.18    4.11   0
   0  -1 -11  121.51    3.77   0
  -1  -1  11   14.64    3.81   0
   1   1  11   13.81    3.33   0
  -1   1 -11   14.96    3.66   0
   1  -1 -11   14.40    3.14   0
   1   1 -11   13.67    5.65   0
   1  -1  11   16.59    3.86   0
  -1   1  11   14.51    3.71   0
   1   1 -11   10.14    3.76   0
  -1  -1 -11   16.34    3.73   0
   2  -1 -11   16.90    3.47   0
   2  -1 -11   16.22    3.84   0
   2   1  11   14.06    3.80   0
   2   1  11   21.33    3.32   0
  -2   1 -11   16.00    3.67   0
  -2  -1 -11   17.77    3.54   0
   2   1 -11   21.78    4.36   0
   2  -1  11   20.36    4.10   0
  -2   1  11   21.41    3.32   0
   2   1 -11   14.53    3.40   0
   3  -1 -11   29.73    3.34   0
   3  -1 -11   33.78    3.91   0
   3   1  11   35.69    4.02   0
   3   1  11   28.55    4.17   0
  -3   1 -11   32.48    3.86   0
  -3  -1 -11   36.31    3.89   0
   3  -1  11   36.70    3.27   0
   3   1 -11   29.62    3.72   0
   3  -1  11   29.97    4.16   0
  -3   1  11   30.33    3.73   0
   3   1 -11   29.88    3.86   0
   4  -1 -11   10.55    4.42   0
   4  -1 -11    9.93    3.20   0
   4   1  11   12.10    3.32   0
   4   1  11   13.66    3.71   0
  -4   1 -11    5.28    2.89   0
   4   1 -11   10.82    3.86   0
  -4  -1 -11    8.97    3.38   0
   4  -1  11   11.80    3.40   0
   4   1 -11    4.41    3.34   0
  -5   1 -11    6.36    3.23   0
   5  -1 -11    8.28    5.07   0
   5  -1 -11    0.92    3.21   0
   5   1  11    8.49    3.25   0
   5   1  11    6.16    3.32   0
   5  -1 -11    9.53    5.57   0
  -5  -1 -11    8.26    3.21   0
   5  -1  11   12.94    3.38   0
   5   1 -11    5.63    4.85   0
   5   1 -11    7.48    2.61   0
   5   1 -11    7.13    5.20   0
  -6   1 -11    2.57    3.66   0
   6  -1 -11    5.29    3.07   0
   6   1  11    9.63    3.60   0
   6  -1  11    6.54    4.26   0
  -6  -1 -11    5.15    3.75   0
   6   1 -11    7.74    2.72   0
   7  -1 -11    6.91    3.01   0
   7   1  11    0.29    3.79   0
   7  -1  11    4.30    4.21   0
   7   1 -11    8.13    3.32   0
   0  -2 -11   46.85    3.36   0
   0   2  11   46.42    3.92   0
   0   2 -11   47.58    4.04   0
   1  -2 -11   78.04    4.16   0
  -1   2 -11   82.11    6.53   0
   1   2  11   70.34    8.69   0
   1   2  11   93.12    3.74   0
  -1   2 -11   81.72    3.48   0
  -1  -2 -11   76.94    4.09   0
  -1   2  11   81.42    3.92   0
   1   2 -11   70.96    4.20   0
   2  -2 -11   23.62    3.50   0
   2  -2 -11   24.08    3.84   0
   2   2  11   23.73    4.56   0
   2   2  11   32.04    3.89   0
  -2   2 -11   26.04    3.12   0
  -2  -2 -11   26.52    3.68   0
  -2   2  11   25.74    3.48   0
   2   2 -11   27.59    3.56   0
   3  -2 -11   34.27    3.84   0
   3  -2 -11   46.07    3.35   0
   3   2  11   50.00    4.71   0
   3   2  11   46.26    4.08   0
  -3   2 -11   42.28    3.89   0
  -3  -2 -11   48.52    3.93   0
   3   2 -11   37.00    3.57   0
  -3   2  11   43.55    3.44   0
   3   2 -11   36.10    3.45   0
   4  -2 -11  117.41    3.86   0
   4   2  11   91.01    3.97   0
   4  -2 -11   68.57    5.15   0
   4   2  11   73.99    4.02   0
  -4   2 -11   71.78    3.64   0
   4  -2  11   78.67    3.39   0
  -4  -2 -11   74.29    3.78   0
   4   2 -11   60.88    3.63   0
   4   2 -11   77.90    4.65   0
   4   2 -11   69.65    4.20   0
  -5   2 -11   11.05    3.17   0
   5  -2 -11    8.03    3.08   0
   5   2  11    9.96    3.32   0
   5   2  11   11.04    3.55   0
   5  -2 -11    5.90    5.37   0
   5   2 -11    7.64    4.63   0
   5  -2  11    7.42    3.31   0
  -5  -2 -11    8.84    3.35   0
   5   2 -11    8.90    5.05   0
   5   2 -11    4.64    3.17   0
  -6   2 -11    9.91    4.04   0
   6  -2 -11    8.89    3.19   0
   6   2  11   13.86    3.76   0
   6   2  11   10.54    3.76   0
   6  -2  11   11.89    4.20   0
   6   2 -11    6.43    3.05   0
  -6  -2 -11   10.15    4.24   0
   0  -3 -11   30.01    4.02   0
   0   3  11   21.63    6.53   0
   0   3 -11   22.38    3.32   0
   0   3  11   24.26    3.29   0
   1  -3 -11   19.64    3.67   0
  -1   3 -11   16.28    3.94   0
  -1   3 -11   20.74    3.19   0
   1   3  11   25.67    3.46   0
  -1  -3 -11   20.78    3.88   0
   1   3 -11   25.30    3.83   0
  -1   3  11   17.29    3.68   0
   2  -3 -11   79.48    3.91   0
  -2   3 -11   77.80    4.59   0
  -2   3 -11   85.87    3.45   0
   2   3  11   83.52    4.01   0
  -2  -3 -11   83.44    3.34   0
   2   3 -11   76.52    4.15   0
  -2   3  11   75.56    3.63   0
   3  -3 -11   64.31    3.67   0
   3  -3 -11   54.34    4.30   0
   3   3  11   82.33    4.86   0
   3   3  11   71.70    4.06   0
  -3   3 -11   66.94    4.02   0
  -3  -3 -11   70.80    3.61   0
  -3   3  11   67.88    3.63   0
   3   3 -11   60.89    3.98   0
   4  -3 -11   26.73    3.30   0
   4   3  11   33.11    3.99   0
   4  -3 -11   29.09    4.49   0
   4   3  11   28.49    3.07   0
  -4   3 -11   25.64    3.56   0
  -4  -3 -11   27.97    2.99   0
   4   3 -11   27.61    4.23   0
   4   3 -11   31.05    3.56   0
  -4   3  11   27.68    4.30   0
   4   3 -11   28.82    3.98   0
   5  -3 -11   26.45    3.38   0
   5   3  11   20.30    3.31   0
   5   3  11   19.78    3.53   0
   5  -3 -11   19.83    5.71   0
  -5   3 -11   18.32    3.38   0
   5   3 -11   17.59    5.03   0
   5  -3  11   27.85    3.20   0
  -5  -3 -11   23.12    3.57   0
   5   3 -11   17.22    3.45   0
   5   3 -11   12.67    4.54   0
  -6   3 -11   -0.96    3.61   0
   6  -3 -11    2.83    3.46   0
   6   3  11    2.13    3.63   0
   6   3  11    3.33    4.13   0
   6  -3  11    4.35    4.17   0
   6   3 -11    0.47    3.12   0
  -6  -3 -11   -0.00    3.95   0
   0  -4 -11    3.30    3.91   0
   0   4  11   -0.38    4.12   0
   0   4 -11   -0.52    3.18   0
   0   4  11   -0.84    3.14   0
  -1   4 -11    1.06    3.63   0
   1  -4 -11    0.83    3.75   0
  -1   4 -11   -4.14    3.16   0
   1   4  11    3.83    3.22   0
  -1  -4 -11    2.84    3.06   0
  -1   4  11   -0.23    3.79   0
   1   4 -11    2.47    3.89   0
  -1   4  11    1.17    2.91   0
   2  -4 -11    1.89    3.57   0
  -2   4 -11    6.03    3.57   0
  -2   4 -11    1.90    3.72   0
   2   4  11    6.41    3.04   0
  -2  -4 -11    7.44    3.72   0
   2   4 -11    5.90    3.78   0
  -2   4  11    3.77    3.35   0
   3  -4 -11   20.22    3.45   0
  -3   4 -11   20.12    3.41   0
  -3   4 -11   16.75    3.27   0
   3   4  11   15.89    3.80   0
  -3  -4 -11   21.05    3.34   0
   3   4 -11   16.69    3.50   0
   3   4 -11   18.16    3.45   0
  -3   4  11   19.75    3.75   0
   4  -4 -11   30.21    3.56   0
   4   4  11   25.28    3.57   0
   4  -4 -11   26.59    4.59   0
   4   4  11   30.21    3.63   0
  -4   4 -11   28.45    3.37   0
  -4  -4 -11   26.73    3.57   0
  -4   4  11   28.01    4.26   0
   4   4 -11   25.15    4.18   0
   4   4 -11   29.66    4.41   0
   5  -4 -11    2.12    5.58   0
   5  -4 -11   -2.48    3.23   0
   5   4  11    2.63    3.47   0
   5   4  11   -0.75    3.38   0
  -5   4 -11    2.04    3.40   0
  -5  -4 -11    5.64    3.53   0
   5   4 -11    0.99    3.61   0
   5   4 -11    3.03    4.60   0
   5   4 -11    1.99    4.28   0
  -6   4 -11    4.53    3.99   0
   6  -4 -11    6.73    3.55   0
  -6   4 -11    9.03    3.72   0
   6   4  11    4.36    3.57   0
   6   4  11    8.02    3.76   0
   6   4 -11    4.78    7.09   0
   6   4 -11    5.30    3.44   0
  -6  -4 -11    6.54    4.02   0
   6   4 -11    2.98    7.45   0
   0  -5 -11    1.67    3.91   0
   0   5 -11    0.61    3.95   0
   0   5  11   -3.02    3.77   0
  -1   5 -11   91.04    4.00   0
   1  -5 -11  107.94    4.43   0
  -1   5 -11  103.56    3.80   0
   1   5  11  108.76    3.85   0
  -1  -5 -11  109.48    4.25   0
  -1   5  11   76.55    3.83   0
   1   5 -11   95.25    3.93   0
  -1   5  11   94.72    4.13   0
  -2   5 -11    1.33    3.14   0
   2  -5 -11    2.49    3.82   0
  -2   5 -11   -0.34    3.54   0
   2   5  11   -3.42    3.22   0
   2   5 -11    1.82    3.68   0
  -2  -5 -11   -1.53    3.87   0
   2   5 -11    0.31    3.63   0
  -2   5  11   -0.12    3.39   0
  -3   5 -11   23.51    3.48   0
   3  -5 -11   33.35    3.62   0
  -3   5 -11   33.47    3.30   0
   3   5  11   34.19    3.80   0
  -3  -5 -11   31.87    3.34   0
   3   5 -11   33.03    3.62   0
  -3   5  11   33.44    3.40   0
   3   5 -11   27.72    3.58   0
  -3   5  11   33.81    3.35   0
  -4   5 -11   17.25    3.40   0
  -4   5 -11   20.88    3.40   0
   4   5  11   22.24    3.67   0
   4  -5 -11   17.25    4.58   0
  -4  -5 -11   25.12    3.77   0
   4   5 -11   20.37    4.15   0
   4   5 -11   16.71    4.03   0
  -4   5  11   20.12    3.96   0
   5  -5 -11    3.44    3.64   0
   5  -5 -11    3.54    5.26   0
   5   5  11    7.28    3.44   0
   5   5  11    5.01    3.49   0
  -5   5 -11    6.48    3.47   0
  -5  -5 -11   -1.93    3.65   0
  -5   5  11    4.16    4.63   0
   5   5 -11    5.99    4.71   0
   5   5 -11    5.26    4.32   0
   6  -5 -11    6.55    3.93   0
   6   5  11    3.71    3.77   0
   6   5  11    4.67    3.82   0
  -6   5 -11    0.46    4.20   0
  -6   5 -11    1.38    4.18   0
   6   5 -11    5.46    6.58   0
   6   5 -11    2.71    3.50   0
  -6  -5 -11    9.63    4.54   0
   6   5 -11    1.94    5.78   0
   0  -6 -11    7.33    3.95   0
   0   6 -11   -0.32    3.89   0
   0   6  11   -2.58    3.91   0
   1  -6 -11    0.37    3.24   0
  -1   6 -11    3.99    3.20   0
  -1   6 -11    3.20    3.21   0
   1   6  11    1.63    3.40   0
   1   6 -11    3.63    3.34   0
  -1  -6 -11    5.02    3.35   0
   1   6 -11    2.77    3.38   0
  -1   6  11   -2.70    3.10   0
  -2   6 -11   13.98    2.65   0
   2  -6 -11   20.36    3.87   0
  -2   6 -11   24.06    3.90   0
   2   6  11   16.89    3.81   0
  -2   6  11   14.38    3.06   0
  -2  -6 -11   14.97    3.95   0
   2   6 -11   15.64    3.81   0
   2   6 -11   20.13    3.88   0
  -2   6  11   18.92    3.49   0
  -3   6 -11    5.41    2.92   0
  -3   6 -11    6.09    3.06   0
   3  -6 -11    6.36    3.77   0
   3   6  11    9.90    3.70   0
  -3  -6 -11    2.72    3.79   0
  -3   6  11    9.09    3.11   0
   3   6 -11    5.12    3.72   0
  -3   6  11    4.24    3.14   0
   3   6 -11    7.11    3.54   0
  -4   6 -11   44.85    3.89   0
  -4   6 -11   41.57    3.42   0
  -4   6 -11   41.75    3.14   0
   4   6  11   45.87    3.15   0
   4  -6 -11   45.49    5.00   0
   4   6 -11   47.59    4.39   0
  -4  -6 -11   42.29    3.76   0
   4   6 -11   45.85    3.89   0
  -4   6  11   44.24    4.21   0
   5  -6 -11    1.14    5.31   0
   5   6  11   -0.97    3.61   0
   5   6  11    1.33    3.67   0
  -5   6 -11    0.85    3.67   0
  -5   6 -11    2.36    3.34   0
   5   6 -11   -2.20    4.72   0
  -5  -6 -11   -0.97    3.96   0
  -5   6  11    1.12    4.46   0
   5   6 -11    1.09    4.47   0
   6   6  11   10.39    3.80   0
  -6   6 -11    9.43    4.10   0
   6   6  11    5.96    4.11   0
  -6   6 -11    7.23    4.29   0
   6   6 -11   12.48    3.76   0
  -6  -6 -11    9.52    4.50   0
   6   6 -11    7.82    5.30   0
   6   6 -11    7.28    5.55   0
   0   7  11    9.74    3.41   0
   0  -7 -11   15.91    4.26   0
   0   7 -11   10.26    4.16   0
   0   7 -11   14.31    4.12   0
  -1   7 -11    8.85    3.34   0
   1  -7 -11   10.33    3.32   0
  -1   7 -11   11.98    4.06   0
   1   7  11    9.44    3.40   0
  -1   7  11    7.67    3.91   0
  -1  -7 -11   12.05    3.38   0
   1   7 -11   11.66    4.04   0
   1   7 -11    9.67    3.23   0
  -2   7 -11  142.56    3.50   0
  -2   7 -11  172.34    4.76   0
  -2   7 -11  176.17    4.10   0
   2  -7 -11  165.90    4.80   0
   2   7  11  176.96    4.17   0
   2   7 -11  166.87    3.98   0
  -2   7  11  126.14    3.66   0
  -2  -7 -11  171.31    4.62   0
   2   7 -11  164.92    4.03   0
  -2   7  11  157.02    4.34   0
  -3   7 -11   53.69    3.03   0
  -3   7 -11   54.49    3.86   0
  -3   7 -11   57.21    3.69   0
   3  -7 -11   61.10    4.32   0
   3   7  11   54.96    3.73   0
  -3   7  11   55.27    3.44   0
   3   7 -11   57.81    3.91   0
  -3  -7 -11   59.53    3.48   0
   3   7 -11   48.64    3.55   0
  -3   7  11   56.55    3.51   0
   4  -7 -11   22.25    4.32   0
  -4   7 -11   16.52    3.04   0
  -4   7 -11   19.59    3.57   0
  -4   7 -11   21.84    3.56   0
   4   7  11   18.57    3.82   0
  -4   7  11   16.46    3.17   0
   4   7 -11   16.29    4.13   0
  -4  -7 -11   22.04    3.30   0
  -4   7  11   18.67    3.80   0
   4   7 -11   21.35    3.86   0
   5  -7 -11   13.32    5.08   0
  -5   7 -11    7.41    3.91   0
  -5   7 -11    7.23    3.92   0
  -5   7 -11   10.07    3.80   0
   5   7  11   10.70    3.32   0
   5   7 -11   11.55    4.64   0
   5   7 -11    8.29    4.52   0
  -5  -7 -11    8.14    4.08   0
  -5   7  11    8.45    4.52   0
  -6   7 -11    0.89    4.36   0
   6  -7 -11   -0.04    7.54   0
   6   7  11    3.22    3.78   0
   6   7  11    2.86    3.93   0
  -6   7 -11    5.22    4.25   0
   6   7 -11    1.21    5.45   0
  -6  -7 -11    1.18    4.20   0
   6   7 -11    3.66    5.60   0
   0   8  11    2.28    3.28   0
   0  -8 -11    2.17    4.01   0
   0   8 -11    3.66    4.05   0
   1   8  11    2.98    3.47   0
  -1   8 -11    9.92    4.25   0
  -1   8 -11    7.66    3.43   0
   1  -8 -11    4.17    3.57   0
  -1   8  11    3.20    4.09   0
  -1   8  11    7.53    2.60   0
   1   8 -11    7.23    3.95   0
  -1  -8 -11    6.01    3.90   0
  -2   8 -11  131.78    3.84   0
  -2   8 -11  101.71    3.21   0
  -2   8 -11  124.75    4.21   0
   2  -8 -11  117.94    3.93   0
   2   8  11  123.19    3.78   0
  -2   8  11  111.95    4.07   0
  -2   8  11   93.09    3.44   0
  -2  -8 -11  123.84    4.60   0
   2   8 -11  120.89    4.39   0
  -3   8 -11   20.15    2.78   0
  -3   8 -11   18.31    3.63   0
   3  -8 -11   25.90    3.71   0
  -3   8 -11   23.74    3.26   0
   3   8  11   19.84    3.74   0
   3   8 -11   18.06    4.02   0
  -3   8  11   22.85    2.94   0
  -3  -8 -11   24.53    3.79   0
  -3   8  11   24.06    3.62   0
   4  -8 -11    3.71    4.14   0
  -4   8 -11   -2.19    3.09   0
  -4   8 -11    6.43    3.54   0
  -4   8 -11    5.55    3.66   0
   4   8  11    6.09    3.43   0
  -4   8  11    4.76    3.28   0
   4   8 -11    6.59    3.82   0
  -4  -8 -11    2.48    3.37   0
   4   8 -11    3.86    4.23   0
  -4   8  11    5.05    3.88   0
  -5   8 -11    0.03    4.11   0
  -5   8 -11    0.29    3.92   0
   5  -8 -11    2.13    4.77   0
  -5   8 -11   -2.05    3.99   0
   5   8  11   -0.40    3.76   0
   5   8 -11    1.61    4.80   0
   5   8 -11    2.28    4.16   0
  -5  -8 -11    1.98    4.16   0
  -5   8  11   -1.17    4.25   0
   6   8  11    3.59    4.01   0
  -6   8 -11    2.22    4.34   0
   6   8  11    6.23    4.14   0
  -6   8 -11    2.47    4.20   0
   6  -8 -11    4.81    6.58   0
  -6   8  11    4.48    6.32   0
   6   8 -11    5.68    5.19   0
  -6  -8 -11    2.77    4.15   0
   6   8 -11    4.27    5.66   0
   0   9  11  200.70    4.93   0
   0   9 -11  204.34    5.02   0
   0  -9 -11  203.79    4.99   0
   1   9  11   41.73    4.15   0
  -1   9 -11   42.18    3.71   0
   1  -9 -11   42.44    4.01   0
  -1   9  11   37.16    3.78   0
  -1  -9 -11   45.37    4.27   0
  -1   9  11   37.08    3.07   0
   1   9 -11   46.51    4.09   0
   2   9  11   35.01    3.50   0
  -2   9 -11   39.51    2.75   0
  -2   9 -11   48.16    4.24   0
  -2   9 -11   38.73    3.45   0
   2  -9 -11   43.87    4.21   0
  -2   9  11   37.89    3.78   0
   2   9 -11   36.86    3.49   0
  -2  -9 -11   40.81    3.69   0
  -2   9  11   32.33    2.74   0
  -3   9 -11    4.50    3.24   0
  -3   9 -11    2.83    2.72   0
  -3   9 -11    9.49    3.73   0
   3   9  11    5.13    3.14   0
   3  -9 -11    5.68    3.69   0
  -3   9  11   -0.79    3.31   0
   3   9 -11    7.05    3.58   0
  -3   9  11    5.55    2.73   0
  -3  -9 -11    5.55    3.85   0
  -4   9 -11    6.39    3.62   0
   4  -9 -11    0.44    4.60   0
  -4   9 -11    1.43    3.13   0
  -4   9 -11    6.21    3.77   0
   4   9  11    0.61    3.68   0
  -4   9  11    4.29    3.26   0
   4   9 -11    1.61    3.81   0
   4   9 -11    0.94    4.20   0
  -4  -9 -11    4.48    3.88   0
  -4   9  11    6.30    3.66   0
  -5   9 -11   -2.51    3.31   0
   5  -9 -11   -0.36    5.11   0
  -5   9 -11    3.67    4.06   0
  -5   9 -11   -5.81    4.31   0
   5   9  11    2.72    4.09   0
   5   9 -11    1.30    5.23   0
  -5   9  11   -0.64    3.72   0
   5   9 -11   -1.29    4.76   0
  -5   9  11    2.49    4.34   0
  -5  -9 -11    0.38    4.48   0
   0  10  11    0.40    4.33   0
   0  10 -11   -3.39    4.30   0
   0 -10 -11    0.19    3.53   0
   1  10  11   -3.05    4.43   0
  -1  10 -11    6.71    3.61   0
   1 -10 -11    0.42    3.77   0
  -1  10  11   -0.53    3.69   0
  -1  10  11    5.17    2.68   0
   1  10 -11   -4.50    4.34   0
  -1 -10 -11   -4.44    4.28   0
   2  10  11   77.79    3.79   0
  -2  10 -11   66.65    2.94   0
  -2  10 -11   66.44    4.48   0
   2 -10 -11   74.68    4.38   0
  -2  10  11   73.57    3.31   0
   2  10 -11   64.80    4.30   0
  -2  10  11   56.83    2.94   0
  -2 -10 -11   81.07    4.66   0
   3  10  11    6.80    3.41   0
   3 -10 -11   10.90    3.55   0
  -3  10 -11    3.34    2.75   0
  -3  10 -11    9.46    3.20   0
  -3  10 -11    7.33    3.31   0
  -3  10  11    9.22    3.21   0
  -3  10  11    8.31    2.77   0
  -3 -10 -11    5.07    3.54   0
   3  10 -11    4.01    3.94   0
   4 -10 -11   15.77    4.58   0
  -4  10 -11   17.20    3.12   0
  -4  10 -11    9.30    3.85   0
  -4  10 -11   16.50    3.37   0
   4  10  11   16.18    3.19   0
  -4  10  11   13.30    3.35   0
   4  10 -11   15.40    4.16   0
  -4 -10 -11   18.95    3.97   0
  -4  10  11   17.58    3.66   0
  -5  10 -11   -0.13    3.98   0
  -5  10 -11    0.81    3.85   0
  -5  10 -11    7.97    3.65   0
   5 -10 -11    0.02    5.24   0
   5  10  11   11.11    3.92   0
   5  10 -11    7.79    4.90   0
  -5  10  11    4.86    4.14   0
   5  10 -11   -2.88    4.44   0
  -5  10  11    4.10    4.43   0
  -5 -10 -11    2.59    4.68   0
   0  11  11    1.46    3.60   0
   0  11 -11    1.83    3.66   0
   0 -11 -11   -0.52    4.53   0
   1  11  11    1.80    3.70   0
  -1  11 -11    6.89    4.68   0
   1 -11 -11    4.12    3.57   0
  -1  11  11    4.99    3.31   0
   1  11 -11   13.58    3.67   0
  -1  11  11    6.48    2.76   0
  -1 -11 -11   12.42    4.53   0
   2 -11 -11   46.47    3.77   0
   2  11  11   30.16    3.72   0
  -2  11 -11   36.20    2.86   0
  -2  11 -11   44.96    3.78   0
  -2  11  11   30.85    3.79   0
  -2  11  11   29.90    2.77   0
  -2 -11 -11   42.82    4.80   0
   2  11 -11   32.37    3.56   0
   3  11  11    2.72    3.30   0
   3 -11 -11    7.50    3.94   0
  -3  11 -11    1.09    2.87   0
  -3  11 -11   -0.69    3.35   0
  -3  11 -11    2.73    3.20   0
  -3  11  11    1.17    3.02   0
  -3  11  11    3.24    3.00   0
   3  11 -11    1.36    4.06   0
  -3 -11 -11    2.62    4.35   0
  -4  11 -11   11.37    3.21   0
  -4  11 -11   12.11    3.89   0
   4 -11 -11   13.91    4.44   0
  -4  11 -11    9.56    3.68   0
   4  11  11   12.93    3.65   0
  -4  11  11    8.53    3.50   0
  -4  11  11    8.43    3.35   0
   4  11 -11   10.55    4.33   0
  -4 -11 -11   15.16    4.17   0
  -5  11 -11   -2.48    4.49   0
  -5  11 -11    0.25    4.08   0
  -5  11 -11    5.50    4.25   0
   5 -11 -11    5.73    4.93   0
   5  11  11    5.39    4.15   0
  -5 -11 -11    1.78    4.32   0
   5  11 -11   -2.24    5.06   0
  -5  11  11    1.04    4.07   0
   5  11 -11    4.10    4.34   0
  -5  11  11    0.33    4.70   0
   0  12  11   12.88    4.51   0
   0  12 -11    1.70    4.47   0
   0 -12 -11    6.43    3.66   0
   1 -12 -11   41.08    4.67   0
   1  12  11   34.73    4.83   0
  -1  12 -11   40.46    3.94   0
   1  12 -11   31.52    4.54   0
  -1  12  11   39.56    4.30   0
  -1  12  11   29.03    2.89   0
  -1 -12 -11   30.70    4.12   0
   2  12  11   38.22    4.23   0
   2 -12 -11   40.55    4.47   0
  -2  12 -11   40.08    2.87   0
  -2  12 -11   48.97    4.35   0
  -2  12  11   39.23    4.04   0
  -2  12  11   34.61    2.85   0
   2  12 -11   45.17    4.25   0
  -2 -12 -11   51.70    3.94   0
   3  12  11    9.22    3.84   0
  -3  12 -11    8.74    2.99   0
   3 -12 -11   15.84    4.45   0
  -3  12 -11   19.03    4.11   0
  -3  12 -11   15.36    4.09   0
  -3  12  11   14.45    3.90   0
  -3  12  11   16.25    3.16   0
   3  12 -11    6.48    4.18   0
  -3 -12 -11   13.20    3.69   0
   4  12  11   -1.40    4.04   0
  -4  12 -11    5.01    4.06   0
  -4  12 -11    5.62    3.41   0
   4 -12 -11    3.07    4.53   0
  -4  12 -11    1.11    4.09   0
  -4 -12 -11    9.83    3.54   0
  -4  12  11    2.82    3.78   0
   4  12 -11    3.81    4.04   0
  -4  12  11    7.55    3.39   0
  -5 -12 -11   -4.59    4.50   0
   0 -13 -11   37.73    4.65   0
   0  13  11   32.15    4.55   0
   0  13 -11   32.61    4.13   0
  -1  13 -11   11.27    4.65   0
   1 -13 -11    5.92    3.70   0
   1  13  11   13.31    4.61   0
  -1 -13 -11   19.77    4.48   0
  -1  13  11    6.01    4.10   0
   1  13 -11    6.67    4.72   0
  -2  13 -11    1.10    3.64   0
   2  13  11    3.74    4.50   0
  -2  13 -11    5.15    3.08   0
   2 -13 -11    7.94    4.26   0
  -2 -13 -11    1.41    3.81   0
  -2  13  11    3.95    3.87   0
  -2  13  11    6.08    2.95   0
   2  13 -11    1.35    4.18   0
   3  13  11   -3.59    4.56   0
  -3  13 -11    6.44    4.14   0
  -3  13 -11    3.38    2.94   0
   3 -13 -11    0.41    4.65   0
  -3 -13 -11   -2.99    4.07   0
  -3  13  11    3.78    3.91   0
  -3  13  11    3.01    3.29   0
   3  13 -11    4.70    3.49   0
  -4  13 -11    1.47    4.45   0
   4  13  11   -1.27    3.76   0
  -4  13 -11   -1.19    3.26   0
  -4  13 -11    2.94    3.95   0
   4 -13 -11   -0.24    4.42   0
  -4  13  11   -0.29    4.12   0
  -4 -13 -11   -6.71    3.66   0
   4  13 -11   -0.15    4.59   0
  -4  13  11    3.04    3.44   0
   0 -14 -11    5.32    4.73   0
   0  14  11    9.81    4.60   0
   0  14 -11    7.05    4.02   0
   1  14  11   13.59    4.91   0
   1 -14 -11   15.00    3.85   0
  -1  14 -11    6.91    4.65   0
  -1 -14 -11   10.94    5.12   0
  -1  14  11   10.85    4.25   0
   1  14 -11    4.30    4.99   0
   2  14  11   11.45    4.49   0
  -2  14 -11   15.94    2.84   0
   2 -14 -11   11.47    4.16   0
  -2  14 -11   13.94    4.61   0
  -2 -14 -11   10.86    4.82   0
  -2  14  11    9.92    3.81   0
  -2  14  11   10.36    3.27   0
   2  14 -11   10.91    3.77   0
   3  14  11   12.82    4.64   0
  -3  14 -11    9.25    3.46   0
   3 -14 -11   11.19    4.74   0
  -3  14 -11   14.40    3.95   0
  -3 -14 -11   16.27    4.12   0
  -3  14  11    5.42    3.97   0
  -3  14  11   14.23    3.35   0
   3  14 -11    5.06    4.67   0
   4 -14 -11   -3.23    4.67   0
   0  15  11   -1.35    4.07   0
   0 -15 -11    6.11    4.67   0
   0  15 -11    5.56    4.31   0
   1  15  11   11.22    4.29   0
   1 -15 -11    4.78    4.16   0
  -1  15 -11    1.66    4.99   0
  -1  15  11    5.07    3.84   0
  -1 -15 -11    6.41    5.39   0
   1  15 -11    9.72    5.23   0
   2  15  11   23.71    4.32   0
  -2  15 -11   18.58    3.15   0
   2 -15 -11   19.47    4.61   0
  -2  15 -11   23.38    4.74   0
  -2  15  11   21.62    3.40   0
  -2 -15 -11   33.00    4.91   0
  -2  15  11   17.93    3.17   0
   2  15 -11   18.48    4.83   0
   3  15  11   -0.39    4.12   0
  -3  15 -11    2.33    2.78   0
   3 -15 -11   -2.54    4.66   0
  -3  15 -11   -2.82    4.21   0
  -3  15  11    5.43    3.99   0
  -3  15  11   -3.23    3.51   0
   3  15 -11   -8.21    4.47   0
  -3 -15 -11   -8.82    4.24   0
   0  16  11    2.63    4.64   0
   0 -16 -11    7.81    4.84   0
   0  16 -11   -1.47    4.78   0
   1  16  11   23.28    5.26   0
   1 -16 -11   14.71    4.37   0
  -1  16 -11    9.03    5.29   0
  -1  16  11    7.69    3.28   0
  -1  16  11   20.88    4.85   0
  -1 -16 -11   19.31    5.56   0
   1  16 -11   15.88    4.43   0
   2  16  11    6.68    5.33   0
  -2  16 -11    5.78    2.80   0
   2 -16 -11    7.22    4.45   0
  -2  16 -11    1.66    4.84   0
  -2  16  11   -0.07    4.21   0
  -2  16  11    3.35    3.24   0
  -2 -16 -11    7.47    5.16   0
   2  16 -11   -5.83    4.77   0
   0   0  12   84.71    4.17   0
   0   0 -12   85.00    3.97   0
  -1   0  12    2.58    2.90   0
   1   0  12    0.17    3.16   0
   1   0 -12   -1.19    3.62   0
  -1   0 -12    7.36    3.58   0
   2   0 -12   68.83    4.63   0
  -2   0  12   68.89    4.03   0
   2   0  12   82.22    4.04   0
  -2   0 -12   72.76    3.32   0
   2   0 -12   68.07    3.88   0
  -3   0 -12   29.55    3.85   0
   3   0 -12   22.66    3.39   0
   3   0  12   28.50    3.63   0
   3   0 -12   27.90    3.77   0
   3   0  12   26.08    3.41   0
  -4   0 -12   83.75    3.76   0
   4   0 -12   75.84    4.51   0
   4   0 -12   89.41    3.63   0
   4   0  12   89.08    4.00   0
   4   0  12   98.59    4.24   0
  -5   0 -12   15.45    3.46   0
   5   0  12   20.32    3.88   0
   5   0 -12   11.55    3.50   0
   5   0 -12   13.41    5.19   0
   5   0 -12   14.25    4.97   0
   6   0  12   -1.46    4.00   0
  -6   0 -12    2.60    3.69   0
   6   0 -12   -5.88    3.64   0
   0  -1  12   -0.56    3.80   0
   0   1  12   -2.99    3.09   0
   0   1 -12    0.83    2.96   0
   0  -1 -12    0.50    3.56   0
   1  -1 -12   28.88    3.78   0
  -1  -1  12   24.70    3.12   0
   1   1  12   26.39    4.08   0
  -1   1 -12   26.85    3.10   0
   1   1 -12   19.86    5.48   0
   1  -1  12   27.30    4.01   0
  -1   1  12   25.20    3.07   0
   1   1 -12   21.60    3.77   0
  -1  -1 -12   28.81    2.99   0
   2  -1 -12   60.42    3.77   0
   2   1  12   57.46    4.55   0
   2  -1 -12   59.81    4.32   0
   2   1  12   68.58    4.14   0
  -2   1 -12   61.10    3.80   0
  -2  -1 -12   59.48    3.24   0
   2   1 -12   57.27    4.77   0
   2  -1  12   75.16    3.64   0
  -2   1  12   70.88    3.93   0
   2   1 -12   55.98    3.97   0
   3  -1 -12   49.67    3.54   0
   3  -1 -12   51.27    3.58   0
   3   1  12   56.39    4.01   0
   3   1  12   52.08    3.62   0
  -3   1 -12   52.87    4.02   0
  -3  -1 -12   57.10    3.97   0
   3  -1  12   61.23    3.86   0
   3   1 -12   53.12    3.57   0
   3  -1  12   56.81    3.59   0
  -3   1  12   49.71    3.61   0
   3   1 -12   46.29    3.62   0
  -4   1 -12   18.38    3.47   0
   4  -1 -12   14.46    4.26   0
   4  -1 -12   19.77    3.23   0
   4   1  12   22.44    4.27   0
   4   1  12   18.77    3.80   0
   4   1 -12   15.81    4.02   0
  -4  -1 -12   20.66    3.03   0
   4  -1  12   18.84    3.59   0
   4   1 -12   14.70    3.20   0
  -5   1 -12    4.25    3.45   0
   5  -1 -12    7.21    3.18   0
   5   1  12    5.50    3.87   0
   5  -1 -12    6.92    5.08   0
   5   1  12    4.48    3.73   0
   5   1 -12    5.35    4.83   0
  -5  -1 -12    4.22    3.61   0
   5  -1  12    6.12    3.52   0
   5   1 -12    4.69    4.66   0
   5   1 -12    6.69    3.27   0
  -6   1 -12   -0.26    4.06   0
   6  -1 -12    5.65    3.37   0
   6   1  12    0.57    3.80   0
   6  -1  12   -0.09    4.22   0
  -6  -1 -12   -0.85    3.76   0
   6   1 -12    1.92    3.54   0
   0  -2 -12   35.10    3.74   0
   0   2  12   23.54    3.87   0
   0   2 -12   28.01    3.88   0
   1  -2 -12    8.29    3.59   0
   1   2  12    5.32    3.70   0
  -1   2 -12    1.24    2.98   0
  -1  -2 -12    3.12    3.44   0
  -1   2  12    2.09    3.67   0
   1   2 -12    0.67    3.64   0
   2  -2 -12    7.99    3.36   0
   2   2  12    9.14    4.20   0
   2   2  12    7.75    3.91   0
  -2   2 -12    7.14    3.05   0
  -2  -2 -12    7.56    3.63   0
   2   2 -12   10.86    4.40   0
  -2   2  12    7.30    3.62   0
   2   2 -12    2.75    3.65   0
   3  -2 -12   41.91    4.08   0
   3   2  12   55.06    4.57   0
   3  -2 -12   41.75    3.90   0
   3   2  12   55.58    3.53   0
  -3   2 -12   47.63    3.82   0
  -3  -2 -12   57.70    4.02   0
   3   2 -12   43.88    3.55   0
  -3   2  12   44.62    3.86   0
   3   2 -12   35.45    3.52   0
   4  -2 -12    6.54    3.24   0
   4   2  12    2.86    4.27   0
   4  -2 -12    5.51    4.01   0
   4   2  12    6.13    3.02   0
  -4   2 -12   -1.35    2.87   0
  -4  -2 -12    7.75    3.52   0
   4   2 -12    1.56    3.44   0
   4   2 -12    1.39    3.11   0
   4  -2  12    1.16    3.06   0
   4   2 -12    2.01    3.89   0
  -5   2 -12   12.71    3.30   0
   5  -2 -12   15.67    3.50   0
   5   2  12   15.92    3.68   0
   5   2  12   16.07    3.54   0
   5  -2 -12   10.60    5.45   0
   5   2 -12   10.79    4.64   0
   5  -2  12   18.55    3.70   0
  -5  -2 -12    7.83    3.54   0
   5   2 -12   13.66    3.12   0
   5   2 -12   11.94    4.91   0
  -6   2 -12   -1.07    3.60   0
   6  -2 -12    2.09    3.52   0
   6   2  12    0.75    3.63   0
   6   2  12    4.72    3.95   0
   6  -2  12    2.96    4.09   0
   6   2 -12    0.93    3.59   0
  -6  -2 -12    0.60    3.92   0
   0  -3 -12   33.72    3.28   0
   0   3 -12   32.06    3.95   0
   0   3  12   32.74    3.94   0
   1  -3 -12   17.27    3.22   0
  -1   3 -12   13.57    4.56   0
   1   3  12   14.72    7.14   0
  -1   3 -12   16.46    3.16   0
   1   3  12   17.79    3.98   0
  -1  -3 -12   19.42    3.05   0
   1   3 -12   15.55    4.05   0
  -1   3  12   15.70    3.21   0
   2  -3 -12   18.14    3.77   0
   2   3  12   21.34    5.42   0
  -2   3 -12   15.29    4.24   0
   2   3  12   18.02    3.36   0
  -2   3 -12   20.31    3.28   0
  -2  -3 -12   17.27    3.64   0
  -2   3  12   18.32    3.63   0
   2   3 -12   16.63    3.17   0
   3  -3 -12   14.68    3.17   0
   3  -3 -12   13.09    3.30   0
   3   3  12   19.29    4.65   0
   3   3  12   17.29    3.90   0
  -3   3 -12    7.55    3.65   0
  -3  -3 -12   16.88    3.77   0
  -3   3  12   10.21    3.25   0
   3   3 -12   14.00    3.32   0
   4  -3 -12    7.90    3.42   0
   4   3  12    5.98    4.24   0
   4  -3 -12    5.73    4.26   0
   4   3  12   10.04    3.53   0
  -4   3 -12    3.22    3.52   0
  -4  -3 -12    1.43    3.48   0
   4   3 -12    4.25    3.29   0
  -4   3  12    3.67    4.02   0
   4   3 -12    8.85    4.21   0
   4   3 -12    3.69    4.09   0
   5   3  12    1.26    3.63   0
   5   3  12   -1.81    3.65   0
   5  -3 -12   -0.74    3.42   0
   5  -3 -12    0.72    5.41   0
  -5   3 -12    4.10    3.63   0
   5  -3  12    1.50    3.37   0
   5   3 -12   -0.21    4.81   0
  -5  -3 -12   -0.80    3.70   0
   5   3 -12   -2.42    3.21   0
   5   3 -12    3.27    4.51   0
  -6   3 -12    0.53    3.73   0
   6  -3 -12    0.78    3.51   0
   6   3  12    2.30    3.59   0
   6   3  12   -3.24    3.82   0
   6  -3  12    1.30    3.82   0
   6   3 -12    0.63    8.15   0
   6   3 -12    0.41    7.66   0
   6   3 -12   -3.07    3.55   0
  -6  -3 -12    5.02    3.89   0
   0  -4 -12   70.82    3.62   0
   0   4  12   48.91    5.01   0
   0   4 -12   60.52    3.44   0
   0   4  12   56.71    4.01   0
   1  -4 -12   12.95    3.97   0
  -1   4 -12   12.13    3.59   0
  -1   4 -12   13.55    3.69   0
   1   4  12   16.86    3.30   0
  -1  -4 -12   17.54    3.79   0
  -1   4  12   13.27    4.47   0
   1   4 -12   13.86    4.12   0
  -1   4  12   13.98    3.21   0
   2  -4 -12   28.84    3.75   0
  -2   4 -12   25.89    4.05   0
  -2   4 -12   32.69    3.29   0
   2   4  12   35.58    4.02   0
  -2  -4 -12   32.04    3.24   0
   2   4 -12   31.63    3.75   0
  -2   4  12   33.45    3.52   0
   3  -4 -12   66.04    3.76   0
   3   4  12   73.73    4.75   0
  -3   4 -12   66.53    3.84   0
   3   4  12   68.33    3.91   0
  -3   4 -12   59.74    3.27   0
   3   4 -12   64.79    3.64   0
  -3  -4 -12   58.89    3.75   0
  -3   4  12   67.86    3.63   0
   3   4 -12   55.74    3.85   0
   4  -4 -12   54.44    3.77   0
   4   4  12   62.27    3.98   0
   4  -4 -12   59.31    4.69   0
   4   4  12   61.20    3.98   0
  -4   4 -12   48.90    3.80   0
   4   4 -12   56.83    4.61   0
  -4  -4 -12   60.34    3.63   0
  -4   4  12   58.39    4.34   0
   4   4 -12   50.68    3.77   0
   5  -4 -12   31.54    3.85   0
   5   4  12   22.55    3.82   0
   5   4  12   24.84    3.84   0
  -5   4 -12   29.83    3.42   0
   5  -4 -12   21.72    5.34   0
   5   4 -12   26.35    4.69   0
  -5  -4 -12   23.80    3.87   0
   5   4 -12   17.75    3.43   0
   5   4 -12   22.48    4.28   0
  -6   4 -12    8.45    3.85   0
   6  -4 -12    9.06    3.14   0
   6   4  12    4.80    3.41   0
   6   4  12    7.80    3.91   0
   6   4 -12    4.41    6.16   0
   6   4 -12    5.32    6.98   0
   6   4 -12    6.84    3.68   0
  -6  -4 -12    7.42    3.91   0
   0  -5 -12   99.14    4.37   0
   0   5 -12   96.69    4.22   0
   0   5  12   82.59    4.61   0
   0   5  12   96.93    4.29   0
  -1   5 -12   74.79    3.91   0
   1  -5 -12   86.67    4.41   0
  -1   5 -12   91.67    4.32   0
   1   5  12  103.92    3.82   0
  -1  -5 -12   87.36    3.67   0
  -1   5  12   66.54    4.04   0
   1   5 -12   84.13    3.75   0
  -1   5  12   72.16    4.08   0
  -2   5 -12   30.39    3.49   0
   2  -5 -12   38.39    3.93   0
  -2   5 -12   40.89    3.46   0
   2   5  12   34.14    3.83   0
   2   5 -12   40.52    3.75   0
  -2  -5 -12   43.84    3.80   0
   2   5 -12   34.92    3.77   0
  -2   5  12   35.02    3.65   0
  -3   5 -12   47.86    3.48   0
   3  -5 -12   50.57    3.80   0
  -3   5 -12   51.92    3.20   0
   3   5  12   44.60    3.80   0
  -3  -5 -12   56.23    3.28   0
   3   5 -12   49.88    3.96   0
  -3   5  12   50.50    3.50   0
   3   5 -12   53.92    3.76   0
   4   5  12   18.55    4.31   0
   4  -5 -12   19.73    4.90   0
   4   5  12   24.17    3.82   0
  -4   5 -12   25.60    3.68   0
  -4  -5 -12   16.08    3.79   0
   4   5 -12   15.54    3.90   0
  -4   5  12   17.03    4.24   0
   4   5 -12   17.09    4.30   0
   5  -5 -12   -0.25    5.11   0
   5   5  12   -0.40    3.72   0
   5   5  12   -0.87    3.78   0
  -5   5 -12   -4.17    3.01   0
  -5  -5 -12    0.68    3.99   0
   5   5 -12   -1.86    3.51   0
  -5   5  12   -0.24    4.56   0
   5   5 -12    2.79    4.38   0
   5   5 -12    1.07    4.98   0
   6  -5 -12   12.91    3.48   0
  -6   5 -12    7.70    4.11   0
   6   5  12    3.36    3.61   0
   6   5  12    2.91    4.19   0
  -6   5 -12    9.46    3.92   0
   6   5 -12    6.92    5.50   0
   6   5 -12    8.59    6.10   0
   6   5 -12    6.03    4.24   0
  -6  -5 -12   14.43    4.12   0
   0  -6 -12  113.53    4.60   0
   0   6 -12   97.56    3.85   0
   0   6  12  102.08    4.29   0
  -1   6 -12    2.91    3.41   0
   1  -6 -12   11.08    4.15   0
  -1   6 -12   13.70    3.15   0
   1   6  12    9.52    3.90   0
   1   6 -12    5.43    3.24   0
  -1   6  12    4.12    3.21   0
  -1  -6 -12   11.18    3.22   0
   1   6 -12    4.70    3.98   0
  -1   6  12    5.82    3.91   0
  -2   6 -12   20.26    3.10   0
   2  -6 -12   23.64    4.03   0
  -2   6 -12   26.79    3.36   0
   2   6  12   29.38    3.27   0
   2   6 -12   22.08    3.93   0
  -2  -6 -12   23.89    3.90   0
   2   6 -12   29.31    3.83   0
  -2   6  12   25.85    2.96   0
  -3   6 -12   31.19    3.19   0
   3  -6 -12   35.04    3.79   0
  -3   6 -12   35.37    3.63   0
   3   6  12   29.19    3.17   0
   3   6 -12   33.23    3.75   0
  -3  -6 -12   30.22    3.81   0
  -3   6  12   34.06    3.37   0
   3   6 -12   33.07    3.64   0
  -3   6  12   29.96    3.35   0
  -4   6 -12    7.45    3.40   0
  -4   6 -12    4.09    2.87   0
   4   6  12    3.52    3.51   0
   4  -6 -12    2.75    4.60   0
   4   6 -12   -3.57    3.94   0
  -4  -6 -12   -1.31    3.96   0
   4   6 -12    2.01    4.15   0
  -4   6  12    2.43    3.96   0
   5  -6 -12    6.54    5.02   0
   5   6  12    7.84    3.81   0
  -5   6 -12    2.28    4.00   0
   5   6  12    8.37    4.11   0
  -5   6 -12    7.32    3.89   0
  -5  -6 -12    1.51    4.35   0
  -5   6  12    7.45    4.63   0
   5   6 -12    2.63    4.62   0
   5   6 -12    4.06    4.14   0
   6   6  12   -3.93    4.02   0
   6   6  12   -0.87    4.02   0
   6  -6 -12    3.82    8.31   0
  -6   6 -12   -1.77    4.39   0
  -6   6 -12    0.82    4.10   0
   6   6 -12    1.54    5.76   0
   6   6 -12    1.24    4.35   0
  -6  -6 -12   -0.46    4.19   0
   6   6 -12    2.67    5.37   0
   0   7 -12   -1.17    3.97   0
   0  -7 -12   -0.18    4.17   0
   0   7 -12   -1.71    3.86   0
   0   7  12    5.62    3.76   0
   1  -7 -12   41.16    4.40   0
  -1   7 -12   46.26    3.47   0
  -1   7 -12   35.47    4.03   0
   1   7  12   47.62    3.40   0
   1   7 -12   39.78    4.05   0
  -1  -7 -12   41.53    4.08   0
   1   7 -12   41.65    3.36   0
  -1   7  12   39.24    3.49   0
  -2   7 -12    8.38    3.69   0
  -2   7 -12    2.88    2.90   0
   2  -7 -12    1.43    3.90   0
  -2   7 -12   -0.34    3.43   0
   2   7  12    4.39    3.24   0
   2   7 -12    6.81    3.22   0
  -2  -7 -12    3.52    3.28   0
   2   7 -12    2.53    4.03   0
  -2   7  12    6.93    3.39   0
  -3   7 -12   10.67    3.17   0
  -3   7 -12    4.07    3.64   0
  -3   7 -12   10.17    3.58   0
   3  -7 -12    6.17    3.60   0
   3   7  12    8.10    2.99   0
  -3   7  12    7.51    3.12   0
  -3  -7 -12   13.26    3.88   0
   3   7 -12    4.88    3.76   0
   3   7 -12    7.66    3.80   0
  -3   7  12    8.48    3.16   0
  -4   7 -12    2.01    3.82   0
  -4   7 -12   12.85    3.22   0
  -4   7 -12   10.76    3.70   0
   4   7  12   10.78    3.21   0
   4  -7 -12    8.27    4.21   0
   4   7 -12   10.98    4.34   0
  -4  -7 -12    8.13    4.15   0
   4   7 -12    8.21    3.75   0
  -4   7  12    5.41    4.03   0
  -5   7 -12    2.01    3.78   0
   5  -7 -12    5.28    5.15   0
   5   7  12    9.68    3.74   0
  -5   7 -12    3.90    3.78   0
   5   7 -12    5.97    4.91   0
  -5  -7 -12    5.01    4.31   0
   5   7 -12    5.48    4.45   0
  -5   7  12    5.41    4.67   0
  -6   7 -12    5.55    4.19   0
   6   7  12    2.85    3.79   0
   6  -7 -12    9.74    7.31   0
   6   7  12    4.84    4.08   0
  -6   7 -12    6.17    4.10   0
   6   7 -12    1.38    5.97   0
  -6  -7 -12   -2.17    4.35   0
   6   7 -12    2.60    5.16   0
   0   8  12    4.27    4.00   0
   0   8 -12   -0.46    3.30   0
   0  -8 -12   -3.08    3.42   0
   0   8 -12    1.65    3.31   0
  -1   8 -12   63.57    3.60   0
  -1   8 -12   68.15    3.77   0
   1  -8 -12   64.98    3.67   0
   1   8  12   71.02    4.15   0
   1   8 -12   55.75    3.56   0
   1   8 -12   58.89    3.51   0
  -1  -8 -12   61.75    3.67   0
  -1   8  12   57.05    3.41   0
  -2   8 -12   33.09    2.81   0
  -2   8 -12   37.23    3.49   0
  -2   8 -12   36.62    3.93   0
   2  -8 -12   34.57    3.89   0
   2   8  12   42.31    3.59   0
  -2   8  12   31.84    3.16   0
   2   8 -12   38.83    3.98   0
  -2  -8 -12   46.80    4.14   0
   2   8 -12   32.89    3.97   0
  -2   8  12   30.65    3.49   0
  -3   8 -12   76.71    3.19   0
  -3   8 -12   84.47    4.25   0
  -3   8 -12   83.62    4.28   0
   3  -8 -12   69.97    4.49   0
   3   8  12   97.10    4.08   0
   3   8 -12   81.36    4.12   0
  -3   8  12   82.76    3.79   0
   3   8 -12   80.05    3.96   0
  -3  -8 -12   92.00    4.22   0
  -3   8  12   86.86    3.71   0
   4  -8 -12    8.14    4.16   0
  -4   8 -12   14.81    3.10   0
  -4   8 -12   11.10    3.76   0
   4   8  12    9.83    3.71   0
  -4   8 -12    5.49    3.79   0
  -4   8  12    7.95    3.40   0
   4   8 -12   11.73    3.86   0
  -4  -8 -12    6.07    4.15   0
  -4   8  12    4.80    3.66   0
   4   8 -12    8.85    3.96   0
  -5   8 -12   -0.31    3.47   0
   5  -8 -12    1.16    5.13   0
  -5   8 -12   -2.94    3.78   0
  -5   8 -12    0.73    3.74   0
   5   8  12    3.59    3.77   0
   5   8 -12    3.32    5.22   0
   5   8 -12    4.56    4.84   0
  -5  -8 -12    1.43    4.36   0
  -5   8  12    1.85    4.36   0
   0   9  12    4.29    3.29   0
   0   9 -12    1.24    3.50   0
   0  -9 -12   -1.99    3.45   0
   1   9  12  101.61    3.97   0
  -1   9 -12  101.94    4.67   0
  -1   9 -12   94.21    4.74   0
   1  -9 -12   97.45    4.37   0
  -1   9  12   90.75    4.09   0
  -1   9  12   74.16    3.28   0
  -1  -9 -12  105.05    4.08   0
   1   9 -12   91.72    3.87   0
  -2   9 -12    0.57    2.69   0
  -2   9 -12    3.14    3.35   0
  -2   9 -12    6.70    3.81   0
   2  -9 -12    0.99    3.97   0
   2   9  12    6.36    3.51   0
  -2   9  12    4.03    2.87   0
  -2   9  12    0.07    2.72   0
   2   9 -12    8.32    3.74   0
  -2  -9 -12    8.02    4.18   0
  -3   9 -12   45.82    2.96   0
  -3   9 -12   55.04    4.07   0
  -3   9 -12   47.23    3.58   0
   3  -9 -12   53.69    3.86   0
   3   9  12   51.79    3.61   0
   3   9 -12   59.67    3.45   0
  -3   9  12   43.86    3.05   0
   3   9 -12   51.40    3.89   0
  -3  -9 -12   53.47    4.29   0
  -3   9  12   48.32    3.45   0
   4  -9 -12   14.65    4.55   0
  -4   9 -12   12.23    3.90   0
  -4   9 -12   10.82    3.16   0
  -4   9 -12    8.43    3.73   0
   4   9  12   15.68    3.66   0
  -4   9  12   11.32    3.36   0
   4   9 -12   12.64    3.74   0
  -4  -9 -12   12.68    3.87   0
   4   9 -12   13.42    4.10   0
  -4   9  12   11.94    3.83   0
  -5   9 -12    3.47    3.86   0
   5  -9 -12    3.35    5.28   0
  -5   9 -12    4.72    4.12   0
   5   9  12    0.59    4.24   0
  -5   9 -12   -3.98    4.05   0
   5   9 -12    5.72    4.39   0
   5   9 -12    5.61    4.03   0
  -5   9  12    6.40    4.26   0
  -5  -9 -12    6.17    4.36   0
   0  10  12    1.84    3.50   0
   0 -10 -12    1.54    3.77   0
   0  10 -12    0.65    3.61   0
  -1  10 -12   27.14    4.53   0
   1  10  12   32.37    3.70   0
   1 -10 -12   43.74    4.34   0
  -1  10  12   32.98    3.31   0
  -1  10  12   21.44    2.87   0
   1  10 -12   30.60    4.31   0
  -1 -10 -12   36.05    3.85   0
   2  10  12   12.22    3.51   0
  -2  10 -12   11.88    3.68   0
  -2  10 -12    8.63    2.69   0
  -2  10 -12   15.09    4.30   0
   2 -10 -12   13.43    4.13   0
  -2  10  12   12.62    3.67   0
  -2  10  12   12.18    3.12   0
   2  10 -12   14.38    3.97   0
  -2 -10 -12    8.63    4.28   0
   3 -10 -12   10.58    3.85   0
  -3  10 -12   16.47    3.94   0
  -3  10 -12   10.53    2.76   0
  -3  10 -12   10.58    3.65   0
   3  10  12   13.13    3.89   0
  -3  10  12   12.32    3.44   0
  -3  10  12    9.02    3.21   0
  -3 -10 -12    8.75    4.38   0
   3  10 -12   14.42    4.10   0
   4 -10 -12    5.43    4.02   0
  -4  10 -12    3.66    3.39   0
  -4  10 -12    1.27    3.49   0
  -4  10 -12    7.19    3.82   0
   4  10  12    3.18    3.79   0
  -4  10  12    2.73    3.61   0
   4  10 -12    1.03    3.85   0
   4  10 -12   -2.16    4.12   0
  -4 -10 -12    1.97    3.85   0
  -4  10  12   -0.65    3.82   0
  -5  10 -12   11.79    3.82   0
  -5  10 -12    6.23    4.64   0
   5 -10 -12   20.52    5.12   0
  -5  10 -12   17.04    4.00   0
   5  10  12   13.64    4.39   0
   5  10 -12   20.42    4.64   0
  -5  10  12   16.13    4.34   0
   5  10 -12   23.12    4.46   0
  -5  10  12   16.22    4.52   0
  -5 -10 -12   20.20    3.92   0
   0  11  12    0.55    3.53   0
   0  11 -12    1.96    4.54   0
   0 -11 -12    1.72    3.67   0
   1  11  12   -0.93    3.79   0
  -1  11 -12    3.16    3.75   0
   1 -11 -12    4.85    4.15   0
  -1  11  12    2.27    3.10   0
  -1  11  12    1.19    4.01   0
   1  11 -12    3.24    4.17   0
  -1 -11 -12   -3.71    3.94   0
   2  11  12   12.44    3.52   0
  -2  11 -12    4.86    3.53   0
  -2  11 -12    7.34    4.20   0
  -2  11 -12    5.89    2.87   0
   2 -11 -12    7.75    3.51   0
  -2  11  12    5.90    3.66   0
   2  11 -12   -2.11    4.20   0
  -2  11  12    7.58    3.06   0
  -2 -11 -12   18.18    3.59   0
   3 -11 -12   10.27    4.17   0
  -3  11 -12    6.71    3.09   0
  -3  11 -12    4.32    3.79   0
  -3  11 -12    3.89    4.03   0
   3  11  12    5.29    3.38   0
  -3  11  12    6.13    3.76   0
  -3  11  12    7.09    3.13   0
   3  11 -12    6.50    4.21   0
  -3 -11 -12    5.29    3.66   0
   4 -11 -12    4.21    4.23   0
  -4  11 -12    8.09    3.53   0
  -4  11 -12   11.96    3.46   0
  -4  11 -12    9.91    3.84   0
   4  11  12   15.44    3.92   0
  -4  11  12   12.97    3.45   0
   4  11 -12   10.83    4.27   0
  -4 -11 -12   -0.64    3.71   0
  -4  11  12   11.61    3.76   0
  -5  11 -12    0.02    3.88   0
  -5  11 -12    6.40    3.89   0
  -5  11 -12   -2.10    4.18   0
   5 -11 -12    1.90    5.10   0
   5  11  12   -3.78    4.44   0
   5  11 -12    1.85    4.78   0
  -5  11  12    1.19    4.22   0
   5  11 -12    3.65    4.60   0
  -5  11  12   -1.54    4.52   0
  -5 -11 -12    0.91    4.47   0
   0  12  12   -1.70    4.16   0
   0  12 -12   -3.23    3.67   0
   0 -12 -12   -0.54    4.46   0
   1  12  12  106.92    4.77   0
  -1  12 -12  101.56    5.02   0
   1 -12 -12   91.46    4.13   0
  -1  12  12   97.26    3.79   0
   1  12 -12   99.98    4.76   0
  -1  12  12   87.32    3.59   0
  -1 -12 -12   96.73    5.07   0
   2  12  12   17.27    4.30   0
   2 -12 -12   10.67    4.32   0
  -2  12 -12   10.58    3.06   0
  -2  12 -12    8.83    3.64   0
  -2  12  12    7.54    3.79   0
  -2  12  12    8.76    3.00   0
  -2 -12 -12    5.97    4.32   0
   2  12 -12   15.14    4.29   0
   3  12  12   24.24    4.51   0
   3 -12 -12   17.18    4.58   0
  -3  12 -12   22.96    3.34   0
  -3  12 -12   20.18    4.25   0
  -3  12 -12   12.51    3.95   0
  -3  12  12   14.84    3.89   0
  -3  12  12   12.52    3.12   0
   3  12 -12   19.34    4.14   0
  -3 -12 -12   17.22    4.66   0
  -4  12 -12   -1.79    4.29   0
  -4  12 -12    3.29    2.90   0
   4 -12 -12   -0.28    4.48   0
  -4  12 -12    3.44    3.85   0
   4  12  12    1.40    3.85   0
  -4  12  12    2.52    3.54   0
   4  12 -12    9.93    4.04   0
  -4 -12 -12    1.78    4.22   0
  -4  12  12    1.26    3.97   0
   0 -13 -12    3.00    3.82   0
   0  13 -12   -1.28    4.44   0
   0  13  12   -2.51    4.62   0
   1 -13 -12    8.57    4.31   0
   1  13  12   -2.05    4.84   0
  -1  13 -12    6.87    4.06   0
  -1  13  12    0.93    3.90   0
  -1  13  12    0.50    3.05   0
   1  13 -12    3.92    3.77   0
  -1 -13 -12    1.66    4.67   0
   2  13  12   62.06    4.96   0
   2 -13 -12   40.92    4.14   0
  -2  13 -12   38.90    3.46   0
  -2  13 -12   47.19    5.00   0
  -2  13  12   36.68    3.25   0
  -2  13  12   32.05    3.27   0
   2  13 -12   41.66    4.45   0
  -2 -13 -12   44.56    4.88   0
   3  13  12    6.02    4.32   0
  -3  13 -12    6.97    3.76   0
  -3  13 -12   -2.23    3.29   0
   3 -13 -12    4.96    4.62   0
  -3  13 -12    3.89    3.70   0
  -3 -13 -12   10.81    4.90   0
  -3  13  12   -2.59    4.08   0
  -3  13  12    2.19    3.12   0
   3  13 -12    7.11    4.32   0
  -4  13 -12   -0.76    4.23   0
  -4  13 -12    0.49    3.61   0
   4 -13 -12   -0.14    4.64   0
  -4  13 -12   -2.60    4.33   0
   4  13  12   -1.44    3.47   0
  -4  13  12    2.97    4.21   0
  -4 -13 -12    3.03    4.62   0
   4  13 -12    2.15    4.70   0
  -4  13  12   -1.78    3.68   0
   0 -14 -12    5.68    4.03   0
   0  14  12    8.05    4.42   0
   0  14 -12    8.55    5.06   0
   1  14  12    8.80    4.99   0
   1 -14 -12    6.95    4.88   0
  -1  14 -12    6.24    4.25   0
  -1 -14 -12    4.89    4.42   0
  -1  14  12    7.64    4.29   0
  -1  14  12    4.76    3.25   0
   1  14 -12    7.12    4.11   0
  -2  14 -12    1.64    4.74   0
   2  14  12    4.26    4.83   0
  -2  14 -12   -0.94    3.23   0
   2 -14 -12    1.57    4.21   0
  -2 -14 -12   -1.90    4.01   0
  -2  14  12    1.06    3.33   0
  -2  14  12   -1.23    3.03   0
   2  14 -12    4.95    4.39   0
  -3  14 -12    5.82    4.49   0
   3  14  12   -1.49    4.37   0
  -3  14 -12   -0.60    3.65   0
   3 -14 -12    2.24    4.87   0
  -3  14 -12    0.07    3.74   0
  -3  14  12   -2.44    4.20   0
  -3 -14 -12    0.69    4.65   0
  -3  14  12    1.29    3.31   0
   3  14 -12   -2.40    3.95   0
   0  15  12    9.70    4.00   0
   0 -15 -12   -1.65    4.81   0
   0  15 -12    4.97    5.28   0
   1  15  12   -4.13    4.36   0
   1 -15 -12    2.79    5.08   0
  -1  15 -12   -1.53    4.27   0
  -1  15  12   -4.36    3.80   0
  -1 -15 -12    3.82    4.50   0
  -1  15  12   -1.53    3.32   0
   1  15 -12   -8.43    4.27   0
   2  15  12   -0.54    4.10   0
  -2  15 -12   -0.95    3.34   0
   2 -15 -12    1.71    4.17   0
  -2  15 -12    0.76    4.17   0
  -2  15  12    1.86    3.72   0
  -2 -15 -12   -1.88    4.35   0
  -2  15  12    2.65    2.96   0
   2  15 -12    3.37    4.08   0
   0  16  12   -5.32    5.24   0
   0 -16 -12   -9.34    4.38   0
   0  16 -12   -5.94    5.86   0
   1  16  12   30.77    5.79   0
   1 -16 -12   29.54    4.97   0
  -1  16 -12   26.85    4.96   0
  -1  16  12   29.62    4.80   0
  -1  16  12   25.03    3.23   0
   1  16 -12   25.11    5.29   0
  -1 -16 -12   39.10    4.73   0
  -1   0  13   24.63    3.21   0
   1   0  13   31.68    3.32   0
   1   0 -13   30.05    3.88   0
  -1   0 -13   26.86    3.72   0
   2   0 -13    1.30    4.03   0
  -2   0  13    3.72    3.48   0
   2   0  13    4.89    3.43   0
  -2   0 -13    5.24    3.03   0
   2   0 -13    3.28    3.40   0
  -3   0 -13   11.26    2.88   0
   3   0 -13    9.22    3.08   0
   3   0  13    8.91    3.93   0
   3   0 -13    6.08    3.96   0
   3   0  13   12.90    3.12   0
  -4   0 -13   21.16    3.63   0
   4   0 -13   18.25    4.23   0
   4   0  13   26.28    3.88   0
   4   0 -13   18.20    3.36   0
   4   0  13   23.11    3.16   0
  -5   0 -13    6.28    3.08   0
   5   0  13    9.21    3.78   0
   5   0 -13    7.85    3.26   0
   5   0 -13    9.33    4.86   0
   5   0 -13    9.36    4.83   0
   6   0  13    1.06    3.95   0
  -6   0 -13    0.45    3.86   0
   6   0 -13    1.51    3.44   0
   0  -1 -13    0.74    3.53   0
   0  -1  13    1.27    3.09   0
   0   1  13    4.32    3.75   0
   0   1 -13    1.53    3.49   0
   1  -1 -13   41.07    4.04   0
   1   1  13   53.46    3.58   0
  -1   1 -13   46.43    3.81   0
  -1  -1 -13   51.89    3.32   0
   1   1 -13   39.36    5.96   0
   1  -1  13   49.95    3.56   0
  -1   1  13   44.36    3.97   0
   1   1 -13   40.37    3.36   0
   2  -1 -13   34.96    3.61   0
   2  -1 -13   41.46    4.18   0
   2   1  13   52.62    3.40   0
  -2   1 -13   41.13    3.17   0
  -2  -1 -13   43.43    3.75   0
   2   1 -13   40.02    4.23   0
   2  -1  13   52.90    4.18   0
  -2   1  13   40.42    3.74   0
   2   1 -13   37.24    3.76   0
   3  -1 -13   10.67    3.20   0
   3   1  13    8.47    3.75   0
   3  -1 -13   10.80    3.45   0
   3   1  13   12.16    3.13   0
  -3   1 -13   14.73    3.60   0
  -3  -1 -13   15.19    3.38   0
   3   1 -13   10.01    3.39   0
   3  -1  13   18.17    3.86   0
   3   1 -13   11.68    3.28   0
  -4   1 -13   34.38    2.97   0
   4   1  13   31.74    4.15   0
   4  -1 -13   32.09    3.79   0
   4  -1 -13   31.21    4.30   0
   4   1  13   35.75    3.96   0
   4   1 -13   28.87    4.08   0
  -4  -1 -13   26.18    3.02   0
   4  -1  13   37.92    3.81   0
   4   1 -13   29.16    3.39   0
  -5   1 -13   23.13    3.73   0
   5   1  13   27.12    4.04   0
   5  -1 -13   20.93    4.90   0
   5   1  13   25.42    3.74   0
   5  -1 -13   21.01    3.62   0
   5  -1  13   26.97    4.00   0
  -5  -1 -13   23.11    3.87   0
   5   1 -13   19.51    4.88   0
   5   1 -13   11.08    3.50   0
   5   1 -13   23.85    4.89   0
  -6   1 -13    2.04    3.81   0
   6   1  13    0.61    3.79   0
   6  -1 -13    2.12    3.66   0
   6  -1  13    1.13    3.89   0
  -6  -1 -13    0.43    3.77   0
   6   1 -13    2.29    3.06   0
   6   1 -13    0.68    9.36   0
   6   1 -13    2.31    9.22   0
   0  -2 -13    2.18    3.58   0
   0   2  13    2.69    3.80   0
   0   2 -13    4.94    3.67   0
   1  -2 -13   33.23    3.42   0
   1   2  13   42.30    3.34   0
  -1   2 -13   38.84    3.30   0
  -1  -2 -13   32.42    3.11   0
   1   2 -13   34.41    6.04   0
  -1   2  13   35.85    3.89   0
   1   2 -13   33.12    3.36   0
   2  -2 -13   14.92    3.53   0
   2   2  13   19.69    4.79   0
   2   2  13   26.20    4.00   0
  -2   2 -13   24.65    3.77   0
  -2  -2 -13   19.06    3.70   0
   2   2 -13   21.36    4.49   0
  -2   2  13   20.03    3.41   0
   2   2 -13   18.81    3.66   0
   3  -2 -13   52.84    4.02   0
   3  -2 -13   58.87    3.61   0
   3   2  13   60.28    4.71   0
   3   2  13   60.96    3.85   0
  -3   2 -13   60.54    3.20   0
  -3  -2 -13   62.58    3.78   0
   3   2 -13   53.44    4.03   0
  -3   2  13   58.49    3.59   0
   3   2 -13   47.92    3.48   0
   4  -2 -13    3.28    3.33   0
   4   2  13    6.75    4.05   0
   4  -2 -13   -0.31    4.47   0
   4   2  13    2.06    3.52   0
  -4   2 -13    0.81    3.33   0
  -4  -2 -13    3.82    3.58   0
   4   2 -13    2.97    3.54   0
   4   2 -13    1.29    4.13   0
   4   2 -13    0.58    4.07   0
  -5   2 -13    1.82    3.62   0
   5  -2 -13    8.45    3.54   0
   5   2  13    6.69    3.91   0
   5   2  13    5.09    3.77   0
   5  -2 -13    2.30    5.02   0
   5   2 -13    2.50    4.22   0
   5  -2  13    5.87    3.41   0
  -5  -2 -13    8.79    3.81   0
   5   2 -13    4.79    3.08   0
   5   2 -13    4.26    4.81   0
  -6   2 -13   -0.11    3.81   0
   6  -2 -13   -2.14    3.67   0
   6   2  13    3.82    3.68   0
   6   2  13   -0.18    3.87   0
   6  -2  13    4.25    3.76   0
   6   2 -13   -1.76    3.34   0
  -6  -2 -13    5.60    3.86   0
   6   2 -13    0.41    7.86   0
   6   2 -13    0.86    7.51   0
   0  -3 -13   74.21    3.51   0
   0   3 -13   72.41    5.64   0
   0   3  13   83.72    3.58   0
   0   3 -13   81.97    3.47   0
   1  -3 -13    7.27    4.11   0
  -1   3 -13    8.56    5.48   0
   1   3  13   11.51    3.98   0
  -1   3 -13   12.42    3.84   0
  -1  -3 -13    9.86    3.18   0
  -1   3  13    8.83    3.91   0
   1   3 -13   10.46    3.19   0
   2  -3 -13    7.60    2.96   0
   2   3  13    7.48    4.74   0
   2   3  13    2.78    3.06   0
  -2   3 -13    8.64    2.97   0
  -2  -3 -13    8.69    3.63   0
  -2   3  13    8.24    3.49   0
   2   3 -13    7.10    3.73   0
   3  -3 -13   53.44    3.74   0
   3   3  13   65.48    5.16   0
   3   3  13   57.27    3.99   0
  -3   3 -13   57.40    3.12   0
  -3  -3 -13   53.03    3.24   0
   3   3 -13   47.79    4.13   0
  -3   3  13   51.91    3.60   0
   3   3 -13   50.51    3.51   0
   4  -3 -13   11.52    3.51   0
   4   3  13   17.05    4.16   0
   4  -3 -13   14.35    4.50   0
   4   3  13   13.39    3.05   0
  -4   3 -13   11.19    3.62   0
   4   3 -13   11.47    4.31   0
  -4  -3 -13   13.64    3.51   0
   4   3 -13   13.16    3.42   0
  -4   3  13   16.44    4.31   0
   4   3 -13   10.78    4.19   0
   5  -3 -13    6.71    3.78   0
   5   3  13    5.17    4.12   0
   5   3  13   -1.06    3.68   0
   5  -3 -13    7.01    5.18   0
  -5   3 -13    3.22    3.79   0
   5   3 -13    2.45    4.56   0
  -5  -3 -13    0.17    3.93   0
   5   3 -13    1.76    3.49   0
   5   3 -13    3.34    4.59   0
  -6   3 -13    5.44    3.94   0
   6  -3 -13    2.53    3.80   0
   6   3  13   -1.82    3.89   0
   6   3  13    1.24    3.88   0
   6   3 -13    3.26    6.49   0
   6   3 -13    3.27    3.68   0
   6   3 -13    1.47    7.00   0
  -6  -3 -13   -1.14    3.94   0
   0  -4 -13   13.32    4.00   0
   0   4 -13   15.30    3.92   0
   0   4  13   14.06    3.96   0
   1  -4 -13   14.69    3.25   0
  -1   4 -13    9.75    3.77   0
  -1   4 -13   16.16    3.19   0
   1   4  13   10.44    3.95   0
  -1  -4 -13   14.98    3.13   0
   1   4 -13    8.81    3.94   0
  -1   4  13   13.90    3.75   0
   2  -4 -13    9.09    3.75   0
  -2   4 -13   11.14    4.64   0
   2   4  13   17.61    5.63   0
  -2   4 -13   16.88    3.20   0
   2   4  13    8.75    3.32   0
  -2  -4 -13   13.97    3.70   0
   2   4 -13   11.22    3.73   0
  -2   4  13   10.25    3.42   0
   3  -4 -13   15.83    3.57   0
   3   4  13   17.83    4.83   0
   3   4  13   14.64    3.76   0
  -3   4 -13   23.24    2.85   0
  -3  -4 -13   16.47    3.43   0
  -3   4  13   17.62    3.70   0
   3   4 -13   17.80    3.45   0
   3   4 -13   13.35    3.51   0
   4   4  13   60.62    4.70   0
   4  -4 -13   59.01    5.00   0
   4   4  13   62.46    3.95   0
  -4   4 -13   53.00    3.69   0
   4   4 -13   54.81    4.43   0
  -4  -4 -13   53.50    3.89   0
   4   4 -13   51.77    3.69   0
  -4   4  13   57.81    4.43   0
   4   4 -13   51.31    4.23   0
   5  -4 -13   42.56    4.19   0
   5   4  13   37.78    3.81   0
   5   4  13   32.79    3.51   0
   5  -4 -13   35.50    5.31   0
  -5   4 -13   28.15    3.68   0
   5   4 -13   34.69    5.07   0
  -5  -4 -13   31.90    4.16   0
   5   4 -13   27.92    3.89   0
   5   4 -13   30.75    4.63   0
  -6   4 -13    0.44    3.77   0
   6  -4 -13    5.59    3.94   0
   6   4  13    2.73    3.72   0
   6   4  13    3.94    3.81   0
   6   4 -13   -0.96    5.66   0
   6   4 -13    4.18    6.19   0
   6   4 -13    2.03    3.94   0
  -6  -4 -13    5.31    4.03   0
   0   5  13   36.59    4.56   0
   0  -5 -13   53.57    4.34   0
   0   5 -13   39.09    4.08   0
   0   5  13   47.02    4.16   0
  -1   5 -13   36.73    3.92   0
   1  -5 -13   49.70    4.34   0
  -1   5 -13   47.89    3.94   0
   1   5  13   52.86    4.03   0
  -1  -5 -13   46.49    3.40   0
  -1   5  13   37.41    4.43   0
   1   5 -13   48.09    4.00   0
  -1   5  13   42.46    4.12   0
  -2   5 -13    5.46    3.88   0
   2  -5 -13    6.45    3.70   0
  -2   5 -13    5.08    3.09   0
   2   5  13    4.22    3.13   0
  -2  -5 -13    9.02    3.14   0
   2   5 -13    3.11    3.80   0
  -2   5  13    3.00    3.61   0
  -3   5 -13   11.30    4.17   0
   3  -5 -13   11.71    3.47   0
  -3   5 -13    8.38    2.81   0
   3   5  13    9.82    2.99   0
  -3  -5 -13    6.82    3.09   0
   3   5 -13    4.68    3.14   0
  -3   5  13   10.43    3.22   0
   3   5 -13    9.06    3.48   0
   4   5  13   10.80    4.39   0
   4  -5 -13   14.86    4.00   0
   4   5  13   18.51    3.93   0
  -4   5 -13    9.33    3.59   0
  -4  -5 -13   22.67    3.85   0
  -4   5  13   15.81    3.74   0
   4   5 -13   12.41    4.09   0
   4   5 -13   16.05    4.23   0
   5   5  13   11.44    4.08   0
   5   5  13   14.34    4.10   0
  -5   5 -13   11.01    3.97   0
   5  -5 -13   15.89    5.24   0
   5   5 -13   10.32    4.81   0
  -5  -5 -13   10.58    4.18   0
   5   5 -13   11.13    3.67   0
  -5   5  13   11.05    4.70   0
   5   5 -13   12.45    4.34   0
   6  -5 -13    4.52    8.17   0
   6   5  13   -0.01    3.74   0
   6   5  13    3.80    4.04   0
  -6   5 -13   -0.75    4.19   0
  -6   5 -13   10.74    4.05   0
   6   5 -13    4.23    5.38   0
   6   5 -13    7.61    6.09   0
   6   5 -13   -0.64    3.48   0
  -6  -5 -13    7.20    3.94   0
   0   6  13  274.69    5.81   0
   0  -6 -13  349.12    5.52   0
   0   6 -13  318.66    4.76   0
   0   6  13  325.73    5.21   0
  -1   6 -13    1.28    3.47   0
   1  -6 -13    1.72    4.10   0
  -1   6 -13   10.42    3.15   0
   1   6  13   -0.55    3.20   0
  -1   6  13    0.85    3.88   0
  -1  -6 -13    5.01    3.13   0
   1   6 -13    3.49    3.87   0
  -1   6  13    3.44    3.92   0
  -2   6 -13   33.98    3.41   0
   2  -6 -13   39.86    3.85   0
  -2   6 -13   44.60    3.80   0
   2   6  13   43.08    3.28   0
  -2  -6 -13   42.76    3.93   0
   2   6 -13   44.33    3.98   0
   2   6 -13   40.18    4.05   0
  -2   6  13   38.25    3.64   0
  -3   6 -13   69.36    4.11   0
   3  -6 -13   81.53    4.37   0
  -3   6 -13   70.94    3.90   0
   3   6  13   91.49    4.13   0
   3   6 -13   83.54    3.99   0
  -3  -6 -13   83.63    4.22   0
   3   6 -13   69.76    3.87   0
  -3   6  13   81.50    3.68   0
  -4   6 -13   36.63    4.01   0
  -4   6 -13   33.19    3.61   0
   4  -6 -13   42.12    4.30   0
   4   6  13   39.99    4.07   0
   4   6 -13   30.97    4.25   0
  -4  -6 -13   42.72    4.20   0
   4   6 -13   35.11    3.95   0
  -4   6  13   37.23    3.87   0
   5  -6 -13    1.28    4.79   0
   5   6  13    6.30    4.02   0
  -5   6 -13    6.38    4.16   0
   5   6  13    2.34    3.89   0
  -5   6 -13    5.16    3.83   0
  -5  -6 -13    8.06    4.34   0
  -5   6  13    5.60    4.46   0
   5   6 -13    5.03    4.31   0
   5   6 -13   -2.60    4.81   0
   6  -6 -13    0.05    7.53   0
  -6   6 -13   -0.78    4.33   0
   6   6  13    1.18    4.00   0
  -6   6 -13   -2.56    4.09   0
   6   6 -13    2.18    5.99   0
   6   6 -13    0.72    3.60   0
  -6  -6 -13   -3.81    4.34   0
   6   6 -13   -0.13    5.35   0
   0   7 -13    3.09    3.86   0
   0   7  13    4.60    3.57   0
   0  -7 -13    7.33    3.44   0
   0   7 -13    9.46    3.23   0
   0   7  13    6.52    3.91   0
  -1   7 -13   26.28    3.37   0
   1  -7 -13   33.85    3.86   0
  -1   7 -13   33.92    3.86   0
   1   7  13   31.02    3.35   0
  -1  -7 -13   35.86    3.98   0
   1   7 -13   28.96    3.37   0
   1   7 -13   32.86    3.83   0
  -1   7  13   24.61    3.50   0
  -1   7  13   31.74    3.59   0
  -2   7 -13    7.59    2.89   0
   2  -7 -13   13.55    3.19   0
  -2   7 -13   20.43    3.93   0
   2   7  13   16.36    3.27   0
  -2  -7 -13   19.95    3.28   0
   2   7 -13   12.65    3.24   0
   2   7 -13   13.86    3.82   0
  -2   7  13   14.65    3.46   0
  -3   7 -13   20.52    3.83   0
  -3   7 -13   17.05    3.20   0
  -3   7 -13   15.70    3.95   0
   3  -7 -13   19.46    3.72   0
   3   7  13   19.46    4.16   0
  -3   7  13   18.22    3.93   0
  -3  -7 -13   23.87    4.17   0
   3   7 -13   19.30    3.53   0
  -3   7  13   14.42    3.34   0
   3   7 -13   24.29    3.68   0
  -4   7 -13   14.25    3.79   0
  -4   7 -13   12.07    3.95   0
  -4   7 -13   11.89    3.84   0
   4   7  13   13.46    3.79   0
   4  -7 -13   18.92    4.72   0
   4   7 -13   14.55    4.36   0
  -4  -7 -13    8.27    3.98   0
   4   7 -13   12.56    4.22   0
  -4   7  13   14.98    4.28   0
   5  -7 -13    1.20    5.02   0
  -5   7 -13    1.10    4.19   0
   5   7  13    1.12    4.06   0
   5   7  13    0.93    3.35   0
  -5   7 -13    2.91    4.00   0
  -5  -7 -13   -1.83    4.44   0
  -5   7  13   -1.15    4.40   0
   5   7 -13    0.49    4.95   0
   5   7 -13    0.14    4.19   0
   0   8 -13    8.13    4.13   0
   0  -8 -13    5.17    4.14   0
   0   8 -13    9.12    3.35   0
   0   8  13    6.32    3.85   0
  -1   8 -13   16.54    2.98   0
  -1   8 -13   12.64    3.53   0
   1  -8 -13   16.22    3.73   0
  -1   8 -13   16.86    3.58   0
   1   8  13   17.09    4.07   0
  -1  -8 -13   11.93    4.13   0
   1   8 -13   12.58    3.89   0
   1   8 -13   17.28    3.88   0
  -1   8  13   17.72    3.41   0
  -2   8 -13   13.18    4.03   0
  -2   8 -13    2.17    3.21   0
  -2   8 -13   14.41    3.34   0
   2  -8 -13    5.91    3.98   0
   2   8  13    6.09    3.40   0
   2   8 -13    4.05    3.78   0
  -2  -8 -13    7.19    3.49   0
   2   8 -13    9.30    3.29   0
  -2   8  13    3.83    3.54   0
  -3   8 -13   19.96    3.09   0
  -3   8 -13   18.30    3.38   0
  -3   8 -13   16.50    4.18   0
   3  -8 -13   17.96    3.74   0
   3   8  13   28.37    3.45   0
  -3   8  13   17.68    3.69   0
   3   8 -13   19.49    3.77   0
   3   8 -13   21.85    3.47   0
  -3  -8 -13   21.84    4.35   0
  -3   8  13   19.57    3.38   0
  -4   8 -13    8.61    3.89   0
  -4   8 -13    1.96    3.69   0
  -4   8 -13    9.90    3.58   0
   4   8  13    6.94    3.83   0
   4  -8 -13    8.07    4.50   0
   4   8 -13    6.65    3.89   0
  -4   8  13    4.81    3.69   0
   4   8 -13    1.92    3.75   0
  -4  -8 -13    4.46    3.81   0
  -4   8  13    8.56    3.98   0
   5  -8 -13   21.78    5.24   0
  -5   8 -13    2.18    3.89   0
  -5   8 -13   18.97    4.34   0
  -5   8 -13   21.82    3.84   0
   5   8  13   18.81    4.46   0
   5   8 -13   14.05    4.61   0
   5   8 -13   16.29    4.23   0
  -5  -8 -13   16.10    4.45   0
  -5   8  13   16.64    4.60   0
   0   9 -13    0.15    4.05   0
   0   9 -13   -0.38    3.97   0
   0  -9 -13   -0.99    4.08   0
   0   9  13   -0.72    3.95   0
  -1   9 -13   26.57    4.45   0
   1  -9 -13   22.37    3.50   0
  -1   9 -13   20.18    3.58   0
   1   9  13   19.56    3.59   0
   1   9 -13   20.38    4.33   0
   1   9 -13   25.63    3.57   0
  -1  -9 -13   17.82    3.59   0
  -1   9  13   22.00    3.67   0
  -2   9 -13   46.54    3.25   0
  -2   9 -13   49.19    4.37   0
   2  -9 -13   48.87    4.29   0
  -2   9 -13   47.16    4.36   0
   2   9  13   59.58    4.32   0
  -2   9  13   45.86    3.54   0
   2   9 -13   46.87    4.23   0
  -2  -9 -13   67.06    3.84   0
   2   9 -13   52.01    4.20   0
  -2   9  13   47.94    3.87   0
  -3   9 -13   10.51    3.17   0
  -3   9 -13    8.18    3.86   0
  -3   9 -13   16.81    3.96   0
   3  -9 -13   18.40    3.85   0
   3   9  13   18.09    4.05   0
   3   9 -13   15.08    3.79   0
  -3   9  13   11.32    3.30   0
   3   9 -13   10.30    3.68   0
  -3  -9 -13   15.55    4.33   0
  -3   9  13   11.48    3.44   0
   4  -9 -13    6.46    4.51   0
  -4   9 -13    3.30    3.73   0
  -4   9 -13    4.89    3.49   0
  -4   9 -13    0.39    3.66   0
   4   9  13    5.59    3.57   0
  -4   9  13    0.85    3.67   0
   4   9 -13    2.81    3.85   0
  -4  -9 -13    6.53    3.42   0
  -4   9  13    5.15    3.52   0
   4   9 -13    3.62    4.08   0
  -5   9 -13    9.79    4.56   0
   5  -9 -13    8.78    5.49   0
  -5   9 -13    9.16    3.75   0
  -5   9 -13    9.50    4.31   0
   5   9  13   11.06    3.67   0
   5   9 -13    7.57    4.76   0
   5   9 -13    7.88    4.48   0
  -5   9  13   12.09    4.81   0
  -5  -9 -13   13.22    4.76   0
   0  10 -13   74.10    4.84   0
   0  10  13   72.26    3.86   0
   0  10 -13   77.94    4.61   0
   0 -10 -13   68.45    4.62   0
  -1  10 -13   52.19    3.93   0
  -1  10 -13   39.28    4.64   0
   1 -10 -13   50.32    3.70   0
   1  10  13   49.74    3.94   0
  -1  10  13   54.03    4.24   0
  -1  10  13   40.33    3.15   0
   1  10 -13   48.79    3.86   0
  -1 -10 -13   57.00    4.60   0
   1  10 -13   45.11    4.43   0
  -2  10 -13   41.98    3.29   0
  -2  10 -13   41.96    4.43   0
  -2  10 -13   43.46    4.49   0
   2 -10 -13   45.29    4.40   0
   2  10  13   39.39    4.20   0
  -2  10  13   32.05    3.46   0
   2  10 -13   38.38    4.22   0
   2  10 -13   34.48    4.20   0
  -2 -10 -13   45.40    3.79   0
  -2  10  13   44.07    3.86   0
  -3  10 -13    9.38    3.84   0
  -3  10 -13   19.08    3.20   0
  -3  10 -13   10.44    3.84   0
   3  10  13   12.14    4.07   0
   3 -10 -13   19.58    3.92   0
   3  10 -13    9.16    4.21   0
  -3  10  13   10.58    3.18   0
   3  10 -13   15.84    3.41   0
  -3 -10 -13   13.24    3.69   0
  -3  10  13   12.18    3.77   0
   4 -10 -13    5.68    4.10   0
  -4  10 -13    6.81    3.39   0
  -4  10 -13    2.25    3.70   0
   4  10  13    5.17    3.43   0
  -4  10 -13    7.52    3.20   0
  -4  10  13    8.01    3.62   0
   4  10 -13    8.53    4.24   0
   4  10 -13   10.77    4.22   0
  -4 -10 -13    6.76    4.50   0
  -4  10  13    9.73    3.69   0
  -5  10 -13    4.72    4.10   0
   5 -10 -13   13.89    5.12   0
  -5  10 -13   10.31    3.94   0
  -5  10 -13   11.60    4.73   0
   5  10  13   18.56    4.13   0
   5  10 -13   14.83    4.71   0
   5  10 -13    2.73    4.56   0
  -5  10  13   11.72    4.85   0
  -5 -10 -13   14.63    4.83   0
   0  11  13    0.09    4.11   0
   0  11 -13    8.15    3.53   0
   0 -11 -13   11.96    4.52   0
   1  11  13   -4.75    3.53   0
  -1  11 -13    6.71    3.66   0
  -1  11 -13    3.97    4.30   0
   1 -11 -13   -0.37    4.02   0
  -1  11  13   -0.47    3.94   0
  -1  11  13   -1.05    3.29   0
   1  11 -13   -0.48    3.77   0
  -1 -11 -13    7.48    4.51   0
  -2  11 -13   10.32    3.05   0
  -2  11 -13    8.57    4.07   0
  -2  11 -13    3.76    4.24   0
   2 -11 -13   13.71    4.34   0
   2  11  13    8.31    3.68   0
  -2  11  13    6.47    3.66   0
   2  11 -13    4.33    4.21   0
  -2  11  13   10.14    2.98   0
  -2 -11 -13   12.60    4.60   0
   3 -11 -13   30.50    4.68   0
  -3  11 -13   31.98    2.99   0
  -3  11 -13   22.06    4.26   0
  -3  11 -13   22.88    3.70   0
   3  11  13   24.32    4.25   0
  -3  11  13   23.61    3.25   0
   3  11 -13   22.83    3.63   0
  -3 -11 -13   23.25    4.65   0
   3  11 -13   19.79    4.20   0
  -3  11  13   29.09    3.85   0
   4 -11 -13   33.10    4.61   0
  -4  11 -13   30.56    3.37   0
  -4  11 -13   26.39    3.97   0
  -4  11 -13   26.76    4.32   0
   4  11  13   30.09    4.04   0
  -4  11  13   30.99    3.68   0
   4  11 -13   18.95    3.96   0
   4  11 -13   24.28    4.33   0
  -4 -11 -13   31.57    4.25   0
  -4  11  13   24.39    4.09   0
   0  12  13   11.01    3.72   0
   0  12 -13   17.27    4.35   0
   0 -12 -13    1.77    3.92   0
   1  12  13   14.05    4.44   0
  -1  12 -13   19.41    3.88   0
   1 -12 -13   14.66    4.13   0
  -1  12  13   14.71    3.22   0
  -1  12  13   10.92    3.00   0
   1  12 -13    7.79    3.82   0
  -1 -12 -13   28.22    4.24   0
   2  12  13   22.40    4.67   0
   2 -12 -13   24.12    4.01   0
  -2  12 -13   22.16    3.12   0
  -2  12 -13   18.04    3.84   0
  -2  12 -13   15.53    3.82   0
  -2  12  13   14.83    3.75   0
  -2  12  13   11.55    3.18   0
  -2 -12 -13   22.05    3.98   0
   2  12 -13   20.39    3.66   0
   3 -12 -13   -2.15    4.38   0
  -3  12 -13   -1.27    3.17   0
  -3  12 -13    2.87    4.51   0
  -3  12 -13    2.17    4.10   0
   3  12  13   -0.66    3.74   0
  -3  12  13    0.79    4.02   0
  -3  12  13   -0.49    3.20   0
   3  12 -13    4.09    4.20   0
  -3 -12 -13   -4.92    3.94   0
  -4  12 -13   18.10    3.68   0
  -4  12 -13   11.88    3.55   0
   4 -12 -13   -2.15    4.85   0
  -4  12 -13   19.45    4.27   0
   4  12  13   15.59    3.92   0
  -4  12  13   18.08    3.71   0
   4  12 -13   13.64    4.23   0
   4  12 -13   12.36    4.10   0
  -4 -12 -13    6.16    3.83   0
  -4  12  13    9.08    4.13   0
   0  13  13    1.49    4.39   0
   0  13 -13   -0.32    4.08   0
   0 -13 -13    1.82    4.86   0
   1 -13 -13   25.39    4.49   0
   1  13  13   24.84    5.04   0
  -1  13 -13    8.26    5.13   0
   1  13 -13   14.67    4.74   0
  -1  13  13   14.32    3.67   0
  -1  13  13   13.75    3.28   0
  -1 -13 -13   11.94    4.91   0
   2  13  13   -6.23    4.42   0
   2 -13 -13   -1.56    4.04   0
  -2  13 -13    5.84    3.23   0
  -2  13 -13   -3.36    4.08   0
  -2  13 -13    0.35    3.89   0
  -2  13  13   -1.61    3.13   0
  -2  13  13    3.66    2.95   0
   2  13 -13    3.38    3.81   0
  -2 -13 -13    1.01    4.42   0
   3 -13 -13    8.66    4.32   0
  -3  13 -13    4.80    3.23   0
  -3  13 -13    6.42    4.50   0
  -3  13 -13    7.84    4.63   0
   3  13  13    2.21    3.70   0
  -3  13  13    5.82    4.24   0
  -3  13  13    8.86    3.11   0
   3  13 -13    7.02    4.76   0
  -3 -13 -13    7.13    4.05   0
   0 -14 -13   11.75    4.93   0
   0  14  13   17.50    4.69   0
   0  14 -13   20.19    4.28   0
  -1  14 -13   -1.45    4.37   0
   1  14  13    0.57    5.10   0
   1 -14 -13   14.00    4.02   0
  -1 -14 -13    5.89    5.12   0
  -1  14  13    6.64    3.76   0
  -1  14  13    3.76    3.07   0
   1  14 -13   -2.29    5.18   0
   2  14  13   23.90    4.78   0
  -2  14 -13    8.72    4.65   0
  -2  14 -13   15.28    3.01   0
   2 -14 -13   16.99    4.38   0
  -2  14 -13   12.51    4.02   0
  -2 -14 -13   17.45    5.32   0
  -2  14  13   19.75    3.30   0
  -2  14  13   14.30    3.08   0
   2  14 -13   14.40    3.94   0
   3  14  13    0.06    4.10   0
  -3  14 -13   -3.41    4.21   0
  -3  14 -13    1.59    3.18   0
   3 -14 -13    2.13    4.60   0
  -3  14 -13    0.98    4.79   0
  -3  14  13   -3.71    4.38   0
   3  14 -13    0.63    4.69   0
   0  15  13   12.91    4.11   0
   0 -15 -13   17.61    4.44   0
   0  15 -13   12.42    4.72   0
   1  15  13   12.67    4.69   0
   1 -15 -13    7.63    4.19   0
  -1  15 -13   11.24    4.69   0
  -1  15  13    8.81    3.82   0
  -1 -15 -13   20.87    5.27   0
  -1  15  13   10.30    3.22   0
   1  15 -13   15.47    5.23   0
   2  15  13    5.35    5.29   0
  -2  15 -13    3.69    3.44   0
  -2  15 -13   -5.94    5.32   0
  -2  15  13    3.29    4.06   0
  -2 -15 -13   -0.37    5.34   0
   2  15 -13    5.04    4.78   0
   0  16  13    2.45    5.28   0
   0   0  14   40.50    3.29   0
   0   0 -14   37.86    3.27   0
  -1   0  14  179.98    4.52   0
   1   0  14  200.29    4.71   0
   1   0 -14  161.51    4.19   0
  -1   0 -14  175.71    3.90   0
   2   0 -14   46.24    4.94   0
   2   0  14   55.51    3.67   0
  -2   0 -14   45.36    3.73   0
   2   0 -14   44.17    3.88   0
  -3   0 -14   14.82    3.27   0
   3   0 -14   14.83    3.33   0
   3   0 -14    9.08    3.90   0
   3   0  14   10.91    3.68   0
  -4   0 -14   21.12    2.99   0
   4   0 -14   19.96    4.18   0
   4   0  14   24.16    3.98   0
   4   0 -14   21.69    3.62   0
   4   0  14   19.65    3.71   0
  -5   0 -14    3.80    3.72   0
   5   0  14    4.41    3.50   0
   5   0 -14   -2.86    3.14   0
   5   0 -14   -0.85    4.79   0
   5   0 -14    1.89    4.68   0
   6   0 -14    2.65    8.02   0
   6   0  14    6.76    4.47   0
  -6   0 -14   -0.69    3.90   0
   6   0 -14    6.43    3.55   0
   6   0 -14    3.57    8.11   0
   0  -1 -14   -0.26    3.08   0
   0  -1  14   -1.95    3.16   0
   0   1  14   -1.28    3.15   0
   0   1 -14    4.31    3.59   0
   1  -1 -14  152.34    4.06   0
   1   1  14  181.27    4.66   0
  -1   1 -14  167.28    3.87   0
  -1  -1 -14  168.05    4.40   0
   1  -1  14  180.39    4.05   0
  -1   1  14  157.08    3.96   0
   1   1 -14  162.33    4.49   0
   2  -1 -14   64.38    3.93   0
   2   1  14   81.81    4.23   0
  -2   1 -14   76.16    3.81   0
  -2  -1 -14   64.64    3.72   0
   2   1 -14   60.30    5.52   0
   2  -1  14   66.20    4.33   0
  -2   1  14   75.99    3.38   0
   2   1 -14   61.92    3.87   0
   3  -1 -14    8.49    3.31   0
   3   1  14    9.02    4.19   0
   3  -1 -14    9.95    3.86   0
   3   1  14   13.31    3.71   0
  -3   1 -14   15.07    3.50   0
  -3  -1 -14   13.89    2.85   0
   3   1 -14    7.54    3.94   0
[truncated: 109,672 more chars]
