# Supplementary material for: Crystal structure of 5-(dibenzo­furan-4-yl)-2′-deoxy­uridine
Source: Acta Crystallogr E Crystallogr Commun. 2017 Sep 19;73(Pt 10):1493–6. doi: 10.1107/S2056989017013111 (PMC5730302; doi:10.1107/S2056989017013111)
Supplement: Supplementary file 2 [file e-73-01493-Isup2.hkl]

data_I                                                                          
_shelx_title ' VGC-36 in P2(1)2(1)2(1)'                                         
_shelx_refln_list_code          4                                               
_shelx_F_calc_maximum      248.79                                               
_exptl_crystal_F_000       824.00                                               
_reflns_d_resolution_high  0.7790                                               
                                                                                
loop_                                                                           
 _space_group_symop_operation_xyz                                               
 'x, y, z'                                                                      
 '-x+1/2, -y, z+1/2'                                                            
 '-x, y+1/2, -z+1/2'                                                            
 'x+1/2, -y+1/2, -z'                                                            
                                                                                
_cell_length_a     6.2899                                                       
_cell_length_b    15.1669                                                       
_cell_length_c    17.9375                                                       
_cell_angle_alpha  90.000                                                       
_cell_angle_beta   90.000                                                       
_cell_angle_gamma  90.000                                                       
                                                                                
_shelx_F_squared_multiplier     1.000                                           
                                                                                
loop_                                                                           
 _refln_index_h                                                                 
 _refln_index_k                                                                 
 _refln_index_l                                                                 
 _refln_F_squared_calc                                                          
 _refln_F_squared_meas                                                          
 _refln_F_squared_sigma                                                         
 _refln_observed_status                                                         
   2   0   0        174.73        256.31        27.15 o                         
   4   0   0        299.07        367.32        25.08 o                         
   6   0   0        248.99        290.23        20.60 o                         
   8   0   0          0.01         38.43        21.38 o                         
   1   1   0        160.43        153.70        19.81 o                         
   2   1   0       5212.00       6005.44       215.51 o                         
   3   1   0        108.35        168.28        18.29 o                         
   4   1   0          2.30         25.38        16.15 o                         
   5   1   0         10.94         12.27        16.24 o                         
   6   1   0        712.91        930.01        49.35 o                         
   7   1   0          6.57          2.64        14.10 o                         
   8   1   0         83.70         89.55        27.39 o                         
   1   2   0       2035.86       2123.55        49.14 o                         
   2   2   0        388.87        395.55        22.84 o                         
   3   2   0        884.00       1069.27        45.84 o                         
   4   2   0        482.47        622.52        19.62 o                         
   5   2   0          2.09          6.16        15.97 o                         
   6   2   0          0.08         10.47        14.98 o                         
   7   2   0        204.54        283.93        77.25 o                         
   1   3   0       1976.58       2050.54        54.08 o                         
   2   3   0        782.49        779.18        42.34 o                         
   3   3   0        888.69       1055.09        78.39 o                         
   4   3   0        131.78        163.68        14.27 o                         
   5   3   0          3.36          6.28        15.88 o                         
   6   3   0         80.58         94.58        15.55 o                         
   7   3   0        200.04        322.24       104.22 o                         
   0   4   0      61897.74      76620.34       551.06 o                         
   1   4   0       9364.71       9683.50        99.97 o                         
   2   4   0        148.15        150.11        11.31 o                         
   3   4   0          2.95        -12.38        12.38 o                         
   4   4   0          5.29          2.59        11.19 o                         
   5   4   0         49.88         68.40        14.75 o                         
   6   4   0         26.36         58.22        24.89 o                         
   7   4   0        332.97        424.97        84.50 o                         
   1   5   0      12452.26      13032.20       198.18 o                         
   2   5   0          0.70          4.35        13.45 o                         
   3   5   0        125.21        130.09        11.01 o                         
   4   5   0        188.65        174.76        13.35 o                         
   5   5   0        131.02        135.86        12.25 o                         
   6   5   0       1038.18       1308.77       189.87 o                         
   7   5   0          2.00         20.54        15.49 o                         
   0   6   0         78.50        102.32        28.47 o                         
   1   6   0       1872.64       1925.43        25.87 o                         
   2   6   0          3.82          8.79        11.67 o                         
   3   6   0         61.59         41.24        13.20 o                         
   4   6   0        331.18        336.78        26.48 o                         
   5   6   0          1.88          1.23        10.59 o                         
   6   6   0        179.54        197.97        18.57 o                         
   7   6   0          0.00         -9.10        18.40 o                         
   1   7   0        438.91        486.98        18.98 o                         
   2   7   0       2132.23       2038.02       139.68 o                         
   3   7   0         48.99         35.75        12.01 o                         
   4   7   0        460.15        345.79        30.44 o                         
   5   7   0         64.19         61.44        14.98 o                         
   6   7   0          2.65         -3.62        11.64 o                         
   7   7   0         18.76          1.89        21.75 o                         
   0   8   0         17.98         34.55        26.31 o                         
   1   8   0       2834.38       3019.38        66.35 o                         
   2   8   0         81.16         84.30        10.57 o                         
   3   8   0         24.29         16.35        10.42 o                         
   4   8   0          0.00          0.34        11.96 o                         
   5   8   0         20.91         19.51        15.88 o                         
   6   8   0         24.03         22.76        13.84 o                         
   7   8   0        433.96        472.33        56.87 o                         
   1   9   0       2914.26       3215.71        80.29 o                         
   2   9   0         90.79         96.53        11.43 o                         
   3   9   0          0.11        -11.26        11.26 o                         
   4   9   0         56.25         56.12        11.26 o                         
   5   9   0         67.53         60.71        14.68 o                         
   6   9   0        115.98         97.42        15.88 o                         
   7   9   0         52.88         56.26        29.03 o                         
   0  10   0         51.87         64.18        23.86 o                         
   1  10   0       1554.43       1742.02        55.26 o                         
   2  10   0         49.11         34.99        14.89 o                         
   3  10   0         52.40         37.81        10.45 o                         
   4  10   0          0.30         -0.41        11.58 o                         
   5  10   0        150.76        138.16        13.28 o                         
   6  10   0         56.41         52.33        16.46 o                         
   1  11   0         14.26          5.66        14.91 o                         
   2  11   0        323.42        334.10        18.31 o                         
   3  11   0         22.87         15.29        13.02 o                         
   4  11   0        143.26        133.07        11.55 o                         
   5  11   0         38.30         31.52        13.34 o                         
   6  11   0         20.25         15.06        15.16 o                         
   0  12   0        815.35       1004.46        31.91 o                         
   1  12   0        634.52        700.24        32.29 o                         
   2  12   0       1519.66       1518.54        23.59 o                         
   3  12   0        304.21        296.76        14.35 o                         
   4  12   0        113.26         99.72        10.91 o                         
   5  12   0         41.00         21.92        13.73 o                         
   6  12   0          8.66         12.27        15.88 o                         
   1  13   0        573.82        623.71        22.20 o                         
   2  13   0         77.07         94.78        17.49 o                         
   3  13   0        112.83         98.37        12.89 o                         
   4  13   0         60.89         41.78        11.15 o                         
   5  13   0        125.80        126.10        14.42 o                         
   0  14   0         75.09         27.86        30.79 o                         
   1  14   0        138.72        147.31        17.69 o                         
   2  14   0        182.87        203.30        16.98 o                         
   3  14   0        310.94        309.47        11.61 o                         
   4  14   0          1.80          0.85        11.27 o                         
   5  14   0         47.89         59.73        16.11 o                         
   1  15   0          0.30          9.14        23.95 o                         
   2  15   0        207.33        226.89        26.71 o                         
   3  15   0        104.14         92.80        21.47 o                         
   4  15   0         29.12          3.52        13.03 o                         
   5  15   0         57.49         52.58        14.99 o                         
   0  16   0        573.91        748.08        27.34 o                         
   1  16   0        111.78        132.14        24.30 o                         
   2  16   0          8.76         -6.49        15.84 o                         
   3  16   0        186.20        172.24        12.31 o                         
   4  16   0          2.16          9.29        11.82 o                         
   1  17   0          0.91         27.53        68.69 o                         
   2  17   0        124.26        140.44        16.65 o                         
   3  17   0         74.06         53.09        12.50 o                         
   0  18   0          7.24         18.09        29.19 o                         
   1  18   0         98.21        115.12        20.13 o                         
   2  18   0         57.93         61.60        16.24 o                         
   1  19   0          8.30        -19.03        19.03 o                         
   1   0   1       3237.19       2778.15       267.74 o                         
   2   0   1         65.35        190.45        22.99 o                         
   3   0   1        160.14        167.57        17.28 o                         
   4   0   1        267.00        280.78        27.20 o                         
   5   0   1        400.69        406.10        47.07 o                         
   6   0   1         35.46         39.90        15.55 o                         
   7   0   1        167.03        191.33        52.55 o                         
   8   0   1         90.45        156.38        16.96 o                         
  -7   1   1         10.53          1.90        14.83 o                         
  -6   1   1         34.95         65.18        14.65 o                         
  -5   1   1        132.35        193.37        13.62 o                         
  -4   1   1        911.63        990.88        58.80 o                         
  -3   1   1        845.62       1036.52        54.36 o                         
  -2   1   1       1257.94       1549.86        42.36 o                         
  -1   1   1       1016.75        937.78       132.67 o                         
   1   1   1       1016.64        946.23       127.23 o                         
   2   1   1       1257.01       1544.57        71.21 o                         
   3   1   1        846.78        969.25        39.40 o                         
   4   1   1        912.52       1076.67        16.19 o                         
   5   1   1        131.81        174.65        17.17 o                         
   6   1   1         34.96         39.99        16.94 o                         
   7   1   1         10.51         34.84        15.63 o                         
  -7   2   1        278.97        299.36        77.98 o                         
  -6   2   1        111.32        113.71        35.92 o                         
  -5   2   1        561.67        627.57        72.79 o                         
  -4   2   1        530.73        616.05        39.47 o                         
  -3   2   1        595.38        700.67        26.98 o                         
  -2   2   1       2203.15       2289.07       169.51 o                         
  -1   2   1      19804.58      20723.27       476.23 o                         
   1   2   1      19803.85      21241.06      1484.35 o                         
   2   2   1       2204.38       2302.45       153.10 o                         
   3   2   1        595.98        662.20        28.88 o                         
   4   2   1        531.65        695.11        16.96 o                         
   5   2   1        561.94        662.58        21.86 o                         
   6   2   1        111.41        134.49        15.10 o                         
   7   2   1        278.87        317.96        90.02 o                         
  -7   3   1          5.48          5.87        16.86 o                         
  -6   3   1         53.27         37.53        16.58 o                         
  -5   3   1        307.45        435.88        56.34 o                         
  -4   3   1        510.00        567.07        27.94 o                         
  -3   3   1        492.68        577.12        38.16 o                         
  -2   3   1       3923.90       4148.60       217.28 o                         
  -1   3   1      15923.12      17005.59       467.53 o                         
   0   3   1        202.65        209.21        26.79 o                         
   1   3   1      15927.67      16727.75       531.21 o                         
   2   3   1       3923.19       4047.98       299.67 o                         
   3   3   1        493.34        566.23        42.84 o                         
   4   3   1        510.61        605.83        28.21 o                         
   5   3   1        307.59        430.08        30.44 o                         
   6   3   1         53.45         73.87        48.15 o                         
   7   3   1          5.41         13.39        26.31 o                         
  -7   4   1         79.84        109.21        16.49 o                         
  -6   4   1        138.41        152.99        20.78 o                         
  -5   4   1         42.53         36.88        17.58 o                         
  -4   4   1         81.07         90.67        13.27 o                         
  -3   4   1        184.83        215.40        12.15 o                         
  -2   4   1       5873.14       5737.70       173.49 o                         
  -1   4   1       5725.66       5917.01        91.36 o                         
   0   4   1       2611.72       3057.39        35.23 o                         
   1   4   1       5724.26       5931.27        75.28 o                         
   2   4   1       5872.90       6236.67       440.37 o                         
   3   4   1        184.92        216.95        11.31 o                         
   4   4   1         81.05         76.15        12.09 o                         
   5   4   1         42.68         53.18        14.93 o                         
   6   4   1        138.36        191.74        40.41 o                         
   7   4   1         79.92         64.07        16.93 o                         
  -7   5   1          0.12        -16.90        16.90 o                         
  -6   5   1         75.72         79.88        18.83 o                         
  -5   5   1         55.80         74.74        12.09 o                         
  -4   5   1        389.41        440.17        27.76 o                         
  -3   5   1        717.37        766.76        44.30 o                         
  -2   5   1       2261.51       2240.09        55.53 o                         
  -1   5   1       5490.00       5792.15        94.74 o                         
   0   5   1         21.27         35.60        20.37 o                         
   1   5   1       5487.76       5926.64        92.49 o                         
   2   5   1       2258.74       2240.52        50.89 o                         
   3   5   1        716.57        712.19        81.85 o                         
   4   5   1        389.37        467.11        33.91 o                         
   5   5   1         55.42         58.49        11.41 o                         
   6   5   1         75.31         95.09        18.83 o                         
   7   5   1          0.11         21.26        16.44 o                         
  -7   6   1         97.12         76.27        16.97 o                         
  -6   6   1         26.68         27.55        17.86 o                         
  -5   6   1        235.53        234.81        13.51 o                         
  -4   6   1        298.51        232.54        24.20 o                         
  -3   6   1         10.15          8.05        13.23 o                         
  -2   6   1         80.91         68.47        12.35 o                         
  -1   6   1        808.44        890.51        28.39 o                         
   0   6   1          3.53         33.78        18.71 o                         
   1   6   1        808.06        891.24        27.62 o                         
   2   6   1         80.57         80.93        12.43 o                         
   3   6   1         10.11          9.05        11.01 o                         
   4   6   1        299.45        296.54        22.18 o                         
   5   6   1        235.70        219.26        15.58 o                         
   6   6   1         26.83         31.14        14.49 o                         
   7   6   1         97.21         81.45        17.94 o                         
  -7   7   1          8.96          5.64        33.55 o                         
  -6   7   1         99.16        123.12        20.96 o                         
  -5   7   1        213.31        189.89        17.09 o                         
  -4   7   1        119.20        106.23        12.95 o                         
  -3   7   1        475.95        421.33        38.51 o                         
  -2   7   1       2581.28       2408.45       171.07 o                         
  -1   7   1       1681.87       1909.44        39.20 o                         
   0   7   1         91.97        103.26        19.52 o                         
   1   7   1       1682.23       1940.44        39.21 o                         
   2   7   1       2582.74       2388.18       135.80 o                         
   3   7   1        477.04        421.77        36.74 o                         
   4   7   1        118.63        109.36        11.91 o                         
   5   7   1        213.79        201.42        14.21 o                         
   6   7   1         99.44         99.08        11.76 o                         
   7   7   1          8.92         -9.72        20.49 o                         
  -7   8   1         49.87         45.18        29.93 o                         
  -6   8   1         34.12         30.53        14.24 o                         
  -5   8   1         18.26         30.44        13.68 o                         
  -4   8   1        232.12        211.62        21.05 o                         
  -3   8   1        227.87        203.06        14.24 o                         
  -2   8   1        259.03        243.54        13.15 o                         
  -1   8   1        344.76        354.32        16.59 o                         
   0   8   1         59.33        112.12        18.62 o                         
   1   8   1        344.52        363.45        17.10 o                         
   2   8   1        258.70        225.21        12.96 o                         
   3   8   1        228.07        210.76        11.97 o                         
   4   8   1        231.98        222.14        14.25 o                         
   5   8   1         18.40          3.01        17.04 o                         
   6   8   1         33.99         12.70        14.43 o                         
   7   8   1         49.75         53.71        40.75 o                         
  -7   9   1          4.64        -11.83        29.39 o                         
  -6   9   1         11.93          0.89        15.18 o                         
  -5   9   1         25.16         14.09        14.06 o                         
  -4   9   1         53.93         32.26        12.67 o                         
  -3   9   1          4.98         -5.80        10.96 o                         
  -2   9   1        813.70        795.66        33.08 o                         
  -1   9   1       1105.15       1310.56        68.91 o                         
   0   9   1        376.91        392.28        18.49 o                         
   1   9   1       1103.20       1244.09        29.36 o                         
   2   9   1        812.86        796.50        25.08 o                         
   3   9   1          5.05          4.30        11.52 o                         
   4   9   1         53.98         46.97        10.33 o                         
   5   9   1         25.24         32.89        12.89 o                         
   6   9   1         11.93          9.35        14.34 o                         
   7   9   1          4.65          1.19        28.63 o                         
  -6  10   1         38.05         59.40        16.66 o                         
  -5  10   1        100.49         84.36        13.97 o                         
  -4  10   1        283.21        243.49        20.31 o                         
  -3  10   1        345.63        302.50        15.92 o                         
  -2  10   1         18.88         15.86        15.21 o                         
  -1  10   1        662.41        711.79        25.80 o                         
   0  10   1        375.18        445.35        17.96 o                         
   1  10   1        662.70        676.51        28.82 o                         
   2  10   1         19.19          6.52        14.73 o                         
   3  10   1        345.51        319.56        11.93 o                         
   4  10   1        283.36        266.04        11.49 o                         
   5  10   1        100.97         81.38        13.27 o                         
   6  10   1         38.16         42.48        15.75 o                         
  -6  11   1        149.96        153.58        16.47 o                         
  -5  11   1         51.36         32.15        13.94 o                         
  -4  11   1         80.18         76.38        12.85 o                         
  -3  11   1       1243.12       1093.98        37.95 o                         
  -2  11   1        978.34        976.13        24.83 o                         
  -1  11   1        485.02        498.68        19.58 o                         
   0  11   1         48.19         52.09        16.62 o                         
   1  11   1        484.24        537.28        18.15 o                         
   2  11   1        977.69       1002.74        19.93 o                         
   3  11   1       1244.95       1100.46        25.95 o                         
   4  11   1         80.48         82.04        11.08 o                         
   5  11   1         51.54         49.84        12.52 o                         
   6  11   1        150.18        128.10        16.79 o                         
  -6  12   1          0.57         12.74        15.11 o                         
  -5  12   1         16.10          1.33        13.22 o                         
  -4  12   1         48.03         43.31        12.95 o                         
  -3  12   1         39.06         20.06        11.49 o                         
  -2  12   1         14.48         21.56        17.59 o                         
  -1  12   1         33.45          0.60        15.02 o                         
   0  12   1         96.87         86.46        15.87 o                         
   1  12   1         33.35         45.65        15.20 o                         
   2  12   1         14.41         13.84        15.12 o                         
   3  12   1         39.28         43.10        11.36 o                         
   4  12   1         47.95         40.63        16.70 o                         
   5  12   1         16.07         18.51        13.92 o                         
   6  12   1          0.56          1.51        16.10 o                         
  -5  13   1         53.48         64.21        13.74 o                         
  -4  13   1        158.63        137.87        13.16 o                         
  -3  13   1        326.78        310.12        11.27 o                         
  -2  13   1        200.34        175.03        25.26 o                         
  -1  13   1         61.25         51.76        18.42 o                         
   0  13   1         27.48         62.84        15.48 o                         
   1  13   1         61.21         17.54        26.00 o                         
   2  13   1        200.54        182.28        16.64 o                         
   3  13   1        326.88        289.11        17.50 o                         
   4  13   1        159.00        149.57        11.03 o                         
   5  13   1         53.16         33.99        18.77 o                         
   6  13   1          7.88        -12.58        36.66 o                         
  -5  14   1         17.95         23.26        16.43 o                         
  -4  14   1         71.00         62.95        23.66 o                         
  -3  14   1         12.97          1.35        12.00 o                         
  -2  14   1         67.68         45.18        15.54 o                         
  -1  14   1        660.67        756.90        23.55 o                         
   0  14   1        194.42        259.57        18.52 o                         
   1  14   1        661.12        723.05        18.42 o                         
   2  14   1         67.82         99.89        25.71 o                         
   3  14   1         12.95         13.23        13.40 o                         
   4  14   1         71.15         59.70        11.64 o                         
   5  14   1         17.82         19.36        14.59 o                         
  -5  15   1         44.36         42.09        16.02 o                         
  -4  15   1         48.98         17.26        18.00 o                         
  -3  15   1        310.83        290.69        13.41 o                         
  -2  15   1        378.26        375.63        16.46 o                         
  -1  15   1         81.40         87.52        17.45 o                         
   0  15   1         48.55         51.33        17.57 o                         
   1  15   1         81.52         23.68        20.31 o                         
   2  15   1        377.99        473.02        40.89 o                         
   3  15   1        311.48        278.57        15.25 o                         
   4  15   1         48.84         35.02        12.77 o                         
   5  15   1         44.29         39.21        24.58 o                         
  -4  16   1          9.05        -14.91        14.91 o                         
  -3  16   1        133.03        114.90        12.32 o                         
  -2  16   1          5.33         -1.95        15.30 o                         
  -1  16   1        131.57        130.90        15.68 o                         
   0  16   1        132.36        141.28        18.08 o                         
   1  16   1        131.53        157.62        16.00 o                         
   2  16   1          5.25         11.33        16.52 o                         
   3  16   1        133.06        119.13        18.07 o                         
   4  16   1          9.10        -18.46        19.84 o                         
  -3  17   1         17.10          9.29        12.25 o                         
  -2  17   1          2.58        -18.36        18.36 o                         
  -1  17   1        320.58        406.66        25.91 o                         
   0  17   1          6.57         -0.77        25.43 o                         
   1  17   1        320.82        387.31        21.81 o                         
   2  17   1          2.64          7.53        17.54 o                         
   3  17   1         17.09         14.56        13.58 o                         
  -2  18   1         35.91         46.32        17.84 o                         
  -1  18   1        202.07        226.22        19.98 o                         
   0  18   1         75.71         60.80        18.08 o                         
   1  18   1        202.15        269.54        30.18 o                         
   2  18   1         35.89         55.50        17.41 o                         
  -1  19   1        134.48        149.74        29.58 o                         
   0  19   1        114.53        132.90        22.29 o                         
   1  19   1        134.45        128.05        43.90 o                         
   1   0   2       3021.80       2596.00       204.68 o                         
   2   0   2       1145.66       1100.03       100.37 o                         
   3   0   2       1598.56       1987.44       146.28 o                         
   4   0   2        136.97        173.01        14.97 o                         
   5   0   2        545.40        560.86        19.39 o                         
   6   0   2        473.29        526.34        18.33 o                         
   7   0   2        101.44        108.79        21.41 o                         
   8   0   2         78.57         42.44        26.39 o                         
  -7   1   2          5.83          2.07        15.17 o                         
  -6   1   2        355.70        418.40        34.19 o                         
  -5   1   2          2.95         -3.71        14.04 o                         
  -4   1   2        425.52        468.76        16.55 o                         
  -3   1   2       1020.68       1348.46        33.34 o                         
  -2   1   2        133.85        142.03        26.72 o                         
  -1   1   2        764.90        584.48        66.03 o                         
   1   1   2        765.08        720.53       102.27 o                         
   2   1   2        133.71        144.05        18.55 o                         
   3   1   2       1020.73       1213.87        89.31 o                         
   4   1   2        425.69        482.56        26.59 o                         
   5   1   2          2.98         12.82        12.43 o                         
   6   1   2        355.87        394.60        31.21 o                         
   7   1   2          5.93          0.26        14.69 o                         
  -7   2   2         30.32         48.05        14.44 o                         
  -6   2   2         35.38         36.50        14.15 o                         
  -5   2   2        133.27        143.13        15.79 o                         
  -4   2   2         18.56         32.14        19.50 o                         
  -3   2   2        689.00        899.24        18.83 o                         
  -2   2   2       2751.74       2509.71       255.15 o                         
  -1   2   2       1763.88       1742.61        48.31 o                         
   0   2   2        401.21        380.85        28.14 o                         
   1   2   2       1765.77       1830.10       123.02 o                         
   2   2   2       2748.71       2717.91       307.63 o                         
   3   2   2        688.85        882.53        91.88 o                         
   4   2   2         18.55         17.30        14.10 o                         
   5   2   2        133.72        150.80        13.33 o                         
   6   2   2         35.34         30.20        14.28 o                         
   7   2   2         30.31         13.99        16.94 o                         
  -7   3   2         24.30         22.53        16.96 o                         
  -6   3   2        208.80        235.59        19.04 o                         
  -5   3   2        184.26        209.95        26.24 o                         
  -4   3   2        281.88        313.81        19.34 o                         
  -3   3   2       1508.74       1540.79       155.42 o                         
  -2   3   2         29.59         27.88        12.79 o                         
  -1   3   2       6333.14       6437.44       157.57 o                         
   0   3   2      14524.16      15135.06        62.94 o                         
   1   3   2       6328.81       6358.22       342.78 o                         
   2   3   2         29.81         22.58        11.80 o                         
   3   3   2       1510.77       1701.45        99.71 o                         
   4   3   2        283.30        346.19        27.40 o                         
   5   3   2        183.90        199.34        15.87 o                         
   6   3   2        208.60        200.40        31.72 o                         
   7   3   2         24.32         31.36        16.24 o                         
  -7   4   2         62.07         74.43        25.54 o                         
  -6   4   2        462.40        570.32        76.60 o                         
  -5   4   2        168.16        212.27        26.91 o                         
  -4   4   2        220.26        219.24        14.10 o                         
  -3   4   2        191.87        167.88        15.77 o                         
  -2   4   2        166.11        141.68        15.42 o                         
  -1   4   2       2896.68       2832.95        52.59 o                         
   0   4   2       4320.87       4797.24        50.89 o                         
   1   4   2       2899.10       2876.98        32.30 o                         
   2   4   2        165.90        142.63        11.56 o                         
   3   4   2        191.84        212.22        11.39 o                         
   4   4   2        220.69        185.35        12.58 o                         
   5   4   2        167.88        191.43        16.60 o                         
   6   4   2        462.45        547.01        55.98 o                         
   7   4   2         62.02         78.37        41.36 o                         
  -7   5   2         55.60         45.91        15.86 o                         
  -6   5   2        265.90        345.11        24.10 o                         
  -5   5   2        495.81        511.80        24.71 o                         
  -4   5   2         44.87         33.96        13.60 o                         
  -3   5   2        408.02        450.40        31.24 o                         
  -2   5   2        762.76        778.98        19.98 o                         
  -1   5   2        299.16        285.26        20.60 o                         
   0   5   2          0.41        -20.37        20.37 o                         
   1   5   2        299.26        291.58        19.45 o                         
   2   5   2        763.60        682.19        54.47 o                         
   3   5   2        407.54        420.52        57.23 o                         
   4   5   2         44.87         38.72        10.85 o                         
   5   5   2        495.79        542.24        30.94 o                         
   6   5   2        266.15        306.14        35.61 o                         
   7   5   2         55.58         78.18        17.03 o                         
  -7   6   2         74.91        115.42        25.46 o                         
  -6   6   2        141.05        137.60        17.59 o                         
  -5   6   2        171.31        148.77        13.81 o                         
  -4   6   2         10.43         14.02        13.87 o                         
  -3   6   2        590.05        559.08        28.51 o                         
  -2   6   2       2038.80       1896.48        48.21 o                         
  -1   6   2        754.92        776.44        19.81 o                         
   0   6   2        219.98        247.80        19.91 o                         
   1   6   2        755.29        787.91        22.31 o                         
   2   6   2       2039.07       1812.69       120.48 o                         
   3   6   2        589.50        515.14        44.75 o                         
   4   6   2         10.38          3.74        11.14 o                         
   5   6   2        171.21        189.41        11.31 o                         
   6   6   2        141.11        149.31        23.06 o                         
   7   6   2         75.09         37.28        17.07 o                         
  -7   7   2          8.40         10.15        34.90 o                         
  -6   7   2         84.88         84.85        25.63 o                         
  -5   7   2         51.46         48.06        16.73 o                         
  -4   7   2        185.17        155.79        12.87 o                         
  -3   7   2        143.99        140.21        20.33 o                         
  -2   7   2       1259.01       1217.86        84.49 o                         
  -1   7   2       2713.85       3040.86        54.38 o                         
   0   7   2         55.82        117.49        21.19 o                         
   1   7   2       2712.32       2970.00        41.77 o                         
   2   7   2       1259.20       1219.04        36.22 o                         
   3   7   2        144.55        132.75        12.01 o                         
   4   7   2        185.24        170.24        25.83 o                         
   5   7   2         51.20         40.86        12.23 o                         
   6   7   2         84.73        105.37        12.37 o                         
   7   7   2          8.42          2.90        20.25 o                         
  -7   8   2        338.86        355.35       103.29 o                         
  -6   8   2         33.25         23.67        17.32 o                         
  -5   8   2         40.60         49.41        13.67 o                         
  -4   8   2        312.16        259.62        29.52 o                         
  -3   8   2        807.49        771.19        63.85 o                         
  -2   8   2       2149.97       1929.19        93.24 o                         
  -1   8   2       1463.25       1631.18        33.09 o                         
   0   8   2          0.03          5.95        16.67 o                         
   1   8   2       1461.89       1625.29        45.73 o                         
   2   8   2       2149.22       2015.99        72.46 o                         
   3   8   2        804.44        751.23        37.16 o                         
   4   8   2        311.96        256.06        11.31 o                         
   5   8   2         40.64         36.53        14.06 o                         
   6   8   2         33.45         23.90        14.23 o                         
   7   8   2        338.78        309.38        29.55 o                         
  -7   9   2         14.54          4.46        29.33 o                         
  -6   9   2         19.24         31.23        18.37 o                         
  -5   9   2        363.90        339.52        15.29 o                         
  -4   9   2        608.52        577.72        54.62 o                         
  -3   9   2         65.50         56.32        13.61 o                         
  -2   9   2        385.49        351.23        12.98 o                         
  -1   9   2        762.92        824.68        18.13 o                         
   0   9   2         34.53         52.34        17.38 o                         
   1   9   2        763.38        829.19        18.21 o                         
   2   9   2        385.49        385.20        14.87 o                         
   3   9   2         65.29         59.36        10.43 o                         
   4   9   2        609.17        567.13        34.08 o                         
   5   9   2        363.95        304.49        16.52 o                         
   6   9   2         19.17         11.06        14.54 o                         
   7   9   2         14.56          3.92        26.58 o                         
  -6  10   2         54.65         58.25        17.05 o                         
  -5  10   2        126.52        139.97        14.32 o                         
  -4  10   2         79.41         84.82        12.12 o                         
  -3  10   2        343.60        325.76        12.50 o                         
  -2  10   2        283.00        263.45        12.27 o                         
  -1  10   2         69.91         83.22        17.27 o                         
   0  10   2        468.90        563.72        17.77 o                         
   1  10   2         69.86         87.34        16.09 o                         
   2  10   2        283.29        289.29        16.92 o                         
   3  10   2        343.18        312.74        12.51 o                         
   4  10   2         79.52         77.99        10.54 o                         
   5  10   2        126.52        133.55        13.15 o                         
   6  10   2         54.73         60.71        15.62 o                         
  -6  11   2          4.90        -11.35        16.54 o                         
  -5  11   2         18.82          5.87        13.23 o                         
  -4  11   2        416.93        389.68        25.72 o                         
  -3  11   2        278.30        229.37        11.67 o                         
  -2  11   2        594.80        619.01        19.63 o                         
  -1  11   2        140.88        176.32        22.92 o                         
   0  11   2         13.21         20.39        16.66 o                         
   1  11   2        141.09        186.53        16.70 o                         
   2  11   2        594.28        608.98        22.11 o                         
   3  11   2        278.82        206.46        11.45 o                         
   4  11   2        417.13        385.73        13.03 o                         
   5  11   2         18.97         30.16        12.95 o                         
   6  11   2          4.85        -15.49        15.49 o                         
  -6  12   2         49.36         81.22        15.54 o                         
  -5  12   2         36.75         42.49        14.95 o                         
  -4  12   2         65.02         77.60        19.07 o                         
  -3  12   2        196.21        198.27        11.96 o                         
  -2  12   2        312.14        293.68        15.18 o                         
  -1  12   2         48.36         66.00        15.40 o                         
   0  12   2        267.70        307.30        16.74 o                         
   1  12   2         48.16         27.79        15.89 o                         
   2  12   2        311.88        299.38        15.61 o                         
   3  12   2        195.42        183.73        11.52 o                         
   4  12   2         64.73         74.33        10.95 o                         
   5  12   2         36.81         33.90        13.86 o                         
   6  12   2         49.13         72.47        17.02 o                         
  -5  13   2         54.09         54.66        14.71 o                         
  -4  13   2          1.99         -9.29        19.46 o                         
  -3  13   2         60.83         48.35        12.19 o                         
  -2  13   2        931.91        915.30        32.76 o                         
  -1  13   2        186.86        212.40        27.93 o                         
   0  13   2         39.83         79.61        16.28 o                         
   1  13   2        186.91        194.43        22.19 o                         
   2  13   2        932.27        929.70        30.80 o                         
   3  13   2         60.70         46.86        12.21 o                         
   4  13   2          1.97          9.61        11.99 o                         
   5  13   2         54.12         66.86        18.10 o                         
  -5  14   2         11.74         19.35        13.73 o                         
  -4  14   2        184.51        179.68        13.18 o                         
  -3  14   2        160.02        143.15        11.81 o                         
  -2  14   2        322.56        348.94        15.74 o                         
  -1  14   2        236.83        251.43        36.18 o                         
   0  14   2          6.33         20.52        17.08 o                         
   1  14   2        237.03        256.89        16.35 o                         
   2  14   2        322.84        350.09        16.66 o                         
   3  14   2        160.62        136.92        11.70 o                         
   4  14   2        184.74        147.93        12.64 o                         
   5  14   2         11.68          3.28        14.78 o                         
  -4  15   2         75.88         49.34        14.18 o                         
  -3  15   2        101.03        125.38        32.45 o                         
  -2  15   2        354.43        364.65        23.16 o                         
  -1  15   2        145.55        139.92        19.62 o                         
   0  15   2        119.97        139.32        17.13 o                         
   1  15   2        145.87        168.34        16.19 o                         
   2  15   2        354.43        371.69        29.17 o                         
   3  15   2        101.12         87.06        12.28 o                         
   4  15   2         76.27         70.28        15.25 o                         
   5  15   2          9.68          2.64        17.46 o                         
  -4  16   2         22.09          9.89        13.67 o                         
  -3  16   2        203.10        201.28        13.74 o                         
  -2  16   2         14.06         11.01        20.58 o                         
  -1  16   2         51.77         44.75        16.16 o                         
   0  16   2        214.16        292.45        25.46 o                         
   1  16   2         51.66         16.32        16.20 o                         
   2  16   2         14.14         52.42        15.90 o                         
   3  16   2        202.84        177.09        15.82 o                         
   4  16   2         21.96         27.84        12.88 o                         
  -3  17   2         28.27         13.92        15.27 o                         
  -2  17   2         97.30         64.66        16.60 o                         
  -1  17   2         57.39         27.74        16.50 o                         
   0  17   2        307.78        377.35        23.71 o                         
   1  17   2         57.36         45.20        19.21 o                         
   2  17   2         97.55        120.72        17.67 o                         
   3  17   2         28.41          4.68        13.17 o                         
  -2  18   2         23.03         28.76        18.44 o                         
  -1  18   2         78.36        101.48        25.09 o                         
   0  18   2          2.60        -16.53        18.92 o                         
   1  18   2         78.13         89.46        19.31 o                         
   2  18   2         22.94         22.70        30.83 o                         
  -1  19   2         59.79         32.47        18.40 o                         
   0  19   2        168.32        183.39        20.38 o                         
   1  19   2         60.07         52.76        31.33 o                         
   1   0   3         18.13         11.80        19.26 o                         
   2   0   3         16.81         -1.08        18.42 o                         
   3   0   3        942.17       1133.08       112.31 o                         
   4   0   3        206.07        199.31        14.86 o                         
   5   0   3          2.88          3.69        15.09 o                         
   6   0   3         11.75         15.64        13.98 o                         
   7   0   3          0.61        -11.34        16.04 o                         
  -7   1   3         31.68         30.04        15.90 o                         
  -6   1   3        257.24        312.78        15.67 o                         
  -5   1   3        455.48        522.59        18.48 o                         
  -4   1   3         40.35         44.80        15.33 o                         
  -3   1   3        899.45       1181.58        31.17 o                         
  -2   1   3         83.05         79.43        20.12 o                         
  -1   1   3       1194.29        918.19        21.50 o                         
   0   1   3        247.53        185.00        26.77 o                         
   1   1   3       1195.13        919.95        32.27 o                         
   2   1   3         82.82         83.69        16.54 o                         
   3   1   3        898.32       1090.61       111.39 o                         
   4   1   3         40.29         44.81        13.00 o                         
   5   1   3        455.84        561.70        18.17 o                         
   6   1   3        257.99        298.19        18.80 o                         
   7   1   3         31.94          4.36        16.35 o                         
  -7   2   3         28.41         24.82        16.05 o                         
  -6   2   3         87.38         90.08        16.62 o                         
  -5   2   3        733.10        863.67        46.49 o                         
  -4   2   3        860.33       1185.00        59.17 o                         
  -3   2   3        330.99        373.64        21.96 o                         
  -2   2   3        858.91        888.58        44.45 o                         
  -1   2   3        990.01        924.37        33.74 o                         
   0   2   3       1453.82       1304.94        36.83 o                         
   1   2   3        989.17        940.95        81.82 o                         
   2   2   3        858.51        971.28        85.57 o                         
   3   2   3        331.29        349.54        26.53 o                         
   4   2   3        860.87       1004.04       169.35 o                         
   5   2   3        732.46        854.77        55.91 o                         
   6   2   3         87.28         99.07        15.36 o                         
   7   2   3         28.48         15.57        16.46 o                         
  -7   3   3         58.59         88.81        29.40 o                         
  -6   3   3         28.05         51.99        15.09 o                         
  -5   3   3        446.77        505.01        49.35 o                         
  -4   3   3        281.23        356.40        20.40 o                         
  -3   3   3        485.08        538.33        42.26 o                         
  -2   3   3        563.25        538.31        15.34 o                         
  -1   3   3       2259.40       2282.33        86.13 o                         
   0   3   3       1855.68       1794.54        37.63 o                         
   1   3   3       2262.55       2326.66        85.48 o                         
   2   3   3        562.19        596.79        59.56 o                         
   3   3   3        485.66        584.57        54.58 o                         
   4   3   3        281.52        326.40        45.15 o                         
   5   3   3        446.11        524.49        44.64 o                         
   6   3   3         28.03         32.84        13.14 o                         
   7   3   3         58.32         57.92        15.73 o                         
  -7   4   3         34.42         54.50        19.18 o                         
  -6   4   3        292.18        333.12        17.77 o                         
  -5   4   3        592.75        725.08       125.00 o                         
  -4   4   3         22.86         29.57        13.27 o                         
  -3   4   3        751.91        710.88        22.84 o                         
  -2   4   3         88.95         83.82        13.99 o                         
  -1   4   3       1172.76       1172.06        25.47 o                         
   0   4   3       5451.86       5596.01        36.61 o                         
   1   4   3       1172.70       1157.09        22.79 o                         
   2   4   3         89.22         88.27        11.49 o                         
   3   4   3        750.90        789.12        74.25 o                         
   4   4   3         23.05         23.48        13.44 o                         
   5   4   3        592.17        647.54        53.82 o                         
   6   4   3        291.95        346.44        27.58 o                         
   7   4   3         34.27         59.06        33.95 o                         
  -7   5   3         27.00         17.46        16.82 o                         
  -6   5   3        286.52        302.35        36.31 o                         
  -5   5   3        130.39        117.78        19.34 o                         
  -4   5   3         91.47        116.27        15.82 o                         
  -3   5   3        413.58        410.78        21.87 o                         
  -2   5   3       3125.71       3191.80        86.23 o                         
  -1   5   3        301.27        309.32        22.16 o                         
   0   5   3        515.76        529.93        19.43 o                         
   1   5   3        301.55        318.82        19.13 o                         
   2   5   3       3127.23       3191.14       224.93 o                         
   3   5   3        413.33        436.47        42.54 o                         
   4   5   3         91.42         99.22        15.46 o                         
   5   5   3        130.50        135.00        14.91 o                         
   6   5   3        287.25        411.85        66.46 o                         
   7   5   3         26.97         48.59        18.87 o                         
  -7   6   3         79.96         67.93        19.82 o                         
  -6   6   3         58.19         71.37        18.96 o                         
  -5   6   3        117.79        106.69        14.92 o                         
  -4   6   3        511.45        473.93        38.00 o                         
  -3   6   3       1021.81        902.88       111.00 o                         
  -2   6   3        150.36        152.46        13.23 o                         
  -1   6   3         14.10         15.78        16.54 o                         
   0   6   3         52.65         66.14        19.56 o                         
   1   6   3         14.07         23.53        18.17 o                         
   2   6   3        150.99        157.93        13.12 o                         
   3   6   3       1021.95        892.84        79.81 o                         
   4   6   3        512.39        569.51        62.77 o                         
   5   6   3        117.70        108.77        11.72 o                         
   6   6   3         58.19         54.03        14.93 o                         
   7   6   3         80.01         90.18        18.73 o                         
  -7   7   3         19.28        -25.23        42.44 o                         
  -6   7   3         53.71         32.89        25.17 o                         
  -5   7   3        616.81        567.92        20.16 o                         
  -4   7   3        176.10        145.52        15.36 o                         
  -3   7   3        175.49        167.54        14.42 o                         
  -2   7   3       2240.94       2054.31       175.16 o                         
  -1   7   3        264.90        292.52        17.56 o                         
   0   7   3        726.60        839.19        23.40 o                         
   1   7   3        266.16        286.30        16.72 o                         
   2   7   3       2242.35       2066.58       106.44 o                         
   3   7   3        175.39        179.67        12.89 o                         
   4   7   3        175.98        140.65        12.65 o                         
   5   7   3        616.42        488.76        37.55 o                         
   6   7   3         53.66         47.14        12.47 o                         
   7   7   3         19.27         18.50        14.67 o                         
  -7   8   3         24.14         25.33        32.09 o                         
  -6   8   3         28.98         33.05        16.78 o                         
  -5   8   3        295.95        287.75        16.85 o                         
  -4   8   3        892.97        770.35        59.55 o                         
  -3   8   3         18.62         11.19        12.46 o                         
  -2   8   3       1045.87       1006.65        36.31 o                         
  -1   8   3        514.47        584.81        17.18 o                         
   0   8   3       1223.41       1483.33        39.13 o                         
   1   8   3        514.18        568.66        27.10 o                         
   2   8   3       1046.76       1038.57        22.34 o                         
   3   8   3         18.58         27.31        11.49 o                         
   4   8   3        895.08        808.30        41.88 o                         
   5   8   3        295.67        258.22        16.60 o                         
   6   8   3         29.22         22.62        15.39 o                         
   7   8   3         24.07         12.48        26.27 o                         
  -7   9   3         35.84         49.62        43.52 o                         
  -6   9   3         15.61        -12.22        17.18 o                         
  -5   9   3        266.11        249.83        14.87 o                         
  -4   9   3        558.56        449.38        30.48 o                         
  -3   9   3        362.08        327.04        13.50 o                         
  -2   9   3        227.40        208.71        13.62 o                         
  -1   9   3        326.46        328.89        17.29 o                         
   0   9   3        228.51        278.76        28.42 o                         
   1   9   3        327.12        327.24        16.35 o                         
   2   9   3        227.43        201.45        15.32 o                         
   3   9   3        361.68        326.87        17.09 o                         
   4   9   3        558.46        457.31        34.98 o                         
   5   9   3        266.11        237.48        14.79 o                         
   6   9   3         15.56         28.38        15.53 o                         
   7   9   3         36.05         25.78        30.20 o                         
  -6  10   3         40.84         32.79        15.29 o                         
  -5  10   3         55.61         44.63        14.30 o                         
  -4  10   3        183.85        185.03        20.65 o                         
  -3  10   3        461.80        431.25        26.36 o                         
  -2  10   3        150.29        149.04        11.61 o                         
  -1  10   3        109.23        148.35        16.25 o                         
   0  10   3         73.12         87.63        16.83 o                         
   1  10   3        109.18        157.26        26.31 o                         
   2  10   3        150.18        169.64        14.87 o                         
   3  10   3        462.12        431.24        13.04 o                         
   4  10   3        184.81        171.85        10.94 o                         
   5  10   3         55.79         43.07        12.72 o                         
   6  10   3         40.98         32.36        15.88 o                         
  -6  11   3         79.39         99.07        16.00 o                         
  -5  11   3         75.55         67.95        14.31 o                         
  -4  11   3        218.78        211.95        12.06 o                         
  -3  11   3        445.67        399.20        24.64 o                         
  -2  11   3        577.52        535.95        15.65 o                         
  -1  11   3        159.25        164.16        15.92 o                         
   0  11   3        613.08        830.71        32.85 o                         
   1  11   3        159.70        194.88        18.19 o                         
   2  11   3        577.01        558.45        16.41 o                         
   3  11   3        446.14        372.82        21.62 o                         
   4  11   3        218.74        210.93        12.81 o                         
   5  11   3         75.48         70.33        12.12 o                         
   6  11   3         79.21         68.21        17.27 o                         
  -6  12   3          6.97          7.59        16.89 o                         
  -5  12   3         13.25         18.21        13.21 o                         
  -4  12   3         58.04         40.49        14.72 o                         
  -3  12   3        315.54        293.92        18.87 o                         
  -2  12   3         86.30         80.28        16.77 o                         
  -1  12   3        378.96        416.45        17.31 o                         
   0  12   3        212.57        242.13        17.01 o                         
   1  12   3        379.07        444.50        16.81 o                         
   2  12   3         86.40        104.07        16.00 o                         
   3  12   3        315.46        325.18        11.55 o                         
   4  12   3         58.18         40.02        11.12 o                         
   5  12   3         13.23         -0.58        12.27 o                         
   6  12   3          6.90         -3.81        16.65 o                         
  -5  13   3        118.91        123.15        17.62 o                         
  -4  13   3        208.82        178.67        14.01 o                         
  -3  13   3         12.53          0.18        12.22 o                         
  -2  13   3        421.39        413.17        40.28 o                         
  -1  13   3        270.80        257.79        15.01 o                         
   0  13   3         20.68         17.39        15.12 o                         
   1  13   3        270.76        257.27        15.90 o                         
   2  13   3        420.85        414.52        17.01 o                         
   3  13   3         12.68         29.88        11.41 o                         
   4  13   3        209.17        171.45        14.29 o                         
   5  13   3        118.96        106.62        13.11 o                         
  -5  14   3         26.86         31.65        14.89 o                         
  -4  14   3         71.68         54.16        14.24 o                         
  -3  14   3         68.96         49.57        14.99 o                         
  -2  14   3        235.03        253.93        20.95 o                         
  -1  14   3         71.96        102.98        19.01 o                         
   0  14   3         13.16         27.44        16.19 o                         
   1  14   3         72.23         76.39        18.23 o                         
   2  14   3        234.49        264.32        15.51 o                         
   3  14   3         68.76         66.32        11.57 o                         
   4  14   3         71.44         66.66        11.76 o                         
   5  14   3         26.84         27.86        13.31 o                         
  -4  15   3         93.09         66.62        13.93 o                         
  -3  15   3        209.51        158.47        18.37 o                         
  -2  15   3          3.85        -11.51        14.74 o                         
  -1  15   3         59.24         57.47        17.78 o                         
   0  15   3        176.84        220.63        16.88 o                         
   1  15   3         59.54         30.22        16.44 o                         
   2  15   3          3.83          9.63        15.03 o                         
   3  15   3        209.79        184.46        16.33 o                         
   4  15   3         92.96         91.35        14.38 o                         
  -4  16   3         14.66         13.26        15.25 o                         
  -3  16   3        280.01        268.15        14.06 o                         
  -2  16   3          5.92         -5.17        16.63 o                         
  -1  16   3         10.67         25.27        16.38 o                         
   0  16   3        250.67        279.80        19.96 o                         
   1  16   3         10.79         32.83        16.08 o                         
   2  16   3          6.02         -5.15        20.97 o                         
   3  16   3        279.83        259.72        15.97 o                         
   4  16   3         14.68          5.14        12.75 o                         
  -3  17   3          3.20          9.74        13.57 o                         
  -2  17   3         31.77         37.80        17.26 o                         
  -1  17   3         54.22         61.81        16.57 o                         
   0  17   3        114.13        152.29        23.17 o                         
   1  17   3         54.13         97.20        18.47 o                         
   2  17   3         31.68         46.80        15.87 o                         
   3  17   3          3.21          7.24        13.34 o                         
  -2  18   3         22.50          6.79        13.67 o                         
  -1  18   3        158.34        205.00        20.94 o                         
   0  18   3         23.47         -3.90        18.57 o                         
   1  18   3        158.09        216.64        28.44 o                         
   2  18   3         22.39         40.33        16.69 o                         
  -1  19   3         74.21         38.91        27.03 o                         
   0  19   3         64.82         79.07        19.36 o                         
   1  19   3         74.29        110.51        47.69 o                         
   0   0   4       2846.40       2430.28        40.91 o                         
   1   0   4          9.05         20.22        16.13 o                         
   2   0   4        176.98        216.68        22.83 o                         
   3   0   4        436.85        461.96        41.00 o                         
   4   0   4        341.56        350.73        20.26 o                         
   5   0   4         59.41         66.81        13.31 o                         
   6   0   4       1088.57       1366.00        37.75 o                         
   7   0   4         47.93         53.72        17.75 o                         
  -7   1   4         45.43         38.93        16.45 o                         
  -6   1   4        264.89        293.39        30.58 o                         
  -5   1   4         40.46         34.84        16.02 o                         
  -4   1   4        156.17        165.54        19.33 o                         
  -3   1   4         80.97         74.20        19.03 o                         
  -2   1   4        204.80        180.32        14.78 o                         
  -1   1   4       3616.18       2891.41        69.59 o                         
   0   1   4        118.76        128.00        20.50 o                         
   1   1   4       3616.67       2907.85       166.32 o                         
   2   1   4        204.72        226.55        23.33 o                         
   3   1   4         81.17         87.40        14.57 o                         
   4   1   4        156.37        154.29        16.20 o                         
   5   1   4         40.66         44.94        13.92 o                         
   6   1   4        264.56        314.69        17.81 o                         
   7   1   4         45.19         74.99        15.25 o                         
  -7   2   4        124.05        142.15        21.43 o                         
  -6   2   4         91.23        106.35        16.09 o                         
  -5   2   4         15.34         21.25        13.73 o                         
  -4   2   4        898.48       1204.63        47.04 o                         
  -3   2   4        699.99        666.98        47.90 o                         
  -2   2   4       2317.21       2264.48       139.74 o                         
  -1   2   4        782.15        636.35        45.92 o                         
   0   2   4        919.06        846.04        35.93 o                         
   1   2   4        782.58        688.45        41.76 o                         
   2   2   4       2317.11       2301.29       246.10 o                         
   3   2   4        700.59        743.67       111.97 o                         
   4   2   4        898.11       1113.62        90.25 o                         
   5   2   4         15.38          2.78        12.44 o                         
   6   2   4         91.28        116.28        13.71 o                         
   7   2   4        123.99        162.50        44.29 o                         
  -7   3   4         74.75        115.26        15.22 o                         
  -6   3   4        196.95        231.51        37.00 o                         
  -5   3   4        159.43        181.06        21.35 o                         
  -4   3   4        318.58        347.67        34.34 o                         
  -3   3   4         62.75         79.43        12.93 o                         
  -2   3   4       1490.92       1316.56        52.28 o                         
  -1   3   4       4153.48       3528.95       221.15 o                         
   0   3   4        333.55        272.25        31.13 o                         
   1   3   4       4148.60       4123.74       168.95 o                         
   2   3   4       1490.96       1521.55       124.92 o                         
   3   3   4         62.88         86.86        12.66 o                         
   4   3   4        317.90        347.81        55.68 o                         
   5   3   4        160.12        193.31        21.21 o                         
   6   3   4        197.11        247.00        21.85 o                         
   7   3   4         74.29         99.46        16.72 o                         
  -7   4   4         10.95         21.20        16.36 o                         
  -6   4   4        180.48        215.85        46.38 o                         
  -5   4   4        290.75        408.97       106.45 o                         
  -4   4   4        346.14        354.75        14.66 o                         
  -3   4   4         20.50         21.64        11.02 o                         
  -2   4   4        274.17        293.04        15.87 o                         
  -1   4   4        764.06        744.59        25.64 o                         
   0   4   4        179.20        167.70        22.07 o                         
   1   4   4        764.85        757.37        23.47 o                         
   2   4   4        273.88        261.12        23.99 o                         
   3   4   4         20.59         18.40        10.73 o                         
   4   4   4        345.99        394.12        39.23 o                         
   5   4   4        290.92        372.43        50.98 o                         
   6   4   4        180.63        246.18        41.93 o                         
   7   4   4         10.86          7.20        18.93 o                         
  -7   5   4        229.19        254.29        17.73 o                         
  -6   5   4         56.30         54.07        22.08 o                         
  -5   5   4        722.49        780.09        32.14 o                         
  -4   5   4        160.65        173.40        13.39 o                         
  -3   5   4        358.42        349.75        17.33 o                         
  -2   5   4       2034.37       2076.73        40.02 o                         
  -1   5   4       1505.68       1510.73        39.85 o                         
   0   5   4        797.70        767.07        22.59 o                         
   1   5   4       1506.52       1534.28        29.24 o                         
   2   5   4       2035.46       1924.06        81.55 o                         
   3   5   4        359.30        396.97        50.28 o                         
   4   5   4        160.57        176.04        20.83 o                         
   5   5   4        723.71        763.29        77.83 o                         
   6   5   4         56.36         45.11        13.12 o                         
   7   5   4        229.15        278.60        25.86 o                         
  -7   6   4         86.02         94.09        18.37 o                         
  -6   6   4         44.31         24.48        19.77 o                         
  -5   6   4        126.08        141.38        18.51 o                         
  -4   6   4         56.34         45.93        13.30 o                         
  -3   6   4        200.02        152.19        16.96 o                         
  -2   6   4        563.51        474.21        37.51 o                         
  -1   6   4        253.92        256.23        22.25 o                         
   0   6   4        783.99        793.47        21.49 o                         
   1   6   4        255.33        268.29        17.35 o                         
   2   6   4        563.56        491.94        23.44 o                         
   3   6   4        200.29        169.05        14.17 o                         
   4   6   4         56.59         53.70        10.62 o                         
   5   6   4        126.23        137.29        22.08 o                         
   6   6   4         44.33         55.59        15.52 o                         
   7   6   4         85.83         74.32        15.60 o                         
  -7   7   4         98.24         88.59        39.20 o                         
  -6   7   4         36.75         14.35        39.36 o                         
  -5   7   4         30.96         28.52        13.93 o                         
  -4   7   4        676.49        589.42        40.52 o                         
  -3   7   4        140.58        128.85        13.53 o                         
  -2   7   4        381.15        361.61        29.86 o                         
  -1   7   4       1058.90       1125.24        46.95 o                         
   0   7   4        647.94        843.63        18.95 o                         
   1   7   4       1061.69       1092.01        24.13 o                         
   2   7   4        381.90        375.03        22.97 o                         
   3   7   4        141.06        128.14        12.11 o                         
   4   7   4        675.39        595.70        71.37 o                         
   5   7   4         30.93         33.58        14.23 o                         
   6   7   4         36.67         20.06        14.78 o                         
   7   7   4         98.40         95.52        15.60 o                         
  -7   8   4        110.53         97.92        32.87 o                         
  -6   8   4         16.76         27.87        20.18 o                         
  -5   8   4         10.37         31.83        14.55 o                         
  -4   8   4        320.25        264.78        18.89 o                         
  -3   8   4        557.59        483.97        32.79 o                         
  -2   8   4         21.10         35.08        12.41 o                         
  -1   8   4       1258.98       1352.63        25.41 o                         
   0   8   4         36.08         35.02        17.11 o                         
   1   8   4       1259.06       1381.12        29.02 o                         
   2   8   4         21.17         26.53        11.15 o                         
   3   8   4        558.07        490.68        27.33 o                         
   4   8   4        320.24        308.63        32.46 o                         
   5   8   4         10.43         -5.21        15.99 o                         
   6   8   4         16.71          7.79        14.92 o                         
   7   8   4        110.47        103.67        24.34 o                         
  -6   9   4         37.40         12.01        17.61 o                         
  -5   9   4        205.24        188.16        20.09 o                         
  -4   9   4        167.03        157.21        13.21 o                         
  -3   9   4        512.53        454.80        21.65 o                         
  -2   9   4        503.27        477.02        25.60 o                         
  -1   9   4        797.71        914.86        28.95 o                         
   0   9   4        710.69        830.76        19.25 o                         
   1   9   4        798.92        903.86        21.25 o                         
   2   9   4        503.74        474.45        13.05 o                         
   3   9   4        512.27        439.66        16.31 o                         
   4   9   4        167.21        152.06        11.18 o                         
   5   9   4        205.38        205.08        12.45 o                         
   6   9   4         37.24         45.20        15.78 o                         
  -6  10   4         17.28         26.27        16.97 o                         
  -5  10   4        156.81        139.99        15.30 o                         
  -4  10   4         26.63         29.19        15.29 o                         
  -3  10   4          2.26          1.30        13.08 o                         
  -2  10   4         67.89         79.91        12.90 o                         
  -1  10   4        402.67        425.92        32.88 o                         
   0  10   4         29.28         45.09        16.51 o                         
   1  10   4        401.96        422.23        16.02 o                         
   2  10   4         68.10         82.63        14.44 o                         
   3  10   4          2.28         -7.90        11.24 o                         
   4  10   4         26.49         17.02        11.10 o                         
   5  10   4        156.44        116.21        12.59 o                         
   6  10   4         17.37         22.02        17.16 o                         
  -6  11   4         35.86         34.57        16.36 o                         
  -5  11   4         18.32         13.30        13.44 o                         
  -4  11   4         42.07         36.72        13.34 o                         
  -3  11   4       1123.56       1008.38        47.09 o                         
  -2  11   4         40.29         52.32        13.88 o                         
  -1  11   4        240.73        272.84        15.67 o                         
   0  11   4         55.95         62.81        17.83 o                         
   1  11   4        240.50        280.81        16.72 o                         
   2  11   4         40.48         34.85        16.14 o                         
   3  11   4       1122.97        985.84        40.86 o                         
   4  11   4         42.12         30.17        13.89 o                         
   5  11   4         18.22         14.05        12.84 o                         
   6  11   4         35.62         39.75        18.83 o                         
  -6  12   4         24.64         36.81        16.79 o                         
  -5  12   4         19.20         30.81        14.62 o                         
  -4  12   4        351.82        316.15        19.90 o                         
  -3  12   4        141.23        122.52        13.41 o                         
  -2  12   4         22.06         12.51        10.90 o                         
  -1  12   4         82.04         76.01        22.43 o                         
   0  12   4        267.99        392.73        46.29 o                         
   1  12   4         81.87         99.03        27.47 o                         
   2  12   4         22.09         38.00        13.59 o                         
   3  12   4        141.29        128.73        12.20 o                         
   4  12   4        352.30        332.41        12.12 o                         
   5  12   4         19.22         35.18        12.27 o                         
   6  12   4         24.58         26.95        18.71 o                         
  -5  13   4         95.57         91.23        15.23 o                         
  -4  13   4         34.11         28.40        12.97 o                         
  -3  13   4         26.66         10.20        12.82 o                         
  -2  13   4        105.54         95.27        14.39 o                         
  -1  13   4        247.66        294.28        16.25 o                         
   0  13   4          1.78          1.78        16.13 o                         
   1  13   4        247.32        277.54        17.10 o                         
   2  13   4        106.04        109.61        18.30 o                         
   3  13   4         26.71         22.55        11.46 o                         
   4  13   4         34.22         22.97        11.49 o                         
   5  13   4         95.54         84.41        13.49 o                         
  -5  14   4         45.42         43.28        17.67 o                         
  -4  14   4         21.53         -9.82        13.59 o                         
  -3  14   4         77.32         46.64        13.38 o                         
  -2  14   4        150.03        166.59        15.46 o                         
  -1  14   4         93.20         65.85        15.55 o                         
   0  14   4         35.16         47.21        16.13 o                         
   1  14   4         92.87        109.16        16.40 o                         
   2  14   4        149.52        159.17        16.22 o                         
   3  14   4         77.46         53.28        14.12 o                         
   4  14   4         21.50         12.90        12.61 o                         
   5  14   4         45.34         59.68        16.62 o                         
  -4  15   4         33.28         12.86        14.95 o                         
  -3  15   4        279.66        290.98        24.54 o                         
  -2  15   4        108.52        125.71        16.89 o                         
  -1  15   4         41.55         23.09        19.86 o                         
   0  15   4        137.95        192.81        26.32 o                         
   1  15   4         41.70         81.13        16.49 o                         
   2  15   4        108.03        140.07        15.26 o                         
   3  15   4        279.58        252.05        12.05 o                         
   4  15   4         33.30         10.75        13.33 o                         
  -4  16   4         45.51         31.99        13.86 o                         
  -3  16   4        193.65        144.48        23.37 o                         
  -2  16   4        214.59        187.96        16.57 o                         
  -1  16   4         29.34         31.80        16.11 o                         
   0  16   4         89.47        119.97        18.28 o                         
   1  16   4         29.54         35.11        16.60 o                         
   2  16   4        214.28        231.34        18.17 o                         
   3  16   4        193.66        202.31        26.15 o                         
   4  16   4         45.37         32.05        13.37 o                         
  -3  17   4          7.24        -14.48        14.48 o                         
  -2  17   4         27.38         44.27        15.06 o                         
  -1  17   4         64.71         83.24        17.41 o                         
   0  17   4         22.86          8.28        28.71 o                         
   1  17   4         64.44        132.07        28.28 o                         
   2  17   4         27.49         17.39        18.04 o                         
   3  17   4          7.28          8.14        13.04 o                         
  -2  18   4         33.22         55.20        16.44 o                         
  -1  18   4         52.61         61.90        18.59 o                         
   0  18   4          4.22        -20.45        20.45 o                         
   1  18   4         52.57         14.55        18.48 o                         
   2  18   4         33.11         56.64        17.69 o                         
   0  19   4         24.75         16.03        37.11 o                         
   1   0   5       5496.45       4496.25        90.96 o                         
   2   0   5        321.40        306.45        16.05 o                         
   3   0   5       3333.71       3549.87       303.68 o                         
   4   0   5          0.70          0.40        14.27 o                         
   5   0   5          0.59         -1.43        14.64 o                         
   6   0   5        169.59        176.81        17.37 o                         
   7   0   5        121.19        159.60        15.32 o                         
  -7   1   5         16.18         21.65        16.78 o                         
  -6   1   5        173.13        200.94        28.18 o                         
  -5   1   5        206.30        226.50        15.04 o                         
  -4   1   5         71.63         93.14        19.04 o                         
  -3   1   5        690.05        778.18        65.69 o                         
  -2   1   5        953.79        830.72        22.20 o                         
  -1   1   5       1834.41       1495.47        30.43 o                         
   0   1   5          4.63         -5.73        15.12 o                         
   1   1   5       1834.50       1462.34        70.03 o                         
   2   1   5        953.52        865.38        26.56 o                         
   3   1   5        689.75        827.63        74.80 o                         
   4   1   5         71.58         58.67        14.32 o                         
   5   1   5        206.53        243.28        26.69 o                         
   6   1   5        173.24        180.25        20.06 o                         
   7   1   5         16.17         14.09        15.33 o                         
  -7   2   5         16.32         34.38        22.62 o                         
  -6   2   5        183.31        172.59        36.75 o                         
  -5   2   5        462.44        434.60        18.37 o                         
  -4   2   5        169.75        181.01        27.40 o                         
  -3   2   5        862.51        825.09        42.64 o                         
  -2   2   5        115.12        109.63        11.51 o                         
  -1   2   5       1313.15       1075.80        23.51 o                         
   0   2   5       1041.73        904.53        30.60 o                         
   1   2   5       1312.20       1031.95        50.83 o                         
   2   2   5        115.43        110.74        11.55 o                         
   3   2   5        862.97        917.68       108.61 o                         
   4   2   5        169.85        164.33        13.96 o                         
   5   2   5        463.03        504.34        59.59 o                         
   6   2   5        183.25        202.72        16.72 o                         
   7   2   5         16.36         -4.95        15.80 o                         
  -7   3   5         22.82         38.85        17.67 o                         
  -6   3   5        226.85        288.62        40.27 o                         
  -5   3   5        286.63        203.91        27.86 o                         
  -4   3   5        172.62        175.29        15.16 o                         
  -3   3   5        520.43        528.75        38.51 o                         
  -2   3   5        507.85        466.45        20.44 o                         
  -1   3   5         78.97         60.78        14.54 o                         
   0   3   5          3.51         -0.20        23.64 o                         
   1   3   5         78.99         72.49        16.29 o                         
   2   3   5        508.35        537.16        47.06 o                         
   3   3   5        521.58        535.43        58.67 o                         
   4   3   5        172.58        216.53        16.83 o                         
   5   3   5        287.66        317.56        33.86 o                         
   6   3   5        226.74        232.44        18.83 o                         
   7   3   5         22.77         14.06        16.86 o                         
  -7   4   5        119.28        120.06        23.05 o                         
  -6   4   5        171.48        176.23        16.41 o                         
  -5   4   5        182.81        185.09        31.71 o                         
  -4   4   5        406.96        470.89        23.73 o                         
  -3   4   5        457.46        492.09        33.39 o                         
  -2   4   5       1033.28       1177.30        68.58 o                         
  -1   4   5       1364.03       1474.68        61.78 o                         
   0   4   5        604.27        613.51        20.92 o                         
   1   4   5       1364.07       1401.05        29.56 o                         
   2   4   5       1035.29       1145.15       199.21 o                         
   3   4   5        458.18        472.04        49.31 o                         
   4   4   5        406.49        498.31        43.92 o                         
   5   4   5        182.48        237.67        48.98 o                         
   6   4   5        171.12        200.16        19.53 o                         
   7   4   5        119.59        117.45        16.48 o                         
  -7   5   5        109.36        126.06        17.26 o                         
  -6   5   5         74.40        101.74        22.27 o                         
  -5   5   5        157.20        172.18        19.15 o                         
  -4   5   5        415.42        445.56        27.94 o                         
  -3   5   5       1195.22       1274.81        40.42 o                         
  -2   5   5       2062.51       1854.46       131.57 o                         
  -1   5   5        185.82        216.43        18.60 o                         
   0   5   5        336.11        331.59        20.55 o                         
   1   5   5        185.47        209.04        18.86 o                         
   2   5   5       2060.89       1845.11       162.85 o                         
   3   5   5       1194.56       1292.18       119.07 o                         
   4   5   5        415.44        464.28        38.68 o                         
   5   5   5        157.43        221.80        39.08 o                         
   6   5   5         74.39         73.81        12.76 o                         
   7   5   5        109.39        125.96        16.49 o                         
  -7   6   5         67.10         82.77        17.72 o                         
  -6   6   5          6.54         15.76        20.98 o                         
  -5   6   5        125.45        154.26        15.15 o                         
  -4   6   5        729.59        630.40        38.87 o                         
  -3   6   5        204.57        165.24        13.27 o                         
  -2   6   5       2243.34       1984.93       134.79 o                         
  -1   6   5       1483.95       1478.02        57.44 o                         
   0   6   5        200.34        190.45        20.94 o                         
   1   6   5       1485.41       1469.51        23.60 o                         
   2   6   5       2243.68       2052.64       110.56 o                         
   3   6   5        204.91        203.10        22.68 o                         
   4   6   5        729.21        627.45        40.02 o                         
   5   6   5        125.32        142.51        14.19 o                         
   6   6   5          6.47         31.91        15.40 o                         
   7   6   5         67.03         65.84        15.29 o                         
  -7   7   5         17.53          3.47        42.91 o                         
  -6   7   5        269.47        297.95        42.67 o                         
  -5   7   5        165.23        158.27        15.18 o                         
  -4   7   5       1244.39       1081.44        52.68 o                         
  -3   7   5        928.46        795.66        65.01 o                         
  -2   7   5        327.00        307.75        14.31 o                         
  -1   7   5         91.71         98.95        16.67 o                         
   0   7   5        609.32        660.61        20.68 o                         
   1   7   5         91.55         99.21        15.76 o                         
   2   7   5        326.79        301.67        20.00 o                         
   3   7   5        928.85        753.06        41.96 o                         
   4   7   5       1244.87       1065.47        57.02 o                         
   5   7   5        164.95        146.77        14.89 o                         
   6   7   5        268.87        267.37        20.81 o                         
   7   7   5         17.43         19.47        19.09 o                         
  -7   8   5          3.13          7.77        29.74 o                         
  -6   8   5         14.62         -3.00        22.34 o                         
  -5   8   5        154.66        137.71        15.37 o                         
  -4   8   5        408.24        341.56        30.54 o                         
  -3   8   5         73.60         66.64        12.51 o                         
  -2   8   5        346.88        311.98        13.94 o                         
  -1   8   5        280.51        302.46        18.98 o                         
   0   8   5       1236.63       1453.25        19.92 o                         
   1   8   5        280.15        294.04        17.37 o                         
   2   8   5        346.77        315.35        16.39 o                         
   3   8   5         73.56         79.66        11.62 o                         
   4   8   5        407.54        361.52        29.08 o                         
   5   8   5        154.14        144.13        12.74 o                         
   6   8   5         14.67         13.41        16.43 o                         
   7   8   5          3.14          0.04        23.82 o                         
  -6   9   5         24.07         29.29        16.71 o                         
  -5   9   5         22.93         16.30        13.19 o                         
  -4   9   5        147.57        138.82        13.45 o                         
  -3   9   5        260.47        250.84        14.13 o                         
  -2   9   5        158.78        162.82        17.11 o                         
  -1   9   5        304.59        301.98        19.67 o                         
   0   9   5       1144.20       1327.65        21.69 o                         
   1   9   5        304.98        321.94        25.24 o                         
   2   9   5        158.81        155.54        12.83 o                         
   3   9   5        261.20        234.37        11.73 o                         
   4   9   5        147.36        149.62        13.03 o                         
   5   9   5         22.95          5.26        14.18 o                         
   6   9   5         23.97         33.48        18.12 o                         
  -6  10   5         18.47          8.22        15.87 o                         
  -5  10   5          9.38         16.06        14.07 o                         
  -4  10   5         23.90         26.77        12.96 o                         
  -3  10   5        491.46        420.34        27.99 o                         
  -2  10   5        279.07        271.47        21.25 o                         
  -1  10   5        264.23        316.92        18.79 o                         
   0  10   5         86.00        101.70        16.73 o                         
   1  10   5        264.57        307.36        15.84 o                         
   2  10   5        278.84        277.48        16.32 o                         
   3  10   5        491.38        436.71        18.80 o                         
   4  10   5         23.77         16.89        11.53 o                         
   5  10   5          9.44         18.80        12.92 o                         
   6  10   5         18.39         35.33        17.74 o                         
  -6  11   5        137.91        128.42        18.00 o                         
  -5  11   5        113.66        119.55        14.58 o                         
  -4  11   5        282.36        274.41        14.35 o                         
  -3  11   5        617.67        572.61        41.98 o                         
  -2  11   5        119.72        123.36        14.94 o                         
  -1  11   5         27.61         32.11        15.17 o                         
   0  11   5        130.79        149.16        15.80 o                         
   1  11   5         27.56         37.43        24.47 o                         
   2  11   5        119.69         99.93        15.31 o                         
   3  11   5        617.39        530.16        21.21 o                         
   4  11   5        281.83        254.41        12.60 o                         
   5  11   5        113.56         85.38        14.39 o                         
   6  11   5        137.81        131.24        19.22 o                         
  -6  12   5          1.99         -5.56        24.73 o                         
  -5  12   5         74.79         83.15        15.49 o                         
  -4  12   5         41.55         23.61        12.40 o                         
  -3  12   5        205.07        170.07        17.99 o                         
  -2  12   5        163.94        149.96        13.43 o                         
  -1  12   5          3.59         19.26        17.05 o                         
   0  12   5        622.02        777.66        50.16 o                         
   1  12   5          3.60         -6.49        15.01 o                         
   2  12   5        164.47        168.97        14.87 o                         
   3  12   5        204.37        182.04        11.53 o                         
   4  12   5         41.45         33.19        12.37 o                         
   5  12   5         74.91         59.45        14.95 o                         
   6  12   5          1.97        -11.99        17.43 o                         
  -5  13   5         43.69         51.99        14.26 o                         
  -4  13   5         65.56         79.36        12.93 o                         
  -3  13   5        114.03        112.27        17.69 o                         
  -2  13   5         20.24         25.51        13.42 o                         
  -1  13   5        238.73        294.80        17.41 o                         
   0  13   5         49.97        100.23        34.16 o                         
   1  13   5        238.83        251.81        16.78 o                         
   2  13   5         20.20         17.24        14.28 o                         
   3  13   5        114.17        116.08        12.08 o                         
   4  13   5         65.41         56.00        12.71 o                         
   5  13   5         43.63         21.15        14.06 o                         
  -5  14   5         39.41         34.08        15.12 o                         
  -4  14   5         15.19         18.59        13.54 o                         
  -3  14   5         48.10         58.98        12.54 o                         
  -2  14   5         47.11         80.08        36.27 o                         
  -1  14   5         15.50         21.11        17.08 o                         
   0  14   5         45.48         69.70        16.73 o                         
   1  14   5         15.51         17.28        16.59 o                         
   2  14   5         46.99         55.73        14.99 o                         
   3  14   5         48.06         46.73        11.90 o                         
   4  14   5         15.05         20.64        12.31 o                         
   5  14   5         39.49         11.59        14.50 o                         
  -4  15   5          4.80         36.69        21.52 o                         
  -3  15   5        252.06        248.70        14.47 o                         
  -2  15   5        138.54        150.29        15.01 o                         
  -1  15   5        106.99        104.69        15.53 o                         
   0  15   5         97.33         83.99        16.58 o                         
   1  15   5        107.08        104.89        16.69 o                         
   2  15   5        138.81        154.89        15.38 o                         
   3  15   5        251.42        227.51        13.74 o                         
   4  15   5          4.85          1.73        12.70 o                         
  -4  16   5          8.57          9.31        15.55 o                         
  -3  16   5          1.88          9.26        19.29 o                         
  -2  16   5        162.55        145.18        13.83 o                         
  -1  16   5         29.85         33.23        20.63 o                         
   0  16   5        161.70        167.29        17.46 o                         
   1  16   5         29.79         44.83        17.30 o                         
   2  16   5        162.36        188.58        16.69 o                         
   3  16   5          1.87          9.01        12.24 o                         
   4  16   5          8.57          5.50        13.85 o                         
  -3  17   5        110.86         86.04        16.00 o                         
  -2  17   5         40.91         23.44        15.41 o                         
  -1  17   5          4.41          3.89        21.06 o                         
   0  17   5         68.68         48.84        17.85 o                         
   1  17   5          4.42          9.15        18.27 o                         
   2  17   5         41.00         36.72        15.35 o                         
   3  17   5        110.78        130.13        20.00 o                         
  -2  18   5         25.74         -4.78        16.28 o                         
  -1  18   5         40.34         33.79        21.03 o                         
   0  18   5        177.94        249.98        20.13 o                         
   1  18   5         40.34         34.77        18.61 o                         
   2  18   5         25.81         10.37        17.38 o                         
   0   0   6       1347.47       1101.46        30.34 o                         
   1   0   6        780.40        753.64        16.64 o                         
   2   0   6        867.75        831.76        50.28 o                         
   3   0   6        354.16        355.34        26.37 o                         
   4   0   6        114.23        120.46        12.19 o                         
   5   0   6          0.03        -16.58        28.94 o                         
   6   0   6          1.43        -14.05        14.05 o                         
   7   0   6          6.57         -0.18        15.73 o                         
  -7   1   6         19.21         18.76        15.55 o                         
  -6   1   6         96.02         80.79        26.68 o                         
  -5   1   6        186.47        225.09        18.67 o                         
  -4   1   6        153.72        162.64        14.79 o                         
  -3   1   6        401.91        408.15        26.04 o                         
  -2   1   6        286.02        266.91        16.07 o                         
  -1   1   6       2123.49       1947.36        41.02 o                         
   0   1   6        674.07        585.64        17.90 o                         
   1   1   6       2122.89       1905.01        85.52 o                         
   2   1   6        286.69        284.18        14.10 o                         
   3   1   6        400.93        400.53        32.79 o                         
   4   1   6        153.96        176.17        13.39 o                         
   5   1   6        186.41        181.68        15.56 o                         
   6   1   6         96.36        111.04        19.10 o                         
   7   1   6         19.01         11.43        14.04 o                         
  -7   2   6         45.23         39.50        16.75 o                         
  -6   2   6        190.09        218.53        17.29 o                         
  -5   2   6        452.59        447.32        97.85 o                         
  -4   2   6        430.87        478.26        17.89 o                         
  -3   2   6         89.31         79.60        13.27 o                         
  -2   2   6         33.24         15.12        12.50 o                         
  -1   2   6        163.65        158.81        17.80 o                         
   0   2   6          0.14         15.60        17.42 o                         
   1   2   6        163.58        168.79        15.31 o                         
   2   2   6         33.33         16.18        12.76 o                         
   3   2   6         89.28        115.35        13.80 o                         
   4   2   6        431.08        528.38        60.20 o                         
   5   2   6        451.81        538.38        83.08 o                         
   6   2   6        189.72        223.53        24.20 o                         
   7   2   6         45.29         34.81        15.99 o                         
  -7   3   6         43.96         47.20        16.11 o                         
  -6   3   6        142.57        167.42        34.64 o                         
  -5   3   6        622.66        623.21        64.80 o                         
  -4   3   6         48.63         48.59        13.09 o                         
  -3   3   6        435.69        455.09        25.86 o                         
  -2   3   6       1131.67       1011.75        34.62 o                         
  -1   3   6        181.23        181.46        24.11 o                         
   0   3   6         78.23         80.93        17.76 o                         
   1   3   6        181.07        181.65        14.62 o                         
   2   3   6       1133.25       1078.41        46.31 o                         
   3   3   6        435.81        513.09        63.49 o                         
   4   3   6         48.59         58.17        14.06 o                         
   5   3   6        622.30        854.34        92.45 o                         
   6   3   6        142.84        215.76        32.14 o                         
   7   3   6         43.90         59.62        15.94 o                         
  -7   4   6         28.56         24.63        16.62 o                         
  -6   4   6         57.38         54.63        20.00 o                         
  -5   4   6        255.59        253.75        28.04 o                         
  -4   4   6        112.93         87.15        13.88 o                         
  -3   4   6        561.16        576.03        22.00 o                         
  -2   4   6        282.44        274.83        14.36 o                         
  -1   4   6        917.91        866.96        69.40 o                         
   0   4   6        902.52        868.40        30.41 o                         
   1   4   6        918.68        975.27        27.81 o                         
   2   4   6        282.04        277.46        22.56 o                         
   3   4   6        560.92        612.66        59.88 o                         
   4   4   6        112.92        124.29        17.76 o                         
   5   4   6        255.08        334.75        72.41 o                         
   6   4   6         57.18         56.87        12.33 o                         
   7   4   6         28.56         48.83        16.18 o                         
  -7   5   6         31.71         48.32        17.48 o                         
  -6   5   6         10.37        -20.60        27.47 o                         
  -5   5   6        321.93        343.55        23.97 o                         
  -4   5   6        378.51        383.86        20.32 o                         
  -3   5   6        545.46        468.22        19.97 o                         
  -2   5   6        869.33        775.47        50.21 o                         
  -1   5   6       1240.45       1221.93        85.49 o                         
   0   5   6        176.44        164.89        17.85 o                         
   1   5   6       1239.58       1296.77        20.87 o                         
   2   5   6        870.53        808.51        59.13 o                         
   3   5   6        547.51        579.67        61.10 o                         
   4   5   6        378.86        361.70        31.37 o                         
   5   5   6        321.97        356.87        53.03 o                         
   6   5   6         10.28         -1.30        12.17 o                         
   7   5   6         31.50         21.17        14.55 o                         
  -7   6   6        107.12         61.15        18.63 o                         
  -6   6   6         69.14         62.83        33.12 o                         
  -5   6   6         84.45         72.53        14.52 o                         
  -4   6   6        350.65        353.28        15.50 o                         
  -3   6   6        156.34        135.62        14.96 o                         
  -2   6   6         95.83        100.13        12.70 o                         
  -1   6   6        379.50        405.57        17.62 o                         
   0   6   6         47.45         47.72        19.19 o                         
   1   6   6        380.69        429.08        19.06 o                         
   2   6   6         96.01        107.47        12.61 o                         
   3   6   6        156.38        156.31        13.11 o                         
   4   6   6        350.42        323.32        14.69 o                         
   5   6   6         84.79         99.86        11.99 o                         
   6   6   6         69.11         75.63        14.99 o                         
   7   6   6        106.97         96.58        15.45 o                         
  -7   7   6         92.19         63.22        22.46 o                         
  -6   7   6         33.45         38.03        21.54 o                         
  -5   7   6        574.12        556.89        23.86 o                         
  -4   7   6        145.01        126.86        13.27 o                         
  -3   7   6         82.35         69.63        12.94 o                         
  -2   7   6       1485.25       1385.55        78.72 o                         
  -1   7   6        253.78        241.57        17.14 o                         
   0   7   6        276.37        290.04        20.77 o                         
   1   7   6        253.69        268.68        18.53 o                         
   2   7   6       1485.74       1414.83        57.75 o                         
   3   7   6         81.97         82.96        11.93 o                         
   4   7   6        144.66        123.95        13.57 o                         
   5   7   6        574.69        546.73        16.15 o                         
   6   7   6         33.25         23.05        24.00 o                         
   7   7   6         92.20         88.95        18.24 o                         
  -7   8   6         31.11         16.90        64.74 o                         
  -6   8   6         51.83         41.36        22.28 o                         
  -5   8   6        127.54        132.16        17.16 o                         
  -4   8   6        588.36        503.52        28.61 o                         
  -3   8   6        485.41        430.14        24.44 o                         
  -2   8   6        123.66        118.19        13.44 o                         
  -1   8   6        288.93        326.11        28.25 o                         
   0   8   6        421.13        439.70        19.21 o                         
   1   8   6        288.60        298.00        17.92 o                         
   2   8   6        123.75        126.76        14.38 o                         
   3   8   6        485.32        460.73        27.49 o                         
   4   8   6        588.00        501.10        13.01 o                         
   5   8   6        127.64        124.94        13.60 o                         
   6   8   6         52.01         43.88        16.61 o                         
  -6   9   6         24.19         21.47        16.11 o                         
  -5   9   6         10.24         25.93        13.72 o                         
  -4   9   6        500.90        443.31        27.98 o                         
  -3   9   6        490.49        444.06        24.96 o                         
  -2   9   6        211.06        208.54        13.26 o                         
  -1   9   6        350.53        451.61        39.45 o                         
   0   9   6        234.91        397.74        70.81 o                         
   1   9   6        350.45        401.03        28.22 o                         
   2   9   6        211.22        221.87        14.08 o                         
   3   9   6        490.72        449.41        25.19 o                         
   4   9   6        501.58        454.45        19.84 o                         
   5   9   6         10.28         23.34        12.17 o                         
   6   9   6         24.22         20.92        18.58 o                         
  -6  10   6          5.06         18.97        16.28 o                         
  -5  10   6         52.12         24.35        14.57 o                         
  -4  10   6         56.87         55.23        13.30 o                         
  -3  10   6        237.56        207.12        13.85 o                         
  -2  10   6        106.19         97.03        14.05 o                         
  -1  10   6        485.81        525.73        32.63 o                         
   0  10   6         32.23         15.18        18.78 o                         
   1  10   6        486.10        560.51        27.52 o                         
   2  10   6        105.61         89.80        11.69 o                         
   3  10   6        237.18        202.82        14.20 o                         
   4  10   6         57.19         57.50        12.34 o                         
   5  10   6         51.82         43.81        12.04 o                         
   6  10   6          5.09          8.24        17.36 o                         
  -6  11   6         10.77         28.35        17.28 o                         
  -5  11   6          5.79         -2.07        15.65 o                         
  -4  11   6        175.58        159.30        13.43 o                         
  -3  11   6        119.79        124.79        12.07 o                         
  -2  11   6        229.75        230.01        24.56 o                         
  -1  11   6         71.32        103.48        16.90 o                         
   0  11   6         39.75         33.67        17.46 o                         
   1  11   6         71.34         58.55        15.29 o                         
   2  11   6        229.23        235.74        25.10 o                         
   3  11   6        119.73        119.87        19.30 o                         
   4  11   6        174.79        164.21        13.70 o                         
   5  11   6          5.81          4.86        12.94 o                         
   6  11   6         10.73         11.55        15.73 o                         
  -5  12   6         55.63         66.99        14.89 o                         
  -4  12   6        137.72        150.90        12.90 o                         
  -3  12   6        233.68        204.90        20.06 o                         
  -2  12   6        123.27        132.89        13.58 o                         
  -1  12   6         82.67         93.07        22.12 o                         
   0  12   6        740.60        864.52        19.75 o                         
   1  12   6         82.34         90.14        15.90 o                         
   2  12   6        123.35        132.93        14.34 o                         
   3  12   6        233.48        241.23        14.42 o                         
   4  12   6        137.85        144.37        19.60 o                         
   5  12   6         55.46         29.97        15.67 o                         
  -5  13   6         54.11         37.84        14.83 o                         
  -4  13   6         58.60         67.37        13.50 o                         
  -3  13   6         56.21         59.40        15.26 o                         
  -2  13   6         44.82         44.06        12.17 o                         
  -1  13   6        294.91        305.71        19.20 o                         
   0  13   6        229.85        285.59        35.88 o                         
   1  13   6        295.20        317.42        16.39 o                         
   2  13   6         44.73         42.20        15.28 o                         
   3  13   6         56.06         58.01        12.84 o                         
   4  13   6         58.65         43.30        17.39 o                         
   5  13   6         54.04         66.13        15.61 o                         
  -5  14   6         16.76         12.71        15.07 o                         
  -4  14   6          4.67         30.05        13.23 o                         
  -3  14   6        145.81        141.01        13.14 o                         
  -2  14   6         81.26         98.24        13.62 o                         
  -1  14   6         75.92        130.80        18.88 o                         
   0  14   6          0.66         -2.69        37.02 o                         
   1  14   6         75.74        101.94        15.43 o                         
   2  14   6         81.06         73.88        15.29 o                         
   3  14   6        145.83        141.18        21.62 o                         
   4  14   6          4.78         12.85        13.64 o                         
   5  14   6         16.84         18.97        15.41 o                         
  -4  15   6        195.66        205.74        14.64 o                         
  -3  15   6          1.79         -3.49        14.03 o                         
  -2  15   6          8.73         -2.87        13.47 o                         
  -1  15   6        115.52        122.56        20.47 o                         
   0  15   6         17.86         51.82        21.38 o                         
   1  15   6        115.43        116.79        16.02 o                         
   2  15   6          8.75        -15.23        15.83 o                         
   3  15   6          1.77          6.46        12.94 o                         
   4  15   6        195.74        188.10        15.25 o                         
  -3  16   6        116.76        117.88        15.75 o                         
  -2  16   6        146.39        160.49        15.53 o                         
  -1  16   6         50.76         55.72        18.30 o                         
   0  16   6        313.92        352.87        23.19 o                         
   1  16   6         50.63         72.63        18.12 o                         
   2  16   6        146.57        134.54        17.38 o                         
   3  16   6        116.69         91.02        13.23 o                         
  -3  17   6         77.14         83.57        18.94 o                         
  -2  17   6         19.19          3.83        14.91 o                         
  -1  17   6         57.89         75.74        21.64 o                         
   0  17   6         40.14         48.10        26.33 o                         
   1  17   6         58.13         27.58        17.91 o                         
   2  17   6         19.24         14.23        17.02 o                         
   3  17   6         77.06         83.97        30.85 o                         
  -2  18   6         28.36          3.00        18.99 o                         
  -1  18   6         18.39          0.77        20.45 o                         
   0  18   6         58.40         11.43        23.13 o                         
   1  18   6         18.29         -3.06        21.32 o                         
   2  18   6         28.29         40.72        24.46 o                         
   1   0   7       9992.44       9423.95       168.59 o                         
   2   0   7        607.63        553.12        13.60 o                         
   3   0   7       3521.50       3895.69       259.25 o                         
   4   0   7        302.51        309.48        13.27 o                         
   5   0   7         68.58         65.48        15.75 o                         
   6   0   7          0.00         -3.07        15.25 o                         
   7   0   7        123.60        152.42        25.24 o                         
  -7   1   7         13.30         46.13        20.13 o                         
  -6   1   7         68.27         62.58        14.62 o                         
  -5   1   7        661.31        747.06        57.68 o                         
  -4   1   7        149.12        142.41        12.92 o                         
  -3   1   7        363.74        336.91        11.81 o                         
  -2   1   7        362.33        355.27        13.85 o                         
  -1   1   7       2389.43       2240.06        40.50 o                         
   0   1   7        699.26        613.70        16.81 o                         
   1   1   7       2392.01       2225.30        47.70 o                         
   2   1   7        362.37        372.83        14.26 o                         
   3   1   7        364.01        424.40        39.04 o                         
   4   1   7        149.40        160.89        23.02 o                         
   5   1   7        660.81        670.28        67.41 o                         
   6   1   7         68.29         70.20        15.30 o                         
   7   1   7         13.34         21.15        14.18 o                         
  -7   2   7        172.52        189.80        21.42 o                         
  -6   2   7        393.24        472.06       131.69 o                         
  -5   2   7        209.87        211.12        17.43 o                         
  -4   2   7        361.13        350.36        19.84 o                         
  -3   2   7         29.96         31.60        12.46 o                         
  -2   2   7          6.81         26.55        13.07 o                         
  -1   2   7        713.13        705.48        19.47 o                         
   0   2   7       1290.15       1317.11        22.32 o                         
   1   2   7        714.19        714.03        35.35 o                         
   2   2   7          6.80         28.46        13.10 o                         
   3   2   7         30.01         24.79        11.95 o                         
   4   2   7        361.54        395.60        43.11 o                         
   5   2   7        209.43        260.82        54.20 o                         
   6   2   7        392.89        472.29        45.51 o                         
   7   2   7        172.71        208.51        19.01 o                         
  -7   3   7         26.11         31.58        17.12 o                         
  -6   3   7         57.42         38.66        18.98 o                         
  -5   3   7        194.47        197.22        16.54 o                         
  -4   3   7         14.54         21.11        13.13 o                         
  -3   3   7        145.45        126.26        12.44 o                         
  -2   3   7        613.40        597.93        16.60 o                         
  -1   3   7        587.18        541.39        18.06 o                         
   0   3   7       1025.03        939.35        22.15 o                         
   1   3   7        587.54        534.13        21.43 o                         
   2   3   7        614.68        654.26        45.94 o                         
   3   3   7        145.50        167.73        12.41 o                         
   4   3   7         14.61         23.10        13.95 o                         
   5   3   7        194.31        228.69        28.00 o                         
   6   3   7         57.40         56.93        12.52 o                         
   7   3   7         26.27         18.40        15.32 o                         
  -7   4   7        113.36        141.88        40.94 o                         
  -6   4   7         93.77         92.01        19.44 o                         
  -5   4   7        579.43        605.47        61.91 o                         
  -4   4   7        184.65        190.46        14.10 o                         
  -3   4   7       1103.13       1209.98        93.69 o                         
  -2   4   7       1030.76        952.49        47.34 o                         
  -1   4   7       3420.96       3332.29       173.90 o                         
   0   4   7       1781.83       2047.71        32.13 o                         
   1   4   7       3423.42       3410.57        33.63 o                         
   2   4   7       1029.90        980.54        55.14 o                         
   3   4   7       1103.83       1282.25       122.90 o                         
   4   4   7        184.35        211.19        20.35 o                         
   5   4   7        578.73        670.14        86.79 o                         
   6   4   7         93.92        114.95        13.49 o                         
   7   4   7        113.29         90.43        14.47 o                         
  -7   5   7          0.02         11.29        17.38 o                         
  -6   5   7        264.97        264.79        20.29 o                         
  -5   5   7        888.73        862.89        43.61 o                         
  -4   5   7        825.96        737.42        16.27 o                         
  -3   5   7         76.77         71.22        13.76 o                         
  -2   5   7        150.08        144.49        12.60 o                         
  -1   5   7       1711.44       1699.89       100.64 o                         
   0   5   7        118.20        127.84        18.85 o                         
   1   5   7       1712.69       1786.63        54.56 o                         
   2   5   7        149.71        134.66        12.78 o                         
   3   5   7         76.85         88.38        11.23 o                         
   4   5   7        825.96        801.23        64.56 o                         
   5   5   7        887.86       1001.82       123.19 o                         
   6   5   7        265.40        269.48        25.90 o                         
   7   5   7          0.02        -12.31        15.03 o                         
  -7   6   7         96.20        103.51        22.88 o                         
  -6   6   7         22.10         27.74        22.27 o                         
  -5   6   7         23.68         22.23        16.21 o                         
  -4   6   7        233.17        234.37        14.23 o                         
  -3   6   7        117.81        100.69        11.97 o                         
  -2   6   7        615.63        564.29        32.86 o                         
  -1   6   7        302.35        290.56        15.20 o                         
   0   6   7        722.33        777.41        22.81 o                         
   1   6   7        301.40        335.72        19.73 o                         
   2   6   7        615.47        564.21        35.56 o                         
   3   6   7        117.66         95.59        11.93 o                         
   4   6   7        233.69        229.32        12.34 o                         
   5   6   7         23.81         25.97        10.96 o                         
   6   6   7         22.22         20.70        13.72 o                         
   7   6   7         95.94         75.26        16.78 o                         
  -7   7   7          4.05        -13.20        30.33 o                         
  -6   7   7         14.51         12.74        21.72 o                         
  -5   7   7          0.82          2.34        13.95 o                         
  -4   7   7         64.06         53.62        13.74 o                         
  -3   7   7        803.16        713.15        46.10 o                         
  -2   7   7         13.01          9.04        14.61 o                         
  -1   7   7         37.54         51.57        16.21 o                         
   0   7   7         51.25         59.02        17.05 o                         
   1   7   7         37.46         37.43        19.17 o                         
   2   7   7         12.95         12.59        12.63 o                         
   3   7   7        803.49        762.81        53.55 o                         
   4   7   7         64.24         65.74        12.14 o                         
   5   7   7          0.82         -8.59        11.97 o                         
   6   7   7         14.52         -1.94        22.18 o                         
   7   7   7          4.02          7.91        26.81 o                         
  -6   8   7        193.72        183.60        20.35 o                         
  -5   8   7         14.50         12.97        14.59 o                         
  -4   8   7         74.72         74.53        15.18 o                         
  -3   8   7         16.84         26.12        16.18 o                         
  -2   8   7        109.78        105.22        17.53 o                         
  -1   8   7         35.11         18.48        18.28 o                         
   0   8   7        468.98        516.60        28.18 o                         
   1   8   7         35.02         38.79        18.53 o                         
   2   8   7        109.98        108.59        13.49 o                         
   3   8   7         16.82         10.86        12.50 o                         
   4   8   7         74.75         70.24        11.86 o                         
   5   8   7         14.37         23.30        12.66 o                         
   6   8   7        194.17        161.62        18.58 o                         
  -6   9   7          5.94         19.18        16.92 o                         
  -5   9   7         24.49         20.86        13.69 o                         
  -4   9   7        919.38        802.27        44.95 o                         
  -3   9   7        161.72        149.69        12.88 o                         
  -2   9   7        577.64        539.64        32.18 o                         
  -1   9   7       1110.59       1254.86        21.46 o                         
   0   9   7        151.90        170.07        17.55 o                         
   1   9   7       1110.56       1443.85       130.27 o                         
   2   9   7        577.81        572.31        15.67 o                         
   3   9   7        162.07        134.57        13.22 o                         
   4   9   7        919.37        771.59        32.51 o                         
   5   9   7         24.36         21.62        12.60 o                         
   6   9   7          5.97         -3.39        18.22 o                         
  -6  10   7        162.02        173.01        17.41 o                         
  -5  10   7         49.08         58.83        14.79 o                         
  -4  10   7        502.54        449.07        26.38 o                         
  -3  10   7        138.02        132.26        12.23 o                         
  -2  10   7        227.64        231.39        13.49 o                         
  -1  10   7         45.78        100.80        39.35 o                         
   0  10   7        731.21        785.51        19.56 o                         
   1  10   7         45.76         61.48        17.86 o                         
   2  10   7        227.42        226.72        12.88 o                         
   3  10   7        137.92        133.08        12.50 o                         
   4  10   7        502.88        435.91        18.52 o                         
   5  10   7         49.10         56.94        12.86 o                         
   6  10   7        162.20        150.88        15.91 o                         
  -6  11   7         11.09         10.38        17.60 o                         
  -5  11   7         32.03         32.57        13.79 o                         
  -4  11   7         22.68         21.63        13.61 o                         
  -3  11   7        387.02        358.24        28.12 o                         
  -2  11   7         65.73         57.04        13.52 o                         
  -1  11   7         67.33         64.45        17.73 o                         
   0  11   7        774.63        962.13        19.61 o                         
   1  11   7         67.64         81.94        18.10 o                         
   2  11   7         65.55         60.42        12.85 o                         
   3  11   7        387.95        333.20        13.24 o                         
   4  11   7         22.62         20.08        12.25 o                         
   5  11   7         32.01         21.95        12.96 o                         
   6  11   7         11.00          2.37        16.67 o                         
  -5  12   7         97.86         95.25        15.94 o                         
  -4  12   7        104.40        117.41        13.64 o                         
  -3  12   7         25.44          9.50        11.47 o                         
  -2  12   7        171.26        156.26        13.54 o                         
  -1  12   7        262.43        241.99        19.20 o                         
   0  12   7        194.44        204.06        23.85 o                         
   1  12   7        262.22        278.36        17.51 o                         
   2  12   7        171.46        176.60        16.45 o                         
   3  12   7         25.45          1.32        12.22 o                         
   4  12   7        104.33         68.84        13.61 o                         
   5  12   7         97.80        135.05        20.15 o                         
  -5  13   7         34.20         30.72        14.87 o                         
  -4  13   7        173.82        168.52        12.99 o                         
  -3  13   7         56.16         42.79        12.19 o                         
  -2  13   7         57.33         49.84        12.82 o                         
  -1  13   7        122.09        109.50        17.60 o                         
   0  13   7        207.19        239.52        19.19 o                         
   1  13   7        121.91        137.11        18.61 o                         
   2  13   7         57.28         50.86        16.66 o                         
   3  13   7         56.25         49.99        12.28 o                         
   4  13   7        173.97        164.97        14.10 o                         
   5  13   7         34.28         42.89        13.32 o                         
  -4  14   7        144.08        122.55        14.14 o                         
  -3  14   7         80.41         83.05        20.67 o                         
  -2  14   7         97.63        100.98        18.78 o                         
  -1  14   7         40.15         50.26        36.50 o                         
   0  14   7          0.01        -15.13        33.43 o                         
   1  14   7         40.21         33.84        26.40 o                         
   2  14   7         97.66        126.33        26.43 o                         
   3  14   7         80.30         71.23        13.35 o                         
   4  14   7        144.10        150.76        29.85 o                         
  -4  15   7         61.10         41.24        13.95 o                         
  -3  15   7         58.32         50.23        14.66 o                         
  -2  15   7         44.02         47.67        13.88 o                         
  -1  15   7          1.75         20.53        17.77 o                         
   0  15   7         10.64         33.90        31.67 o                         
   1  15   7          1.73         12.60        18.35 o                         
   2  15   7         44.08         30.02        17.06 o                         
   3  15   7         58.28         53.22        15.94 o                         
   4  15   7         60.94         76.26        13.73 o                         
  -3  16   7         88.57         85.23        15.48 o                         
  -2  16   7         46.76         40.19        13.84 o                         
  -1  16   7         92.28        103.24        27.44 o                         
   0  16   7        206.22        249.90        31.51 o                         
   1  16   7         92.41         64.04        19.97 o                         
   2  16   7         46.66         58.85        19.40 o                         
   3  16   7         88.60         81.55        14.46 o                         
  -2  17   7         85.36         63.48        14.29 o                         
  -1  17   7         39.69         48.82        21.42 o                         
   0  17   7         51.91         19.69        20.52 o                         
   1  17   7         39.82         57.91        20.05 o                         
   2  17   7         85.31        110.12        34.63 o                         
  -1  18   7         56.81         76.83        29.91 o                         
   0  18   7         47.97         44.20        26.57 o                         
   1  18   7         56.81         42.59        23.33 o                         
   0   0   8          1.78         10.65        19.45 o                         
   1   0   8        109.82        103.65        14.21 o                         
   2   0   8        102.93        138.05        11.29 o                         
   3   0   8        493.09        479.48        22.25 o                         
   4   0   8        325.56        308.51        17.16 o                         
   5   0   8       1213.03       1305.33       146.06 o                         
   6   0   8         44.07         42.10        17.48 o                         
   7   0   8          2.02          9.64        16.29 o                         
  -7   1   8         97.35        144.94        23.58 o                         
  -6   1   8        103.97        107.03        20.91 o                         
  -5   1   8         70.40         76.55        13.87 o                         
  -4   1   8        775.05        719.31        35.62 o                         
  -3   1   8       1341.53       1278.10        28.73 o                         
  -2   1   8          7.43          3.61        12.52 o                         
  -1   1   8       1389.72       1380.16        26.04 o                         
   0   1   8        357.55        382.20        17.81 o                         
   1   1   8       1389.38       1366.47        40.01 o                         
   2   1   8          7.42          2.07        12.61 o                         
   3   1   8       1341.06       1358.91        68.35 o                         
   4   1   8        774.83        851.82        63.24 o                         
   5   1   8         70.35         66.64        13.28 o                         
   6   1   8        104.18        118.04        17.76 o                         
   7   1   8         97.22         96.15        15.74 o                         
  -7   2   8        160.84        190.05        41.14 o                         
  -6   2   8        399.43        412.93       107.73 o                         
  -5   2   8         35.50         29.77        14.13 o                         
  -4   2   8         71.50         55.18        12.22 o                         
  -3   2   8        231.74        214.52        12.43 o                         
  -2   2   8       6995.72       6514.51        75.12 o                         
  -1   2   8        146.36        188.50        15.78 o                         
   0   2   8       1981.88       1891.30        73.94 o                         
   1   2   8        145.99        189.50        19.73 o                         
   2   2   8       6998.23       7079.18       250.93 o                         
   3   2   8        231.71        255.07        22.76 o                         
   4   2   8         71.74         86.12        12.53 o                         
   5   2   8         35.57         42.95        11.94 o                         
   6   2   8        399.67        482.42        67.18 o                         
   7   2   8        161.04        208.96        25.85 o                         
  -7   3   8          3.08         -4.21        15.36 o                         
  -6   3   8        128.04        175.48        60.38 o                         
  -5   3   8         57.32         50.01        12.94 o                         
  -4   3   8       1161.61       1054.07        33.26 o                         
  -3   3   8         39.17         31.30        12.81 o                         
  -2   3   8        188.87        192.24        13.76 o                         
  -1   3   8        231.71        233.93        17.40 o                         
   0   3   8       2016.29       2168.15        25.01 o                         
   1   3   8        231.69        216.74        14.44 o                         
   2   3   8        189.12        191.57        13.69 o                         
   3   3   8         38.98         51.71        11.90 o                         
   4   3   8       1162.16       1307.74       150.91 o                         
   5   3   8         57.49         73.79        12.83 o                         
   6   3   8        127.84        180.68        23.13 o                         
   7   3   8          3.05         -3.24        14.37 o                         
  -7   4   8          1.19          7.46        18.06 o                         
  -6   4   8        505.12        561.65        95.03 o                         
  -5   4   8        272.60        251.23        17.08 o                         
  -4   4   8        143.11        106.27        13.22 o                         
  -3   4   8         99.96         96.24        11.99 o                         
  -2   4   8        403.93        366.17        12.65 o                         
  -1   4   8        308.25        304.20        21.01 o                         
   0   4   8       1749.58       1955.84        52.76 o                         
   1   4   8        308.25        293.83        15.26 o                         
   2   4   8        404.68        353.03        17.94 o                         
   3   4   8         99.66        100.57        12.03 o                         
   4   4   8        143.66        125.29        12.32 o                         
   5   4   8        272.45        297.96        29.38 o                         
   6   4   8        505.97        608.71        81.80 o                         
   7   4   8          1.20          6.97        14.36 o                         
  -7   5   8          2.31         10.42        17.53 o                         
  -6   5   8         60.07         60.82        13.73 o                         
  -5   5   8        135.16        141.67        13.53 o                         
  -4   5   8        176.39        164.61        12.98 o                         
  -3   5   8        609.23        550.67        14.70 o                         
  -2   5   8        204.82        166.79        14.41 o                         
  -1   5   8         55.12         70.35        16.26 o                         
   0   5   8          6.39          2.41        20.36 o                         
   1   5   8         55.04         52.61        24.09 o                         
   2   5   8        204.36        169.67        13.44 o                         
   3   5   8        609.47        549.30        29.82 o                         
   4   5   8        176.13        199.20        11.70 o                         
   5   5   8        134.94        168.67        22.49 o                         
   6   5   8         60.06         66.13        14.81 o                         
   7   5   8          2.32          6.62        14.57 o                         
  -7   6   8        225.69        198.40        26.93 o                         
  -6   6   8        108.63         78.79        22.59 o                         
  -5   6   8         55.52         60.23        16.61 o                         
  -4   6   8         10.70         -0.86        14.34 o                         
  -3   6   8        152.38        129.23        12.36 o                         
  -2   6   8        152.82        133.75        12.43 o                         
  -1   6   8        510.18        500.04        26.35 o                         
   0   6   8        220.16        226.68        20.03 o                         
   1   6   8        509.29        518.57        18.46 o                         
   2   6   8        153.08        149.58        11.39 o                         
   3   6   8        152.80        121.80        12.04 o                         
   4   6   8         10.64         28.92        11.33 o                         
   5   6   8         55.63         57.76        11.11 o                         
   6   6   8        108.50        102.55        14.67 o                         
   7   6   8        226.00        251.65        20.30 o                         
  -6   7   8         37.54         31.81        21.14 o                         
  -5   7   8         79.73         68.67        13.94 o                         
  -4   7   8        158.72        143.36        13.73 o                         
  -3   7   8        433.02        389.54        25.19 o                         
  -2   7   8         14.51          8.73        12.52 o                         
  -1   7   8        326.00        362.53        21.42 o                         
   0   7   8        772.53        890.95        27.95 o                         
   1   7   8        325.58        356.98        17.92 o                         
   2   7   8         14.35         21.91        11.73 o                         
   3   7   8        433.22        380.23        11.69 o                         
   4   7   8        158.94        141.56        12.34 o                         
   5   7   8         79.72         75.13        12.95 o                         
   6   7   8         37.45         35.92        22.84 o                         
  -6   8   8        120.93        126.80        20.29 o                         
  -5   8   8          2.18          4.79        15.15 o                         
  -4   8   8         34.71         37.76        12.81 o                         
  -3   8   8        640.97        575.45        43.68 o                         
  -2   8   8         47.43         46.63        12.77 o                         
  -1   8   8        143.40        154.23        17.83 o                         
   0   8   8        534.34        642.11        18.83 o                         
   1   8   8        143.31        150.45        17.02 o                         
   2   8   8         47.45         55.79        12.90 o                         
   3   8   8        640.90        604.27        28.40 o                         
   4   8   8         34.96         39.57        11.92 o                         
   5   8   8          2.24          1.08        12.50 o                         
   6   8   8        121.21        116.23        19.34 o                         
  -6   9   8         17.13         10.09        19.76 o                         
  -5   9   8          9.50          7.74        15.06 o                         
  -4   9   8        151.93        148.42        19.09 o                         
  -3   9   8         55.36         61.74        12.94 o                         
  -2   9   8        294.32        279.58        13.48 o                         
  -1   9   8        184.64        215.45        26.21 o                         
   0   9   8        177.32        198.17        36.49 o                         
   1   9   8        184.57        235.38        18.54 o                         
   2   9   8        293.95        298.63        14.65 o                         
   3   9   8         55.48         57.30        13.25 o                         
   4   9   8        151.58        149.33        11.57 o                         
   5   9   8          9.44         -4.39        13.11 o                         
   6   9   8         17.13         14.79        14.46 o                         
  -6  10   8          0.05         19.67        16.40 o                         
  -5  10   8         11.74          2.26        14.12 o                         
  -4  10   8         60.44         59.20        12.83 o                         
  -3  10   8        425.73        373.16        21.57 o                         
  -2  10   8         79.40         53.82        12.48 o                         
  -1  10   8          1.48          8.36        15.40 o                         
   0  10   8          0.26         13.23        17.73 o                         
   1  10   8          1.48         -1.04        16.42 o                         
   2  10   8         79.65         65.16        12.35 o                         
   3  10   8        427.04        381.82        18.83 o                         
   4  10   8         60.38         61.07        12.17 o                         
   5  10   8         11.64         22.62        13.46 o                         
   6  10   8          0.05          4.15        13.81 o                         
  -5  11   8         12.06         -2.34        15.31 o                         
  -4  11   8         37.17         28.77        12.78 o                         
  -3  11   8        169.54        154.70        13.50 o                         
  -2  11   8         63.43         81.02        13.25 o                         
  -1  11   8         74.29         80.19        21.99 o                         
   0  11   8         52.83         82.66        39.98 o                         
   1  11   8         74.47         90.54        17.30 o                         
   2  11   8         63.28         73.29        13.96 o                         
   3  11   8        169.53        182.93        14.01 o                         
   4  11   8         37.21         14.20        12.95 o                         
   5  11   8         11.95         11.22        13.68 o                         
   6  11   8         30.62         48.08        45.61 o                         
  -5  12   8         77.37         51.56        15.28 o                         
  -4  12   8         43.13         33.76        13.72 o                         
  -3  12   8        280.36        287.00        33.83 o                         
  -2  12   8        115.06        110.55        13.30 o                         
  -1  12   8         34.25         17.01        18.03 o                         
   0  12   8         38.68         48.87        17.98 o                         
   1  12   8         34.29         63.84        17.19 o                         
   2  12   8        115.20        105.42        13.57 o                         
   3  12   8        279.90        263.39        14.52 o                         
   4  12   8         43.22         29.12        13.90 o                         
   5  12   8         77.27         67.73        12.63 o                         
  -5  13   8         46.43         49.65        15.42 o                         
  -4  13   8        157.26        154.48        14.20 o                         
  -3  13   8         39.21         17.31        13.66 o                         
  -2  13   8         87.98         89.43        14.02 o                         
  -1  13   8        146.48        170.21        17.67 o                         
   0  13   8        488.13        605.18        45.11 o                         
   1  13   8        146.60        178.36        18.96 o                         
   2  13   8         87.98         77.16        13.06 o                         
   3  13   8         38.99         24.99        12.64 o                         
   4  13   8        157.42        141.66        14.47 o                         
   5  13   8         46.64         54.88        14.20 o                         
  -4  14   8        103.24         87.05        13.71 o                         
  -3  14   8        218.93        203.12        20.85 o                         
  -2  14   8        419.63        443.33        24.02 o                         
  -1  14   8          5.08         45.23        28.18 o                         
   0  14   8          0.95         12.63        18.30 o                         
   1  14   8          5.07          1.30        34.90 o                         
   2  14   8        419.24        430.29        31.36 o                         
   3  14   8        219.45        207.32        18.15 o                         
   4  14   8        103.58         99.25        14.68 o                         
  -4  15   8         63.13         64.97        18.82 o                         
  -3  15   8        193.90        202.86        36.05 o                         
  -2  15   8         12.33          1.60        13.45 o                         
  -1  15   8         69.12        105.43        23.41 o                         
   0  15   8        121.73        139.81        21.13 o                         
   1  15   8         68.79         59.44        25.91 o                         
   2  15   8         12.45        -19.27        19.27 o                         
   3  15   8        193.56        182.30        14.60 o                         
   4  15   8         63.13         59.50        15.21 o                         
  -3  16   8         10.16          6.27        14.49 o                         
  -2  16   8         39.61         26.64        14.10 o                         
  -1  16   8         40.74         71.07        20.76 o                         
   0  16   8          1.37        -18.59        22.01 o                         
   1  16   8         40.71         56.00        20.14 o                         
   2  16   8         39.45         32.42        13.62 o                         
   3  16   8         10.19         19.01        15.38 o                         
  -2  17   8          8.11         21.45        14.42 o                         
  -1  17   8          7.34          9.51        21.46 o                         
   0  17   8        186.62        214.81        20.48 o                         
   1  17   8          7.39          9.05        20.36 o                         
   2  17   8          8.08         20.39        17.61 o                         
   0  18   8          8.81         16.30        27.09 o                         
   1   0   9       2096.35       2075.99        64.34 o                         
   2   0   9        206.35        201.89        12.04 o                         
   3   0   9        251.35        281.50        13.23 o                         
   4   0   9       1987.69       2041.36       154.89 o                         
   5   0   9        543.23        579.77        45.55 o                         
   6   0   9         12.09         16.14        18.08 o                         
   7   0   9          1.15         50.05        47.03 o                         
  -7   1   9        148.98        148.43        17.60 o                         
  -6   1   9        106.55         93.04        34.38 o                         
  -5   1   9        901.77        868.99        44.17 o                         
  -4   1   9        444.08        409.33        27.94 o                         
  -3   1   9         40.23         23.41        11.20 o                         
  -2   1   9       1875.93       1829.58        23.74 o                         
  -1   1   9       1130.85       1175.15        24.45 o                         
   0   1   9       1866.36       1826.09        32.87 o                         
   1   1   9       1132.07       1135.88        26.05 o                         
   2   1   9       1876.48       1788.95        28.08 o                         
   3   1   9         40.29         22.93        11.95 o                         
   4   1   9        443.82        439.93        37.61 o                         
   5   1   9        901.40       1005.07        87.63 o                         
   6   1   9        106.01        130.78        18.33 o                         
   7   1   9        149.09        157.81        16.49 o                         
  -7   2   9          4.24          4.69        15.44 o                         
  -6   2   9        107.34         80.76        24.53 o                         
  -5   2   9         46.68         42.96        13.25 o                         
  -4   2   9       1008.50        894.05        53.29 o                         
  -3   2   9        352.38        292.33        14.45 o                         
  -2   2   9        132.61        130.50        15.27 o                         
  -1   2   9        590.63        540.58        17.45 o                         
   0   2   9        479.63        518.30        19.61 o                         
   1   2   9        589.21        526.87        40.97 o                         
   2   2   9        132.64        139.10        11.80 o                         
   3   2   9        352.27        313.23        12.57 o                         
   4   2   9       1008.16        958.77        16.88 o                         
   5   2   9         46.76         52.13        11.68 o                         
   6   2   9        107.47        128.96        16.06 o                         
   7   2   9          4.26         11.61        15.59 o                         
  -7   3   9         14.91         19.79        16.62 o                         
  -6   3   9        247.65        307.43        33.23 o                         
  -5   3   9        168.39        163.87        15.45 o                         
  -4   3   9        140.80        156.16        13.53 o                         
  -3   3   9        344.30        305.51        15.11 o                         
  -2   3   9        694.74        600.83        17.85 o                         
  -1   3   9        579.70        600.11        25.53 o                         
   0   3   9       1752.72       1698.65        43.56 o                         
   1   3   9        579.33        622.40        36.57 o                         
   2   3   9        693.62        606.51        28.71 o                         
   3   3   9        344.35        305.48        13.15 o                         
   4   3   9        141.13        162.51        23.24 o                         
   5   3   9        168.34        197.30        25.67 o                         
   6   3   9        248.06        323.00        50.74 o                         
   7   3   9         14.75          9.55        13.61 o                         
  -7   4   9         32.29         43.96        17.73 o                         
  -6   4   9        129.10        158.77        36.71 o                         
  -5   4   9          3.06          5.04        14.97 o                         
  -4   4   9         88.24         88.60        15.21 o                         
  -3   4   9         90.38         92.85        12.25 o                         
  -2   4   9        739.39        743.34        16.85 o                         
  -1   4   9        249.83        240.84        16.28 o                         
   0   4   9          5.53          0.11        16.01 o                         
   1   4   9        250.38        242.88        13.85 o                         
   2   4   9        738.48        719.21        30.34 o                         
   3   4   9         90.29         93.45        11.66 o                         
   4   4   9         88.56         96.69        14.53 o                         
   5   4   9          3.07         -7.08        12.93 o                         
   6   4   9        129.35        177.00        23.08 o                         
   7   4   9         32.15         33.69        13.94 o                         
  -7   5   9          1.73         15.20        27.78 o                         
  -6   5   9         57.19         55.19        16.25 o                         
  -5   5   9        181.70        170.58        17.96 o                         
  -4   5   9         56.68         53.53        14.65 o                         
  -3   5   9       1230.55       1095.03        27.32 o                         
  -2   5   9         14.70          8.42        13.46 o                         
  -1   5   9        138.05        156.39        15.25 o                         
   0   5   9         10.64          3.44        16.99 o                         
   1   5   9        137.89        155.19        15.74 o                         
   2   5   9         14.65          8.59        12.64 o                         
   3   5   9       1231.03       1137.23        58.93 o                         
   4   5   9         56.87         64.58        11.77 o                         
   5   5   9        182.02        218.26        21.50 o                         
   6   5   9         57.24         62.53        14.10 o                         
   7   5   9          1.77         15.45        13.22 o                         
  -6   6   9         28.71         24.49        22.02 o                         
  -5   6   9         68.77         58.67        16.12 o                         
  -4   6   9        253.02        252.91        13.21 o                         
  -3   6   9        179.84        179.03        12.90 o                         
  -2   6   9         80.77         80.76        14.66 o                         
  -1   6   9        176.75        165.90        16.08 o                         
   0   6   9        512.21        545.00        18.11 o                         
   1   6   9        176.67        202.79        19.80 o                         
   2   6   9         80.81         64.97        12.65 o                         
   3   6   9        179.91        182.77        11.24 o                         
   4   6   9        252.67        218.52        12.14 o                         
   5   6   9         68.53         54.29        12.19 o                         
   6   6   9         28.64         35.21        13.26 o                         
  -6   7   9        117.75        100.43        22.03 o                         
  -5   7   9         31.90         27.85        15.92 o                         
  -4   7   9        123.11        127.49        18.00 o                         
  -3   7   9        236.16        217.39        13.70 o                         
  -2   7   9        431.35        404.58        22.41 o                         
  -1   7   9        460.51        457.39        20.24 o                         
   0   7   9         16.14          7.05        18.93 o                         
   1   7   9        461.41        516.52        32.73 o                         
   2   7   9        430.01        433.21        12.83 o                         
   3   7   9        235.93        213.66        12.43 o                         
   4   7   9        123.31        123.41        12.29 o                         
   5   7   9         31.77         33.09        12.52 o                         
   6   7   9        117.67         90.45        18.93 o                         
  -6   8   9         97.71         96.15        20.31 o                         
  -5   8   9         42.42         34.99        12.92 o                         
  -4   8   9        145.59        129.78        22.24 o                         
  -3   8   9         75.63         69.00        12.41 o                         
  -2   8   9        216.75        194.11        12.72 o                         
  -1   8   9         51.18         58.82        13.42 o                         
   0   8   9          0.13         -2.44        17.63 o                         
   1   8   9         51.29         57.54        16.37 o                         
   2   8   9        216.19        226.86        16.05 o                         
   3   8   9         75.71         82.50        11.66 o                         
   4   8   9        145.91        141.98        12.00 o                         
   5   8   9         42.59         54.05        12.77 o                         
   6   8   9         97.95        119.61        18.31 o                         
  -6   9   9          7.37         -4.83        19.56 o                         
  -5   9   9         98.87        133.70        16.01 o                         
  -4   9   9        145.27        145.39        15.16 o                         
  -3   9   9        330.20        306.82        15.27 o                         
  -2   9   9        204.62        188.09        14.21 o                         
  -1   9   9        307.45        295.73        16.88 o                         
   0   9   9         65.67         64.77        29.57 o                         
   1   9   9        307.43        342.03        34.39 o                         
   2   9   9        205.24        242.10        15.31 o                         
   3   9   9        330.53        309.10        11.88 o                         
   4   9   9        145.27        135.36        12.01 o                         
   5   9   9         99.15        116.18        13.65 o                         
   6   9   9          7.44          2.09        14.74 o                         
  -6  10   9         78.48         49.60        19.16 o                         
  -5  10   9         19.32         14.54        15.63 o                         
  -4  10   9         55.00         72.66        13.99 o                         
  -3  10   9          6.02          6.39        13.11 o                         
  -2  10   9        612.69        629.60        42.84 o                         
  -1  10   9         25.33         37.23        18.72 o                         
   0  10   9         83.45         76.51        17.09 o                         
   1  10   9         25.36         26.08        18.28 o                         
   2  10   9        613.06        621.08        14.23 o                         
   3  10   9          6.05         -5.07        12.03 o                         
   4  10   9         55.05         65.16        12.23 o                         
   5  10   9         19.23         24.19        13.50 o                         
   6  10   9         78.52         80.19        14.63 o                         
  -5  11   9         84.00         65.05        15.91 o                         
  -4  11   9         27.97         41.51        13.97 o                         
  -3  11   9        231.03        217.96        14.03 o                         
  -2  11   9         13.87         20.05        13.00 o                         
  -1  11   9        509.18        598.86        51.85 o                         
   0  11   9         48.98         47.57        21.85 o                         
   1  11   9        509.50        618.28        19.75 o                         
   2  11   9         13.88         33.73        12.35 o                         
   3  11   9        230.73        209.73        16.22 o                         
   4  11   9         27.93         28.93        12.20 o                         
   5  11   9         83.74         83.10        13.86 o                         
  -5  12   9         16.04          8.96        15.54 o                         
  -4  12   9         67.22         56.06        13.48 o                         
  -3  12   9        595.01        536.23        33.00 o                         
  -2  12   9        242.39        228.90        26.20 o                         
  -1  12   9        291.05        326.26        19.12 o                         
   0  12   9        186.86        249.81        38.36 o                         
   1  12   9        290.62        267.91        18.08 o                         
   2  12   9        241.84        268.50        14.92 o                         
   3  12   9        594.97        532.55        20.59 o                         
   4  12   9         67.59         48.23        13.75 o                         
   5  12   9         16.13          5.25        13.76 o                         
  -5  13   9        351.13        384.07        38.12 o                         
  -4  13   9         91.17         71.79        15.00 o                         
  -3  13   9         69.67         56.22        13.80 o                         
  -2  13   9        263.37        263.01        17.62 o                         
  -1  13   9         64.55         84.55        25.58 o                         
   0  13   9          3.08         -5.09        21.63 o                         
   1  13   9         64.46         66.49        32.11 o                         
   2  13   9        263.34        283.70        15.07 o                         
   3  13   9         69.68         68.17        20.91 o                         
   4  13   9         91.08        114.19        13.13 o                         
   5  13   9        351.90        359.13        37.58 o                         
  -4  14   9         62.50         61.58        15.21 o                         
  -3  14   9        131.91        149.09        13.54 o                         
  -2  14   9        120.41        103.62        19.58 o                         
  -1  14   9        136.37        169.10        20.14 o                         
   0  14   9         56.03         77.04        18.12 o                         
   1  14   9        136.21        155.87        19.32 o                         
   2  14   9        120.66        129.23        14.10 o                         
   3  14   9        131.51        132.46        14.16 o                         
   4  14   9         62.13         65.98        17.26 o                         
  -4  15   9          0.20        -15.05        30.87 o                         
  -3  15   9         31.47         42.97        14.78 o                         
  -2  15   9         75.18         74.80        14.43 o                         
  -1  15   9        230.67        289.63        29.99 o                         
   0  15   9        280.23        351.01        21.06 o                         
   1  15   9        230.31        284.03        31.06 o                         
   2  15   9         75.22         91.43        14.48 o                         
   3  15   9         31.38         19.53        15.50 o                         
  -3  16   9         57.06         43.71        14.05 o                         
  -2  16   9         85.39         79.94        15.39 o                         
  -1  16   9        271.97        297.63        25.64 o                         
   0  16   9         56.58        112.74        33.50 o                         
   1  16   9        271.90        309.47        23.69 o                         
   2  16   9         85.34         96.71        13.55 o                         
   3  16   9         56.90         24.42        15.92 o                         
  -2  17   9          9.07        -20.39        20.39 o                         
  -1  17   9         36.55         21.98        21.83 o                         
   0  17   9         11.00         -3.98        20.76 o                         
   1  17   9         36.49         84.15        36.24 o                         
   2  17   9          9.07          2.88        15.68 o                         
   0   0  10         98.22        181.30        19.33 o                         
   1   0  10          3.27          0.35        11.95 o                         
   2   0  10         18.95         37.50        11.31 o                         
   3   0  10        189.73        156.59        12.39 o                         
   4   0  10        584.98        521.54        23.39 o                         
   5   0  10         58.42         43.77        12.88 o                         
   6   0  10         37.89         22.88        16.25 o                         
   7   0  10        115.49        106.46        17.95 o                         
  -7   1  10         51.86         76.91        18.26 o                         
  -6   1  10        262.06        274.81        36.91 o                         
  -5   1  10        399.64        388.15        21.32 o                         
  -4   1  10         36.66         41.38        13.02 o                         
  -3   1  10         14.35         20.15        10.60 o                         
  -2   1  10        380.32        383.11        14.10 o                         
  -1   1  10         68.01         63.10        12.44 o                         
   0   1  10          1.47         -0.49        13.96 o                         
   1   1  10         67.85         84.17        13.19 o                         
   2   1  10        379.82        379.99        18.37 o                         
   3   1  10         14.26         23.69        12.28 o                         
   4   1  10         37.01         36.09        12.56 o                         
   5   1  10        399.91        441.03        26.71 o                         
   6   1  10        261.94        341.92        20.15 o                         
   7   1  10         52.08         78.20        16.15 o                         
  -7   2  10         58.02         61.99        18.29 o                         
  -6   2  10          6.30        -14.75        14.75 o                         
  -5   2  10        329.72        328.11        18.16 o                         
  -4   2  10        471.24        439.02        20.93 o                         
  -3   2  10         55.70         44.20        11.53 o                         
  -2   2  10         93.85         96.65        15.34 o                         
  -1   2  10         79.59         50.13        14.35 o                         
   0   2  10        105.58        114.93        15.26 o                         
   1   2  10         79.41         58.62        12.92 o                         
   2   2  10         94.08         95.31        13.21 o                         
   3   2  10         55.81         46.30        12.06 o                         
   4   2  10        469.40        510.57        44.08 o                         
   5   2  10        330.02        359.95        36.26 o                         
   6   2  10          6.40         -4.50        13.58 o                         
   7   2  10         58.00         56.33        15.55 o                         
  -7   3  10         40.80         72.81        23.46 o                         
  -6   3  10         55.52         85.77        28.86 o                         
  -5   3  10        367.78        367.12        40.54 o                         
  -4   3  10        317.60        288.63        13.39 o                         
  -3   3  10          6.97         -5.14        13.36 o                         
  -2   3  10         21.05         15.44        15.49 o                         
  -1   3  10        330.23        353.20        16.61 o                         
   0   3  10          4.52         -3.21        13.31 o                         
   1   3  10        329.59        313.88        14.82 o                         
   2   3  10         21.20         14.80        13.35 o                         
   3   3  10          6.94          3.89        11.78 o                         
   4   3  10        317.54        275.47        13.42 o                         
   5   3  10        367.42        355.78        17.24 o                         
   6   3  10         55.46         61.00        13.79 o                         
   7   3  10         40.85         71.58        18.85 o                         
  -7   4  10         32.57         24.29        19.03 o                         
  -6   4  10        110.73        141.59        15.93 o                         
  -5   4  10         81.24         68.84        13.00 o                         
  -4   4  10        621.32        544.00        23.50 o                         
  -3   4  10       1965.29       1778.36        33.22 o                         
  -2   4  10        150.96        128.04        15.95 o                         
  -1   4  10         59.54         75.62        12.98 o                         
   0   4  10          0.06          9.59        16.19 o                         
   1   4  10         59.41         67.93        13.29 o                         
   2   4  10        150.39        149.54        13.72 o                         
   3   4  10       1966.76       1720.07        42.14 o                         
   4   4  10        620.01        701.08        68.30 o                         
   5   4  10         81.04         94.74        12.15 o                         
   6   4  10        110.58         94.35        13.01 o                         
   7   4  10         32.64         39.87        16.22 o                         
  -6   5  10          6.06          4.82        16.25 o                         
  -5   5  10        178.15        184.13        17.07 o                         
  -4   5  10        110.22        116.39        13.99 o                         
  -3   5  10        515.46        460.03        13.30 o                         
  -2   5  10        634.39        588.61        14.88 o                         
  -1   5  10         74.01         85.13        17.35 o                         
   0   5  10        273.20        293.03        16.54 o                         
   1   5  10         74.02         67.06        13.19 o                         
   2   5  10        633.85        583.83        20.58 o                         
   3   5  10        515.27        469.83        18.98 o                         
   4   5  10        110.22        105.30        11.62 o                         
   5   5  10        178.36        201.98        11.87 o                         
   6   5  10          5.99         21.09        13.01 o                         
  -6   6  10         33.84         35.44        16.20 o                         
  -5   6  10         17.22         17.67        16.35 o                         
  -4   6  10        162.91        159.68        16.03 o                         
  -3   6  10         47.67         33.34        11.49 o                         
  -2   6  10         88.43         79.74        11.63 o                         
  -1   6  10        394.22        392.70        14.89 o                         
   0   6  10        332.84        341.91        14.26 o                         
   1   6  10        393.70        413.10        18.60 o                         
   2   6  10         88.68         92.71        12.61 o                         
   3   6  10         47.73         31.19        18.11 o                         
   4   6  10        162.54        150.65        12.56 o                         
   5   6  10         17.08         21.48        14.67 o                         
   6   6  10         34.07         37.32        15.11 o                         
  -6   7  10         24.70         17.85        23.75 o                         
  -5   7  10         59.01         59.03        16.73 o                         
  -4   7  10        111.20        116.93        12.81 o                         
  -3   7  10        129.76        119.74        13.10 o                         
  -2   7  10        354.97        317.36        24.23 o                         
  -1   7  10         47.13         62.13        13.15 o                         
   0   7  10         10.89         11.76        18.28 o                         
   1   7  10         47.38         53.96        15.15 o                         
   2   7  10        355.05        351.95        13.53 o                         
   3   7  10        130.13        116.83        12.10 o                         
   4   7  10        111.15        116.87        11.24 o                         
   5   7  10         59.06         59.11        12.71 o                         
   6   7  10         24.84         15.81        15.06 o                         
  -6   8  10         90.65         95.83        20.79 o                         
  -5   8  10        137.22        147.08        14.56 o                         
  -4   8  10          1.98          4.28        13.80 o                         
  -3   8  10        335.26        364.79        17.25 o                         
  -2   8  10         61.92         52.32        13.91 o                         
  -1   8  10         93.88        105.26        13.35 o                         
   0   8  10       1039.96       1224.45        20.02 o                         
   1   8  10         94.02        108.64        32.92 o                         
   2   8  10         62.06         65.99        11.93 o                         
   3   8  10        335.82        322.71        15.12 o                         
   4   8  10          1.98         -0.73        11.13 o                         
   5   8  10        136.80        137.40        13.66 o                         
   6   8  10         90.65        116.63        18.15 o                         
  -6   9  10         37.34         54.96        19.86 o                         
  -5   9  10         17.71         33.82        14.67 o                         
  -4   9  10         38.52         49.42        13.92 o                         
  -3   9  10        121.97        119.98        12.77 o                         
  -2   9  10        261.19        259.21        23.13 o                         
  -1   9  10        158.20        152.58        13.69 o                         
   0   9  10          0.04          6.72        17.41 o                         
   1   9  10        158.39        173.72        17.53 o                         
   2   9  10        260.64        229.36        13.78 o                         
   3   9  10        122.05        134.19        12.12 o                         
   4   9  10         38.59         42.44        11.83 o                         
   5   9  10         17.72         12.52        13.66 o                         
   6   9  10         37.12         38.40        14.80 o                         
  -5  10  10         54.56         56.46        17.13 o                         
  -4  10  10         54.27         31.01        13.76 o                         
  -3  10  10        120.60        121.21        13.12 o                         
  -2  10  10        230.96        203.73        22.62 o                         
  -1  10  10        441.55        467.94        51.79 o                         
   0  10  10         12.49         26.05        17.91 o                         
   1  10  10        441.54        478.64        21.15 o                         
   2  10  10        230.94        194.18        14.00 o                         
   3  10  10        120.17        110.05        11.26 o                         
   4  10  10         54.28         52.86        12.56 o                         
   5  10  10         54.17         23.06        13.97 o                         
  -5  11  10         24.11         25.58        15.45 o                         
  -4  11  10         39.02         32.17        13.84 o                         
  -3  11  10        159.96        164.35        13.80 o                         
  -2  11  10        330.24        290.95        13.50 o                         
  -1  11  10         57.48         65.44        16.63 o                         
   0  11  10         37.40         72.57        18.35 o                         
   1  11  10         57.06         62.48        22.09 o                         
   2  11  10        329.88        336.70        19.08 o                         
   3  11  10        159.92        159.78        13.57 o                         
   4  11  10         39.02         45.63        18.00 o                         
   5  11  10         24.16         31.74        13.93 o                         
  -5  12  10         57.05         79.19        16.20 o                         
  -4  12  10         27.28         12.18        14.49 o                         
  -3  12  10        132.25        141.94        14.26 o                         
  -2  12  10         96.85         75.85        12.45 o                         
  -1  12  10        154.24        167.03        22.04 o                         
   0  12  10        153.19        201.42        31.29 o                         
   1  12  10        153.65        167.39        36.85 o                         
   2  12  10         96.97         79.95        14.72 o                         
   3  12  10        132.08        106.45        16.09 o                         
   4  12  10         27.30         35.65        11.46 o                         
   5  12  10         57.01         38.77        14.03 o                         
  -4  13  10         58.66         61.63        14.65 o                         
  -3  13  10          2.71         25.39        13.76 o                         
  -2  13  10        268.09        259.10        13.86 o                         
  -1  13  10        175.34        236.47        26.51 o                         
   0  13  10         98.06        131.93        19.14 o                         
   1  13  10        175.45        196.68        18.24 o                         
   2  13  10        268.09        280.39        13.92 o                         
   3  13  10          2.68          3.23        15.67 o                         
   4  13  10         58.67         59.00        12.76 o                         
  -4  14  10         67.65         40.93        14.78 o                         
  -3  14  10         21.57         25.73        14.88 o                         
  -2  14  10        130.57        141.94        18.47 o                         
  -1  14  10        139.48        146.36        19.68 o                         
   0  14  10         62.77         59.65        19.89 o                         
   1  14  10        139.67        198.99        20.03 o                         
   2  14  10        130.22        137.85        14.37 o                         
   3  14  10         21.44         21.16        14.47 o                         
   4  14  10         67.59         49.42        13.37 o                         
  -3  15  10         11.68         26.61        14.47 o                         
  -2  15  10         21.30         17.95        14.67 o                         
  -1  15  10         50.59         58.63        18.18 o                         
   0  15  10         68.02         87.92        26.05 o                         
   1  15  10         50.41         47.86        22.33 o                         
   2  15  10         21.34         36.81        15.32 o                         
   3  15  10         11.61          2.35        17.35 o                         
  -2  16  10         32.15        -10.13        15.22 o                         
  -1  16  10        151.87        165.03        20.22 o                         
   0  16  10          0.29         10.32        29.61 o                         
   1  16  10        151.39        180.64        29.03 o                         
   2  16  10         32.11         45.65        14.16 o                         
  -1  17  10         12.81         17.86        27.84 o                         
   0  17  10          0.26         45.62        28.83 o                         
   1  17  10         12.99         -2.93        22.18 o                         
   1   0  11        151.14        130.78        13.16 o                         
   2   0  11        235.62        232.25        11.37 o                         
   3   0  11          1.60          2.26        10.62 o                         
   4   0  11        176.31        153.52        11.89 o                         
   5   0  11          0.13         -1.56        12.86 o                         
   6   0  11        121.15        129.45        16.09 o                         
   7   0  11         66.68         61.86        20.40 o                         
  -7   1  11         37.78         49.71        20.12 o                         
  -6   1  11         38.86         51.09        15.09 o                         
  -5   1  11         57.66         67.46        12.04 o                         
  -4   1  11         84.71         69.72        13.42 o                         
  -3   1  11        267.35        252.48        11.79 o                         
  -2   1  11        155.00        149.00        12.70 o                         
  -1   1  11        111.41        112.85        13.78 o                         
   0   1  11        954.83        925.23        15.32 o                         
   1   1  11        111.19        111.34        13.33 o                         
   2   1  11        154.91        135.08        12.44 o                         
   3   1  11        267.58        247.94        13.20 o                         
   4   1  11         85.37         79.34        11.74 o                         
   5   1  11         57.62         48.35        11.51 o                         
   6   1  11         38.99         44.89        15.20 o                         
   7   1  11         37.64         30.71        25.54 o                         
  -6   2  11         60.65         70.58        16.46 o                         
  -5   2  11         68.49         56.61        12.76 o                         
  -4   2  11        632.15        561.40        21.28 o                         
  -3   2  11        324.77        320.34        21.13 o                         
  -2   2  11        202.36        205.48        15.91 o                         
  -1   2  11        631.02        593.56        19.07 o                         
   0   2  11        378.81        362.17        16.65 o                         
   1   2  11        632.05        648.99        25.63 o                         
   2   2  11        202.86        202.74        12.75 o                         
   3   2  11        325.18        340.02        16.76 o                         
   4   2  11        632.85        692.88        64.72 o                         
   5   2  11         68.50         73.36        12.06 o                         
   6   2  11         60.80         84.09        14.07 o                         
  -6   3  11         15.44         11.32        16.29 o                         
  -5   3  11        175.70        171.66        19.86 o                         
  -4   3  11        229.75        221.83        12.79 o                         
  -3   3  11        613.06        517.94        19.41 o                         
  -2   3  11        670.94        610.71        19.10 o                         
  -1   3  11        152.94        166.24        16.90 o                         
   0   3  11        222.14        193.64        14.89 o                         
   1   3  11        153.14        165.00        13.63 o                         
   2   3  11        669.86        635.39        15.16 o                         
   3   3  11        613.26        526.27        28.27 o                         
   4   3  11        229.18        220.13        12.37 o                         
   5   3  11        175.49        166.29        12.56 o                         
   6   3  11         15.41         13.85        14.21 o                         
  -6   4  11         39.20         40.18        17.98 o                         
  -5   4  11         21.17         22.86        15.17 o                         
  -4   4  11        223.59        211.14        15.68 o                         
  -3   4  11        158.21        147.24        13.51 o                         
  -2   4  11         42.60         43.47        16.04 o                         
  -1   4  11          6.02         12.34        12.85 o                         
   0   4  11         16.01          2.19        13.54 o                         
   1   4  11          6.10          2.59        13.16 o                         
   2   4  11         42.53         32.24        13.29 o                         
   3   4  11        158.37        142.90        13.38 o                         
   4   4  11        223.64        219.25        12.71 o                         
   5   4  11         21.05          4.22        12.44 o                         
   6   4  11         39.41         50.48        12.80 o                         
  -6   5  11         26.61         37.71        18.03 o                         
  -5   5  11         39.25         23.63        16.44 o                         
  -4   5  11        178.68        163.51        15.32 o                         
  -3   5  11        281.83        248.42        11.91 o                         
  -2   5  11         10.37          1.05        14.01 o                         
  -1   5  11        789.21        730.24        37.47 o                         
   0   5  11          2.34         -2.19        17.26 o                         
   1   5  11        790.19        796.46        25.40 o                         
   2   5  11         10.38         -0.54        13.12 o                         
   3   5  11        281.96        244.34        15.79 o                         
   4   5  11        178.91        152.90        14.21 o                         
   5   5  11         39.29         40.82        12.84 o                         
   6   5  11         26.77         26.44        13.69 o                         
  -6   6  11         65.49         74.74        17.79 o                         
  -5   6  11         12.05         -1.83        16.88 o                         
  -4   6  11        390.59        346.53        15.59 o                         
  -3   6  11         57.34         44.42        11.82 o                         
  -2   6  11        148.64        130.87        12.38 o                         
  -1   6  11         20.66         16.08        12.68 o                         
   0   6  11          0.35         11.22        21.25 o                         
   1   6  11         20.68         17.85        12.58 o                         
   2   6  11        148.75        143.33        15.09 o                         
   3   6  11         57.51         52.56        12.73 o                         
   4   6  11        391.00        337.62        12.30 o                         
   5   6  11         12.02          7.35        13.04 o                         
   6   6  11         65.40         64.10        15.68 o                         
  -6   7  11         11.42         14.87        22.07 o                         
  -5   7  11         71.51         69.96        17.07 o                         
  -4   7  11        152.58        149.08        12.42 o                         
  -3   7  11        498.92        430.34        12.31 o                         
  -2   7  11       1322.80       1213.02        48.42 o                         
  -1   7  11         79.82         80.04        13.86 o                         
   0   7  11         97.32         97.56        15.20 o                         
   1   7  11         79.94         77.72        13.48 o                         
   2   7  11       1321.78       1279.83        39.56 o                         
   3   7  11        498.75        431.64        12.60 o                         
   4   7  11        152.26        151.44        12.39 o                         
   5   7  11         71.18         74.36        13.45 o                         
   6   7  11         11.44         20.79        15.13 o                         
  -6   8  11         42.02         32.38        19.83 o                         
  -5   8  11         14.46          9.05        16.67 o                         
  -4   8  11         40.09         34.83        12.65 o                         
  -3   8  11        187.02        176.05        13.57 o                         
  -2   8  11        948.03        857.36        46.10 o                         
  -1   8  11         61.49         47.78        13.28 o                         
   0   8  11         26.70         20.61        16.60 o                         
   1   8  11         61.24         46.47        14.05 o                         
   2   8  11        949.05        920.52        31.47 o                         
   3   8  11        186.74        168.32        11.59 o                         
   4   8  11         40.17         28.93        12.16 o                         
   5   8  11         14.49         -0.58        14.05 o                         
   6   8  11         41.94         29.38        15.33 o                         
  -5   9  11         12.58          3.19        15.26 o                         
  -4   9  11         35.31         27.90        12.85 o                         
  -3   9  11         44.31         33.27        12.67 o                         
  -2   9  11        287.23        281.51        12.88 o                         
  -1   9  11        314.75        316.91        19.65 o                         
   0   9  11       1444.64       1566.00        22.19 o                         
   1   9  11        315.04        325.11        17.57 o                         
   2   9  11        287.55        313.58        14.98 o                         
   3   9  11         44.12         40.99        11.17 o                         
   4   9  11         35.19         23.61        12.69 o                         
   5   9  11         12.63         -3.84        14.00 o                         
  -5  10  11         18.40         24.98        15.52 o                         
  -4  10  11        115.88        126.64        14.46 o                         
  -3  10  11         51.60         53.13        12.66 o                         
  -2  10  11        563.76        525.33        36.77 o                         
  -1  10  11         18.58         -2.01        15.73 o                         
   0  10  11          0.86         -6.64        17.81 o                         
   1  10  11         18.57         12.88        20.02 o                         
   2  10  11        563.47        548.83        21.59 o                         
   3  10  11         51.64         57.00        11.06 o                         
   4  10  11        115.81        120.72        12.14 o                         
   5  10  11         18.44         32.60        17.44 o                         
  -5  11  11         21.64          8.56        15.39 o                         
  -4  11  11         87.17         82.32        14.54 o                         
  -3  11  11         25.60         16.27        13.35 o                         
  -2  11  11        279.04        254.62        17.48 o                         
  -1  11  11         55.28         70.52        16.18 o                         
   0  11  11          1.17          7.91        17.23 o                         
   1  11  11         55.61         31.44        17.38 o                         
   2  11  11        279.28        307.79        27.92 o                         
   3  11  11         25.50         19.11        11.32 o                         
   4  11  11         87.15         92.00        12.81 o                         
   5  11  11         21.83         21.96        15.01 o                         
  -5  12  11         24.97        -34.73        34.73 o                         
  -4  12  11         17.07         47.40        14.13 o                         
  -3  12  11         98.00        104.27        14.17 o                         
  -2  12  11        337.20        325.40        25.65 o                         
  -1  12  11        238.71        249.32        14.55 o                         
   0  12  11         80.29         53.61        21.28 o                         
   1  12  11        238.14        302.72        19.72 o                         
   2  12  11        337.31        322.57        15.28 o                         
   3  12  11         97.93        106.99        14.20 o                         
   4  12  11         17.06         21.47        13.72 o                         
  -4  13  11          1.17         -7.93        14.98 o                         
  -3  13  11         20.84         17.62        14.08 o                         
  -2  13  11         35.56         26.50        13.91 o                         
  -1  13  11         73.17         92.22        34.63 o                         
   0  13  11        252.50        263.82        19.72 o                         
   1  13  11         73.36         75.94        18.92 o                         
   2  13  11         35.49         34.11        14.45 o                         
   3  13  11         21.00         15.24        14.90 o                         
   4  13  11          1.16          1.92        13.42 o                         
  -3  14  11         76.20         87.26        22.30 o                         
  -2  14  11         90.79         80.93        14.69 o                         
  -1  14  11         57.14         67.89        21.11 o                         
   0  14  11         55.28         57.07        19.67 o                         
   1  14  11         57.37         95.06        19.59 o                         
   2  14  11         90.69        108.55        14.62 o                         
   3  14  11         76.43         92.22        15.80 o                         
   4  14  11          6.24        -24.93        36.04 o                         
  -3  15  11          5.71        -21.42        21.42 o                         
  -2  15  11        162.26        175.47        22.78 o                         
  -1  15  11         39.41         52.90        20.71 o                         
   0  15  11         20.20         25.28        19.29 o                         
   1  15  11         39.20         46.92        19.78 o                         
   2  15  11        162.60        162.03        15.56 o                         
   3  15  11          5.72         -3.45        14.31 o                         
  -2  16  11          5.53         10.10        18.62 o                         
  -1  16  11        113.74        120.37        19.14 o                         
   0  16  11         41.36         22.89        21.17 o                         
   1  16  11        113.56        127.65        29.25 o                         
   2  16  11          5.49         41.77        15.25 o                         
   0   0  12        661.37        654.87        22.19 o                         
   1   0  12          2.59         16.94        12.63 o                         
   2   0  12        609.40        560.64        16.85 o                         
   3   0  12        217.37        207.96        12.41 o                         
   4   0  12        764.84        679.97        22.67 o                         
   5   0  12        109.56        120.83        13.88 o                         
   6   0  12          0.08        -12.37        16.78 o                         
  -6   1  12          6.89          2.90        16.97 o                         
  -5   1  12         43.48         42.33        13.24 o                         
  -4   1  12        130.35        139.32        13.12 o                         
  -3   1  12        404.27        418.69        14.97 o                         
  -2   1  12        501.89        502.25        29.63 o                         
  -1   1  12        167.84        199.36        12.46 o                         
   0   1  12          7.52         -4.44        12.74 o                         
   1   1  12        168.01        205.40        13.30 o                         
   2   1  12        502.61        476.85        14.09 o                         
   3   1  12        403.01        403.92        12.89 o                         
   4   1  12        130.52        147.57        12.90 o                         
   5   1  12         43.43         43.50        12.86 o                         
   6   1  12          6.82         16.87        16.53 o                         
  -6   2  12         11.39         11.26        17.15 o                         
  -5   2  12        114.12        103.47        13.17 o                         
  -4   2  12         21.72         20.84        11.61 o                         
  -3   2  12        390.99        355.02        28.69 o                         
  -2   2  12         56.18         53.65        14.61 o                         
  -1   2  12         17.72         15.29        15.95 o                         
   0   2  12        195.21        230.13        24.32 o                         
   1   2  12         17.80         36.33        15.04 o                         
   2   2  12         56.17         61.20        13.68 o                         
   3   2  12        391.68        379.66        22.03 o                         
   4   2  12         21.60         29.48        11.59 o                         
   5   2  12        113.99        113.23        12.85 o                         
   6   2  12         11.33         12.02        14.14 o                         
  -6   3  12          1.59          6.57        15.56 o                         
  -5   3  12          0.00          0.92        13.03 o                         
  -4   3  12         53.46         32.80        12.99 o                         
  -3   3  12        127.14        107.49        15.26 o                         
  -2   3  12        137.13        133.98        15.41 o                         
  -1   3  12        124.77        134.06        14.98 o                         
   0   3  12        254.35        254.42        16.40 o                         
   1   3  12        124.95        127.31        13.49 o                         
   2   3  12        137.16        144.62        13.20 o                         
   3   3  12        127.25        112.32        12.54 o                         
   4   3  12         53.11         51.19        12.91 o                         
   5   3  12          0.01          5.32        13.11 o                         
   6   3  12          1.55          1.11        14.11 o                         
  -6   4  12         39.75         48.49        17.89 o                         
  -5   4  12        182.89        172.91        15.38 o                         
  -4   4  12        484.45        437.98        15.55 o                         
  -3   4  12        523.54        481.56        20.07 o                         
  -2   4  12        248.47        250.03        15.52 o                         
  -1   4  12        106.29        115.04        14.70 o                         
   0   4  12        524.08        476.48        31.38 o                         
   1   4  12        105.90        110.47        13.94 o                         
   2   4  12        248.10        241.57        15.08 o                         
   3   4  12        523.67        510.44        13.20 o                         
   4   4  12        484.84        442.45        17.06 o                         
   5   4  12        182.70        210.44        15.07 o                         
   6   4  12         39.98         58.07        13.64 o                         
  -6   5  12         63.61         72.96        18.47 o                         
  -5   5  12          6.01          2.87        14.47 o                         
  -4   5  12        139.87        126.55        15.59 o                         
  -3   5  12        374.25        409.07        13.88 o                         
  -2   5  12        293.97        299.97        16.06 o                         
  -1   5  12        667.20        611.28        36.52 o                         
   0   5  12        795.68        730.22        23.30 o                         
   1   5  12        668.30        701.05        38.02 o                         
   2   5  12        293.92        280.91        16.43 o                         
   3   5  12        374.09        379.22        13.67 o                         
   4   5  12        140.06        177.09        15.82 o                         
   5   5  12          6.07        -12.88        14.31 o                         
   6   5  12         63.57         59.17        13.22 o                         
  -6   6  12         22.69          8.76        18.47 o                         
  -5   6  12         43.25         29.93        17.06 o                         
  -4   6  12         14.00         -1.07        15.43 o                         
  -3   6  12        278.41        248.53        12.32 o                         
  -2   6  12        211.25        197.97        13.80 o                         
  -1   6  12         55.28         50.08        11.95 o                         
   0   6  12        740.14        801.72        32.34 o                         
   1   6  12         55.43         75.69        13.85 o                         
   2   6  12        211.86        196.75        13.67 o                         
   3   6  12        278.48        250.99        13.17 o                         
   4   6  12         14.03         35.17        13.31 o                         
   5   6  12         43.25         49.97        14.18 o                         
   6   6  12         22.67         -6.64        15.45 o                         
  -6   7  12         41.20          3.08        22.42 o                         
  -5   7  12         54.72         42.07        17.63 o                         
  -4   7  12         68.54         62.76        15.63 o                         
  -3   7  12         73.90         65.01        12.06 o                         
  -2   7  12         20.92         39.03        13.27 o                         
  -1   7  12        320.71        313.19        14.29 o                         
   0   7  12          2.01          5.42        15.17 o                         
   1   7  12        320.78        338.87        19.21 o                         
   2   7  12         21.07         25.61        11.66 o                         
   3   7  12         73.78         61.72        11.61 o                         
   4   7  12         68.85         72.90        12.33 o                         
   5   7  12         54.67         40.33        15.46 o                         
   6   7  12         41.24         41.72        14.99 o                         
  -5   8  12          9.30         20.99        17.96 o                         
  -4   8  12         81.42         60.80        13.04 o                         
  -3   8  12        726.13        653.74        14.97 o                         
  -2   8  12        255.09        279.72        20.45 o                         
  -1   8  12        472.31        450.43        13.63 o                         
   0   8  12         10.91          3.54        13.41 o                         
   1   8  12        471.58        515.18        14.59 o                         
   2   8  12        254.93        283.13        11.95 o                         
   3   8  12        725.31        640.30        27.42 o                         
   4   8  12         81.42         82.54        12.60 o                         
   5   8  12          9.18          3.05        13.38 o                         
  -5   9  12         46.01         46.07        16.41 o                         
  -4   9  12         83.01         95.36        12.96 o                         
  -3   9  12        431.02        396.42        16.20 o                         
  -2   9  12         28.30         35.17        13.63 o                         
  -1   9  12        691.76        694.64        37.12 o                         
   0   9  12          5.87          9.49        15.19 o                         
   1   9  12        691.26        764.94        17.00 o                         
   2   9  12         28.36         26.09        11.62 o                         
   3   9  12        430.99        387.83        13.28 o                         
   4   9  12         83.34         96.35        12.85 o                         
   5   9  12         46.19         12.07        14.62 o                         
  -5  10  12        123.35        151.26        15.02 o                         
  -4  10  12         16.72          4.99        13.25 o                         
  -3  10  12         95.30         86.90        14.25 o                         
  -2  10  12        105.30         93.85        14.21 o                         
  -1  10  12        233.04        233.41        19.71 o                         
   0  10  12         17.98         10.39        16.14 o                         
   1  10  12        233.01        274.82        36.09 o                         
   2  10  12        105.05         92.17        12.11 o                         
   3  10  12         95.35         94.83        12.14 o                         
   4  10  12         16.69         31.39        12.70 o                         
   5  10  12        123.28        110.49        15.60 o                         
  -5  11  12         23.20          9.23        15.55 o                         
  -4  11  12         92.67         69.36        20.13 o                         
  -3  11  12         59.51         48.47        14.00 o                         
  -2  11  12         53.74         71.58        28.25 o                         
  -1  11  12         23.73          6.26        14.38 o                         
   0  11  12          5.03         10.50        17.13 o                         
   1  11  12         23.65         17.66        17.31 o                         
   2  11  12         53.93         59.83        11.90 o                         
   3  11  12         59.43         46.73        12.50 o                         
   4  11  12         92.70         80.05        13.00 o                         
   5  11  12         23.12          4.39        14.61 o                         
  -4  12  12         13.51         29.61        15.11 o                         
  -3  12  12        137.09        121.85        14.76 o                         
  -2  12  12         95.61         73.07        14.36 o                         
  -1  12  12        696.55        730.17        19.39 o                         
   0  12  12          8.41        -14.76        18.07 o                         
   1  12  12        696.49        767.86        31.86 o                         
   2  12  12         95.54         92.13        14.33 o                         
   3  12  12        136.98        158.24        13.95 o                         
   4  12  12         13.45         11.17        12.90 o                         
  -4  13  12         20.82         10.98        16.36 o                         
  -3  13  12         33.03         30.21        20.41 o                         
  -2  13  12        320.06        291.44        19.48 o                         
  -1  13  12         15.83         13.04        14.34 o                         
   0  13  12          1.99         -0.51        18.93 o                         
   1  13  12         15.88         36.69        23.16 o                         
   2  13  12        319.96        360.78        32.78 o                         
   3  13  12         33.25         28.12        13.30 o                         
   4  13  12         20.88         -6.74        13.74 o                         
  -3  14  12          9.21         -4.98        15.18 o                         
  -2  14  12         15.09          3.94        13.79 o                         
  -1  14  12         57.82         46.47        15.15 o                         
   0  14  12         35.54         56.50        19.81 o                         
   1  14  12         57.86         56.09        20.81 o                         
   2  14  12         15.11         10.47        15.76 o                         
   3  14  12          9.21          8.18        14.31 o                         
  -2  15  12          8.52         12.76        14.11 o                         
  -1  15  12          7.31        -16.80        16.80 o                         
   0  15  12         24.54         36.04        21.19 o                         
   1  15  12          7.29         -8.84        20.18 o                         
   2  15  12          8.50          1.33        15.01 o                         
  -1  16  12        205.68        230.41        21.23 o                         
   0  16  12          0.13        -22.50        22.50 o                         
   1  16  12        205.68        223.61        23.17 o                         
   1   0  13        184.51        219.76        13.51 o                         
   2   0  13         31.07         29.31        11.84 o                         
   3   0  13         79.89         78.65        11.41 o                         
   4   0  13        183.12        168.60        12.41 o                         
   5   0  13         52.54         63.33        12.96 o                         
   6   0  13         12.30          7.92        16.62 o                         
  -6   1  13          6.46         10.70        14.95 o                         
  -5   1  13        172.75        169.80        16.47 o                         
  -4   1  13        248.09        235.96        16.56 o                         
  -3   1  13         87.26        109.09        13.34 o                         
  -2   1  13        338.25        332.94        16.82 o                         
  -1   1  13        367.18        360.32        18.86 o                         
   0   1  13          6.67         14.71        13.27 o                         
   1   1  13        367.77        370.66        25.45 o                         
   2   1  13        338.33        337.97        25.24 o                         
   3   1  13         87.60         89.60        11.74 o                         
   4   1  13        247.61        257.42        12.88 o                         
   5   1  13        172.27        184.04        13.59 o                         
   6   1  13          6.41         12.31        16.71 o                         
  -6   2  13          1.28         15.80        15.09 o                         
  -5   2  13         33.78         41.12        12.87 o                         
  -4   2  13         15.36         17.36        14.67 o                         
  -3   2  13        424.58        432.01        21.95 o                         
  -2   2  13        164.34        152.28        14.50 o                         
  -1   2  13        263.98        259.88        14.44 o                         
   0   2  13         11.20         25.21        16.40 o                         
   1   2  13        263.79        297.59        17.00 o                         
   2   2  13        164.54        171.21        18.09 o                         
   3   2  13        424.10        455.26        13.07 o                         
   4   2  13         15.36         19.42        12.65 o                         
   5   2  13         34.07         38.67        13.40 o                         
   6   2  13          1.26          2.75        14.49 o                         
  -6   3  13         10.87         12.31        18.07 o                         
  -5   3  13         42.56         14.30        15.67 o                         
  -4   3  13        104.55        102.50        13.41 o                         
  -3   3  13        411.50        394.96        13.81 o                         
  -2   3  13         55.09         61.90        16.10 o                         
  -1   3  13         72.52         75.61        15.06 o                         
   0   3  13        569.25        612.20        21.24 o                         
   1   3  13         72.53         78.23        16.33 o                         
   2   3  13         54.82         50.69        12.54 o                         
   3   3  13        411.24        445.04        14.73 o                         
   4   3  13        104.62        104.36        12.65 o                         
   5   3  13         42.52         30.87        13.87 o                         
   6   3  13         10.84         14.20        14.96 o                         
  -6   4  13         21.70         21.48        18.02 o                         
  -5   4  13        248.34        239.94        16.86 o                         
  -4   4  13        460.20        414.55        14.15 o                         
  -3   4  13        136.33        127.23        13.57 o                         
  -2   4  13         88.37         92.16        16.08 o                         
  -1   4  13         83.62        102.03        15.83 o                         
   0   4  13         93.64        110.25        17.64 o                         
   1   4  13         84.05        105.15        13.49 o                         
   2   4  13         88.02        101.65        14.42 o                         
   3   4  13        136.98        150.26        15.46 o                         
   4   4  13        460.13        452.31        16.35 o                         
   5   4  13        247.91        274.34        15.01 o                         
   6   4  13         21.79         24.27        14.69 o                         
  -6   5  13         35.02         31.86        16.90 o                         
  -5   5  13         95.55         85.80        14.77 o                         
  -4   5  13        116.13        136.70        15.40 o                         
  -3   5  13         68.79         59.78        12.43 o                         
  -2   5  13         33.85         40.64        15.51 o                         
  -1   5  13        350.56        343.52        16.38 o                         
   0   5  13        336.06        348.21        27.75 o                         
   1   5  13        351.21        365.68        21.10 o                         
   2   5  13         33.97         40.48        13.11 o                         
   3   5  13         68.66         78.51        12.53 o                         
   4   5  13        115.56        108.28        15.23 o                         
   5   5  13         95.22        100.75        16.47 o                         
   6   5  13         34.79         27.24        14.97 o                         
  -6   6  13          2.32         -3.03        17.56 o                         
  -5   6  13         26.77         32.26        17.24 o                         
  -4   6  13        293.34        285.38        15.66 o                         
  -3   6  13        650.97        616.21        21.39 o                         
  -2   6  13        319.87        319.40        15.01 o                         
  -1   6  13         17.80         25.46        14.08 o                         
   0   6  13       2452.31       2471.91        90.78 o                         
   1   6  13         17.78         27.54        16.83 o                         
   2   6  13        320.76        313.88        15.42 o                         
   3   6  13        649.58        609.89        36.44 o                         
   4   6  13        292.26        292.28        15.33 o                         
   5   6  13         26.59         33.74        14.15 o                         
   6   6  13          2.36         -4.54        17.55 o                         
  -5   7  13         19.45         -4.68        17.25 o                         
  -4   7  13        121.51         97.60        16.22 o                         
  -3   7  13        150.43        157.14        12.80 o                         
  -2   7  13        115.77        122.89        13.23 o                         
  -1   7  13        244.96        238.52        12.54 o                         
   0   7  13         43.50         48.76        12.34 o                         
   1   7  13        244.77        241.03        13.83 o                         
   2   7  13        115.49        115.22        17.43 o                         
   3   7  13        150.67        142.79        12.86 o                         
   4   7  13        121.60        109.32        13.73 o                         
   5   7  13         19.47         11.16        13.88 o                         
  -5   8  13        139.70        122.40        17.23 o                         
  -4   8  13         64.72         40.38        13.18 o                         
  -3   8  13        145.70        155.42        12.73 o                         
  -2   8  13         65.97         47.76        13.55 o                         
  -1   8  13        112.89        120.35        14.66 o                         
   0   8  13         55.50         56.15        14.75 o                         
   1   8  13        113.25        123.60        12.15 o                         
   2   8  13         66.13         67.97        17.15 o                         
   3   8  13        146.26        164.76        15.20 o                         
   4   8  13         64.71         54.50        13.33 o                         
   5   8  13        139.72        136.11        20.28 o                         
  -5   9  13         77.96         78.32        18.12 o                         
  -4   9  13         26.24         29.76        12.72 o                         
  -3   9  13        110.74         98.48        12.63 o                         
  -2   9  13        434.30        410.19        26.12 o                         
  -1   9  13        155.81        169.47        14.49 o                         
   0   9  13          0.31         -3.74        15.48 o                         
   1   9  13        156.22        170.07        14.39 o                         
   2   9  13        433.95        387.46        14.24 o                         
   3   9  13        111.00        115.12        15.20 o                         
   4   9  13         26.11         31.28        12.93 o                         
   5   9  13         78.08         75.08        14.57 o                         
  -5  10  13         90.02         84.41        18.46 o                         
  -4  10  13         54.67         67.81        13.84 o                         
  -3  10  13        109.85         97.41        12.44 o                         
  -2  10  13        320.38        304.81        18.57 o                         
  -1  10  13        355.33        374.00        20.00 o                         
   0  10  13        462.93        565.10        17.10 o                         
   1  10  13        355.22        378.30        16.62 o                         
   2  10  13        320.72        327.05        14.06 o                         
   3  10  13        109.64        120.55        17.22 o                         
   4  10  13         54.46         42.92        12.17 o                         
   5  10  13         89.65         95.40        14.98 o                         
  -4  11  13        243.69        208.42        16.94 o                         
  -3  11  13        173.93        186.69        13.22 o                         
  -2  11  13         67.34         65.39        14.31 o                         
  -1  11  13         10.28          8.07        14.68 o                         
   0  11  13         35.93         51.35        24.31 o                         
   1  11  13         10.33          9.81        17.60 o                         
   2  11  13         67.48         70.03        13.04 o                         
   3  11  13        174.23        213.55        16.12 o                         
   4  11  13        243.23        227.99        13.78 o                         
  -4  12  13        111.98         97.61        13.75 o                         
  -3  12  13          3.27         -1.70        14.57 o                         
  -2  12  13        126.50        136.74        17.89 o                         
  -1  12  13        105.13        130.81        31.97 o                         
   0  12  13         44.18         80.74        29.19 o                         
   1  12  13        104.94        128.47        18.41 o                         
   2  12  13        126.15        161.31        13.10 o                         
   3  12  13          3.29          0.59        13.40 o                         
   4  12  13        112.23        109.46        22.55 o                         
  -3  13  13         55.29         56.73        15.02 o                         
  -2  13  13          7.41         12.39        13.29 o                         
  -1  13  13        124.30        106.32        15.34 o                         
   0  13  13          0.29          7.23        19.65 o                         
   1  13  13        124.26        167.07        36.96 o                         
   2  13  13          7.52         -4.33        13.34 o                         
   3  13  13         55.25         44.51        13.67 o                         
  -3  14  13          2.25        -12.46        24.70 o                         
  -2  14  13        127.49        129.26        14.16 o                         
  -1  14  13         54.08         29.13        15.36 o                         
   0  14  13        110.36        133.40        20.54 o                         
   1  14  13         54.21         41.33        36.81 o                         
   2  14  13        127.67        124.28        15.81 o                         
   3  14  13          2.23          2.35        13.96 o                         
  -2  15  13          3.22         21.56        20.66 o                         
  -1  15  13         76.95        103.70        19.19 o                         
   0  15  13        118.14        112.71        19.61 o                         
   1  15  13         76.88         80.28        20.07 o                         
   2  15  13          3.23         11.18        24.61 o                         
   0  16  13         23.21         18.91        40.75 o                         
   0   0  14        301.70        302.63        17.90 o                         
   1   0  14       1434.98       1381.71        47.95 o                         
   2   0  14        410.44        375.32        18.95 o                         
   3   0  14         73.43        100.77        13.57 o                         
   4   0  14        158.28        165.03        12.50 o                         
   5   0  14          8.55          9.51        13.15 o                         
   6   0  14         30.68         29.94        16.24 o                         
  -6   1  14         50.35         62.70        15.96 o                         
  -5   1  14         13.69         10.54        13.36 o                         
  -4   1  14          5.92          8.30        15.07 o                         
  -3   1  14         66.86         79.08        20.37 o                         
  -2   1  14        559.65        521.33        19.76 o                         
  -1   1  14       1247.46       1292.69        32.33 o                         
   0   1  14          0.31          0.58        12.45 o                         
   1   1  14       1248.02       1285.17        53.97 o                         
   2   1  14        559.13        574.88        34.73 o                         
   3   1  14         67.02         89.47        12.69 o                         
   4   1  14          5.88          5.24        12.94 o                         
   5   1  14         13.57         12.09        13.22 o                         
   6   1  14         50.50         15.04        16.73 o                         
  -6   2  14         29.93         56.25        15.54 o                         
  -5   2  14         39.22         36.63        15.58 o                         
  -4   2  14          2.48         -7.66        15.99 o                         
  -3   2  14          1.66          8.27        13.24 o                         
  -2   2  14        198.18        179.91        14.76 o                         
  -1   2  14         87.54        100.61        15.37 o                         
   0   2  14          0.76          5.10        16.43 o                         
   1   2  14         87.74         90.25        16.02 o                         
   2   2  14        197.84        213.23        20.96 o                         
   3   2  14          1.66         19.05        12.24 o                         
   4   2  14          2.49          0.66        13.61 o                         
   5   2  14         39.27         44.38        14.00 o                         
   6   2  14         29.88         31.28        17.14 o                         
  -6   3  14         12.97        -12.11        23.47 o                         
  -5   3  14         31.60         22.92        15.52 o                         
  -4   3  14         28.27         20.41        13.26 o                         
  -3   3  14         39.76         36.79        12.67 o                         
  -2   3  14        184.37        137.36        16.27 o                         
  -1   3  14        810.23        812.32        36.88 o                         
   0   3  14        158.14        156.06        14.12 o                         
   1   3  14        810.89        867.03        38.93 o                         
   2   3  14        184.61        173.27        14.00 o                         
   3   3  14         39.65         46.59        14.43 o                         
   4   3  14         28.29          9.01        12.89 o                         
   5   3  14         31.58         20.77        13.81 o                         
   6   3  14         12.94          2.38        14.65 o                         
  -6   4  14         59.90         58.10        17.95 o                         
  -5   4  14         17.72         20.56        15.07 o                         
  -4   4  14         38.27         34.03        13.63 o                         
  -3   4  14        111.56        115.57        13.50 o                         
  -2   4  14        541.05        474.59        20.90 o                         
  -1   4  14        182.14        180.30        15.39 o                         
   0   4  14         79.12         83.08        26.78 o                         
   1   4  14        181.96        171.93        14.32 o                         
   2   4  14        540.07        504.91        15.06 o                         
   3   4  14        111.65        114.24        14.96 o                         
   4   4  14         38.61         32.40        14.01 o                         
   5   4  14         17.65         35.48        13.95 o                         
   6   4  14         59.91         80.79        15.25 o                         
  -6   5  14        137.35        140.20        31.76 o                         
  -5   5  14         40.76         42.61        14.43 o                         
  -4   5  14         13.24         10.65        14.99 o                         
  -3   5  14        447.76        414.89        15.97 o                         
  -2   5  14        299.25        260.65        15.77 o                         
  -1   5  14        385.54        399.80        16.41 o                         
   0   5  14       2718.20       2613.72       120.04 o                         
   1   5  14        385.25        419.84        35.79 o                         
   2   5  14        299.16        262.22        15.93 o                         
   3   5  14        448.12        427.12        15.09 o                         
   4   5  14         13.08          2.55        15.26 o                         
   5   5  14         40.80         43.03        15.94 o                         
   6   5  14        137.41        155.11        61.81 o                         
  -5   6  14        110.05         94.59        15.84 o                         
  -4   6  14         20.77         19.51        14.83 o                         
  -3   6  14        145.74        161.57        21.29 o                         
  -2   6  14        176.26        165.45        12.38 o                         
  -1   6  14        234.27        248.64        14.76 o                         
   0   6  14        473.17        544.93        44.90 o                         
   1   6  14        234.24        261.89        27.28 o                         
   2   6  14        175.98        154.67        14.08 o                         
   3   6  14        145.37        152.03        13.68 o                         
   4   6  14         20.87         10.52        15.11 o                         
   5   6  14        110.01        108.77        14.33 o                         
  -5   7  14         45.68         31.72        17.46 o                         
  -4   7  14         18.48         -3.59        14.80 o                         
  -3   7  14         47.69         54.26        12.63 o                         
  -2   7  14        153.79        158.24        15.85 o                         
  -1   7  14        200.05        191.36        12.93 o                         
   0   7  14       1380.78       1403.43        49.91 o                         
   1   7  14        200.72        211.78        18.75 o                         
   2   7  14        154.19        135.79        14.17 o                         
   3   7  14         47.72         29.77        13.64 o                         
   4   7  14         18.38         16.44        13.15 o                         
   5   7  14         45.51         50.18        14.32 o                         
  -5   8  14        159.20        127.33        22.57 o                         
  -4   8  14          5.21         11.59        14.86 o                         
  -3   8  14        408.86        391.62        16.09 o                         
  -2   8  14        444.19        459.56        31.98 o                         
  -1   8  14          5.39         10.60        13.25 o                         
   0   8  14         41.47         25.99        13.31 o                         
   1   8  14          5.37         11.85        12.61 o                         
   2   8  14        443.20        432.84        27.07 o                         
   3   8  14        408.50        415.53        15.42 o                         
   4   8  14          5.21         -3.72        12.19 o                         
   5   8  14        158.67        159.04        16.12 o                         
  -5   9  14         51.92         49.80        18.11 o                         
  -4   9  14         69.38         70.36        13.45 o                         
  -3   9  14         70.10         63.18        13.17 o                         
  -2   9  14         16.28         14.38        14.57 o                         
  -1   9  14        267.99        274.53        15.07 o                         
   0   9  14        833.16        920.35        36.43 o                         
   1   9  14        267.48        303.74        13.35 o                         
   2   9  14         16.13         16.22        12.54 o                         
   3   9  14         70.21         60.26        12.47 o                         
   4   9  14         69.67         63.49        14.05 o                         
   5   9  14         52.19         19.11        14.39 o                         
  -4  10  14         29.51         29.25        13.96 o                         
  -3  10  14         33.47         34.48        12.82 o                         
  -2  10  14         26.42         13.91        12.29 o                         
  -1  10  14        182.83        197.34        15.05 o                         
   0  10  14        558.69        679.48        17.41 o                         
   1  10  14        182.75        210.81        15.56 o                         
   2  10  14         26.39         23.68        12.79 o                         
   3  10  14         33.48         11.64        12.91 o                         
   4  10  14         29.50         19.24        13.17 o                         
  -4  11  14         30.90         21.68        14.26 o                         
  -3  11  14          4.47         14.82        14.11 o                         
  -2  11  14         51.35         40.90        13.21 o                         
  -1  11  14         82.42         66.15        13.60 o                         
   0  11  14        207.09        231.33        16.53 o                         
   1  11  14         82.52         85.83        16.29 o                         
   2  11  14         51.26         34.44        14.87 o                         
   3  11  14          4.47         22.38        12.80 o                         
   4  11  14         30.81         30.23        13.81 o                         
  -3  12  14         11.71          8.28        13.80 o                         
  -2  12  14         48.42         42.46        13.41 o                         
  -1  12  14        216.91        245.25        20.11 o                         
   0  12  14         19.70         29.24        16.66 o                         
   1  12  14        217.18        242.38        23.29 o                         
   2  12  14         48.28         41.70        13.37 o                         
   3  12  14         11.64         18.04        13.64 o                         
  -3  13  14         10.61          9.39        14.03 o                         
  -2  13  14         80.59         64.48        14.87 o                         
  -1  13  14        114.65        111.29        20.13 o                         
   0  13  14          9.28         14.06        26.99 o                         
   1  13  14        114.52        128.61        22.73 o                         
   2  13  14         80.75        104.18        13.67 o                         
   3  13  14         10.62          0.91        13.95 o                         
  -2  14  14         35.39         31.42        15.77 o                         
  -1  14  14         31.20         66.33        26.77 o                         
   0  14  14          1.45         20.96        20.73 o                         
   1  14  14         31.07         36.09        18.95 o                         
   2  14  14         35.31         32.46        14.10 o                         
  -1  15  14        126.05        120.21        16.23 o                         
   0  15  14        114.12        120.04        21.46 o                         
   1  15  14        126.01        145.56        23.31 o                         
   1   0  15        121.98        123.54        13.45 o                         
   2   0  15         92.53         90.58        14.12 o                         
   3   0  15         29.73          9.78        14.17 o                         
   4   0  15          4.24         20.42        13.03 o                         
   5   0  15          0.11        -12.06        14.40 o                         
   6   0  15         66.32         95.80        16.96 o                         
  -6   1  15         74.84         61.15        18.69 o                         
  -5   1  15        159.29        180.02        15.99 o                         
  -4   1  15         35.78         12.41        16.87 o                         
  -3   1  15         62.48        100.74        16.61 o                         
  -2   1  15        182.49        171.38        13.06 o                         
  -1   1  15        412.71        400.75        22.15 o                         
   0   1  15         61.63         60.68        13.08 o                         
   1   1  15        413.51        399.35        18.74 o                         
   2   1  15        182.45        185.81        15.82 o                         
   3   1  15         62.63         80.26        14.38 o                         
   4   1  15         35.78         25.39        13.69 o                         
   5   1  15        159.53        204.40        14.78 o                         
   6   1  15         75.04         77.08        17.41 o                         
  -6   2  15         27.55         -4.23        23.18 o                         
  -5   2  15         19.94         18.83        14.99 o                         
  -4   2  15         18.71         38.04        17.23 o                         
  -3   2  15        113.19        120.62        13.91 o                         
  -2   2  15        574.41        524.29        21.22 o                         
  -1   2  15       1088.55       1049.77        19.07 o                         
   0   2  15         10.19         -3.90        16.43 o                         
   1   2  15       1086.87       1167.37        77.18 o                         
   2   2  15        574.95        597.15        38.15 o                         
   3   2  15        112.49        135.74        14.82 o                         
   4   2  15         18.81         13.23        12.99 o                         
   5   2  15         19.83         18.17        13.80 o                         
   6   2  15         27.54          9.41        57.95 o                         
  -5   3  15          0.34          7.52        16.27 o                         
  -4   3  15         26.83          8.88        14.72 o                         
  -3   3  15        523.26        448.25        23.05 o                         
  -2   3  15        114.69         95.12        14.09 o                         
  -1   3  15        789.96        732.82        20.54 o                         
   0   3  15         40.43         10.96        15.90 o                         
   1   3  15        789.96        815.57        28.45 o                         
   2   3  15        114.89        123.42        15.79 o                         
   3   3  15        521.83        476.59        14.76 o                         
   4   3  15         26.84         15.21        14.53 o                         
   5   3  15          0.33          9.87        14.45 o                         
  -5   4  15         71.93         58.89        16.45 o                         
  -4   4  15         58.11         41.84        13.21 o                         
  -3   4  15        189.10        155.91        13.87 o                         
  -2   4  15         56.80         50.28        14.94 o                         
  -1   4  15        339.37        325.20        16.50 o                         
   0   4  15        178.56        173.17        14.36 o                         
   1   4  15        339.31        338.26        23.17 o                         
   2   4  15         57.02         36.56        14.39 o                         
   3   4  15        188.59        156.32        15.82 o                         
   4   4  15         58.03         52.47        15.94 o                         
   5   4  15         71.79        104.01        16.88 o                         
  -5   5  15         63.86         57.82        16.81 o                         
  -4   5  15         19.10          2.29        13.72 o                         
  -3   5  15         64.79         56.91        13.30 o                         
  -2   5  15         21.36          8.95        16.03 o                         
  -1   5  15        356.85        372.34        27.12 o                         
   0   5  15        230.70        240.69        16.14 o                         
   1   5  15        357.37        374.80        19.67 o                         
   2   5  15         21.32         35.16        14.13 o                         
   3   5  15         64.80         41.59        14.02 o                         
   4   5  15         19.05        -10.55        21.26 o                         
   5   5  15         63.61         73.42        17.25 o                         
  -5   6  15         16.22         13.01        15.02 o                         
  -4   6  15         29.39         27.84        13.76 o                         
  -3   6  15         49.07         42.63        13.89 o                         
  -2   6  15         62.44         68.99        14.61 o                         
  -1   6  15         95.26         86.32        14.81 o                         
   0   6  15        295.35        268.13        19.54 o                         
   1   6  15         94.82         79.57        14.14 o                         
   2   6  15         62.54         62.90        14.47 o                         
   3   6  15         48.67         30.64        13.30 o                         
   4   6  15         29.43         53.64        15.99 o                         
   5   6  15         16.36         10.70        15.43 o                         
  -5   7  15         18.53         48.07        18.18 o                         
  -4   7  15          4.35         18.43        14.73 o                         
  -3   7  15        195.69        199.38        31.04 o                         
  -2   7  15         59.43         53.92        12.91 o                         
  -1   7  15        306.71        296.55        17.78 o                         
   0   7  15          0.15         -6.99        15.74 o                         
   1   7  15        307.37        312.11        19.73 o                         
   2   7  15         59.29         59.24        14.10 o                         
   3   7  15        195.15        202.31        15.58 o                         
   4   7  15          4.33         -5.27        14.37 o                         
   5   7  15         18.54         20.08        14.50 o                         
  -5   8  15         10.17         15.12        17.27 o                         
  -4   8  15         53.94         44.41        15.13 o                         
  -3   8  15         74.29         82.76        14.51 o                         
  -2   8  15        259.43        247.77        14.12 o                         
  -1   8  15        131.28        148.76        22.34 o                         
   0   8  15        398.42        404.41        26.39 o                         
   1   8  15        131.45        140.43        13.86 o                         
   2   8  15        260.06        271.00        16.35 o                         
   3   8  15         74.08         70.78        13.31 o                         
   4   8  15         54.01         67.70        13.92 o                         
   5   8  15         10.04         12.50        17.69 o                         
  -4   9  15          2.18          2.74        15.63 o                         
  -3   9  15         12.13         25.37        19.99 o                         
  -2   9  15         36.33         31.78        13.90 o                         
  -1   9  15        457.03        457.62        17.07 o                         
   0   9  15         39.03         34.79        13.57 o                         
   1   9  15        458.39        536.79        20.83 o                         
   2   9  15         36.10         69.25        15.15 o                         
   3   9  15         12.13          2.58        13.89 o                         
   4   9  15          2.17         -5.93        13.82 o                         
  -4  10  15          8.61         -0.32        14.43 o                         
  -3  10  15          5.85         14.49        13.78 o                         
  -2  10  15        186.09        192.11        15.32 o                         
  -1  10  15         80.93         73.94        14.71 o                         
   0  10  15          0.08          8.51        13.98 o                         
   1  10  15         80.96         88.58        12.90 o                         
   2  10  15        186.58        215.57        17.04 o                         
   3  10  15          5.84         14.91        13.23 o                         
   4  10  15          8.65         -3.38        13.37 o                         
  -3  11  15         10.20          8.64        14.95 o                         
  -2  11  15         22.22         11.95        13.30 o                         
  -1  11  15         32.71         15.45        15.83 o                         
   0  11  15        260.15        280.82        17.21 o                         
   1  11  15         32.73         51.64        13.86 o                         
   2  11  15         22.06         11.85        15.92 o                         
   3  11  15         10.17         -1.62        13.71 o                         
   4  11  15         24.72         23.15        31.33 o                         
  -3  12  15          0.49         -4.20        14.57 o                         
  -2  12  15         19.12         24.94        13.62 o                         
  -1  12  15        160.28        170.67        14.32 o                         
   0  12  15        119.20        132.88        17.68 o                         
   1  12  15        160.38        203.03        19.27 o                         
   2  12  15         19.07         19.62        13.51 o                         
   3  12  15          0.47          3.68        14.59 o                         
  -2  13  15         91.93         63.57        22.01 o                         
  -1  13  15          6.77         14.46        13.94 o                         
   0  13  15         65.63         48.47        14.57 o                         
   1  13  15          6.87         14.33        17.25 o                         
   2  13  15         91.97         85.12        14.21 o                         
  -1  14  15         68.65         44.08        15.18 o                         
   0  14  15         25.51         24.80        18.20 o                         
   1  14  15         68.64         65.84        19.46 o                         
   0   0  16        228.68        224.11        20.76 o                         
   1   0  16        458.26        463.84        14.58 o                         
   2   0  16        217.00        210.83        16.28 o                         
   3   0  16          0.19          5.87        14.06 o                         
   4   0  16          0.10         15.02        17.15 o                         
   5   0  16          7.25          4.76        16.66 o                         
  -5   1  16         16.33         18.73        16.45 o                         
  -4   1  16         21.12         58.77        27.04 o                         
  -3   1  16          3.39         -6.26        16.32 o                         
  -2   1  16       1035.20        874.63        32.86 o                         
  -1   1  16        395.03        358.31        15.60 o                         
   0   1  16        168.47        167.31        14.75 o                         
   1   1  16        395.50        387.13        15.85 o                         
   2   1  16       1034.93        944.95        27.20 o                         
   3   1  16          3.31        -13.85        13.85 o                         
   4   1  16         21.14         12.63        13.68 o                         
   5   1  16         16.45         31.72        16.08 o                         
  -5   2  16          2.50         10.38        15.63 o                         
  -4   2  16         27.43         12.51        16.75 o                         
  -3   2  16        129.06        109.94        13.81 o                         
  -2   2  16         61.17         53.01        14.06 o                         
  -1   2  16        282.90        277.15        16.84 o                         
   0   2  16        358.58        378.43        17.39 o                         
   1   2  16        282.77        305.28        16.45 o                         
   2   2  16         61.36         57.63        16.46 o                         
   3   2  16        129.59        150.54        15.97 o                         
   4   2  16         27.36         15.54        12.66 o                         
   5   2  16          2.51          3.08        14.85 o                         
  -5   3  16         19.70         26.31        16.38 o                         
  -4   3  16         24.66         30.66        14.66 o                         
  -3   3  16          6.56          3.86        14.09 o                         
  -2   3  16         56.77         53.50        13.45 o                         
  -1   3  16       1384.90       1417.97        49.10 o                         
   0   3  16         95.25         82.38        15.62 o                         
   1   3  16       1384.24       1494.13        54.59 o                         
   2   3  16         56.75         44.95        21.87 o                         
   3   3  16          6.71          2.82        15.08 o                         
   4   3  16         24.68         27.28        14.98 o                         
   5   3  16         19.72         13.12        15.83 o                         
  -5   4  16          8.76         11.26        16.36 o                         
  -4   4  16         72.13         65.68        13.10 o                         
  -3   4  16         14.69         10.03        13.87 o                         
  -2   4  16        197.90        206.21        14.28 o                         
  -1   4  16        740.83        740.08        56.32 o                         
   0   4  16        103.52        103.95        19.21 o                         
   1   4  16        740.70        775.89        19.22 o                         
   2   4  16        197.54        225.61        28.82 o                         
   3   4  16         14.62         21.62        14.78 o                         
   4   4  16         71.96         55.00        14.64 o                         
   5   4  16          8.70         11.97        17.36 o                         
  -5   5  16          6.04          9.15        16.67 o                         
  -4   5  16         21.79         31.38        13.03 o                         
  -3   5  16         43.07         36.29        13.06 o                         
  -2   5  16        289.06        271.20        20.03 o                         
  -1   5  16        251.83        231.06        16.68 o                         
   0   5  16        452.42        459.94        16.22 o                         
   1   5  16        251.97        304.81        27.47 o                         
   2   5  16        289.10        319.63        22.91 o                         
   3   5  16         43.07         39.25        14.34 o                         
   4   5  16         21.82         33.70        15.11 o                         
   5   5  16          6.03         16.83        17.39 o                         
  -5   6  16         17.21         22.32        15.63 o                         
  -4   6  16         91.39         98.82        15.58 o                         
  -3   6  16         82.23         93.97        14.29 o                         
  -2   6  16         18.64         14.13        13.26 o                         
  -1   6  16          4.07         12.15        15.69 o                         
   0   6  16         75.15         61.26        15.72 o                         
   1   6  16          4.08          8.11        14.37 o                         
   2   6  16         18.68         18.16        13.91 o                         
   3   6  16         82.23         93.75        15.41 o                         
   4   6  16         91.61        103.59        15.88 o                         
   5   6  16         17.28         17.29        21.17 o                         
  -4   7  16         15.90          5.66        15.09 o                         
  -3   7  16         13.45          7.76        14.34 o                         
  -2   7  16         65.81         72.41        23.58 o                         
  -1   7  16        163.12        171.74        12.93 o                         
   0   7  16        193.72        203.74        14.81 o                         
   1   7  16        163.07        180.00        14.19 o                         
   2   7  16         65.71         70.64        16.79 o                         
   3   7  16         13.56          1.89        15.52 o                         
   4   7  16         15.97         29.49        14.67 o                         
  -4   8  16         11.14         12.69        15.98 o                         
  -3   8  16          7.73         20.10        15.71 o                         
  -2   8  16         68.24         41.79        13.62 o                         
  -1   8  16         24.72         10.70        13.71 o                         
   0   8  16        761.97        881.48        46.08 o                         
   1   8  16         24.81         41.49        17.62 o                         
   2   8  16         68.31         89.50        25.40 o                         
   3   8  16          7.72          2.57        14.64 o                         
   4   8  16         11.28         -0.10        12.88 o                         
  -4   9  16         13.29         15.95        23.07 o                         
  -3   9  16        109.43        147.10        15.61 o                         
  -2   9  16        123.87        120.13        13.80 o                         
  -1   9  16         70.53         47.87        16.91 o                         
   0   9  16         35.12         29.37        13.20 o                         
   1   9  16         70.65         59.93        13.14 o                         
   2   9  16        123.76        128.48        13.69 o                         
   3   9  16        109.14        131.56        13.99 o                         
   4   9  16         13.26          7.97        14.16 o                         
  -3  10  16         19.36         33.53        15.31 o                         
  -2  10  16        182.33        198.18        29.92 o                         
  -1  10  16         45.48         32.31        14.23 o                         
   0  10  16         41.98         28.54        14.43 o                         
   1  10  16         45.43         34.78        14.22 o                         
   2  10  16        182.26        193.99        14.47 o                         
   3  10  16         19.40         33.97        13.99 o                         
  -3  11  16          1.31         -1.42        15.32 o                         
  -2  11  16         61.80         47.04        15.64 o                         
  -1  11  16        111.18        118.68        17.23 o                         
   0  11  16         74.66         79.00        14.80 o                         
   1  11  16        111.24        148.41        14.84 o                         
   2  11  16         61.94         65.48        16.43 o                         
   3  11  16          1.30          1.55        14.67 o                         
  -2  12  16         37.48         15.56        13.48 o                         
  -1  12  16          6.21         17.16        15.86 o                         
   0  12  16        690.82        785.22        19.59 o                         
   1  12  16          6.22         -6.23        13.90 o                         
   2  12  16         37.49         28.64        13.81 o                         
  -1  13  16         88.41        106.21        17.71 o                         
   0  13  16         79.47         99.66        29.05 o                         
   1  13  16         88.30         84.48        24.55 o                         
   1   0  17        177.32        204.82        20.40 o                         
   2   0  17         54.61         42.39        16.03 o                         
   3   0  17         43.44         48.86        14.50 o                         
   4   0  17          8.25         13.60        17.20 o                         
   5   0  17         15.01         21.58        24.77 o                         
  -5   1  17        120.61        124.59        18.23 o                         
  -4   1  17         16.69         16.22        17.08 o                         
  -3   1  17        220.81        187.15        16.83 o                         
  -2   1  17        723.51        731.66        24.69 o                         
  -1   1  17        267.90        272.10        16.71 o                         
   0   1  17        187.34        185.93        15.93 o                         
   1   1  17        268.12        274.55        16.20 o                         
   2   1  17        723.67        819.66        85.97 o                         
   3   1  17        220.72        231.90        35.25 o                         
   4   1  17         16.76         22.51        14.96 o                         
   5   1  17        120.55        122.02        17.63 o                         
  -5   2  17         96.98         89.78        17.13 o                         
  -4   2  17         27.43         27.27        16.54 o                         
  -3   2  17         51.38         57.37        14.89 o                         
  -2   2  17         65.77         40.35        15.51 o                         
  -1   2  17        130.28        159.81        17.82 o                         
   0   2  17         44.06         37.69        15.45 o                         
   1   2  17        130.13        129.30        17.44 o                         
   2   2  17         65.94         68.80        23.98 o                         
   3   2  17         51.13         59.88        17.21 o                         
   4   2  17         27.30         18.34        14.76 o                         
   5   2  17         96.17        101.11        15.57 o                         
  -5   3  17         57.89         52.52        17.78 o                         
  -4   3  17          5.55          9.77        15.42 o                         
  -3   3  17          7.70         13.57        14.85 o                         
  -2   3  17        132.25        122.67        14.92 o                         
  -1   3  17        311.74        310.42        18.16 o                         
   0   3  17        202.41        220.38        16.52 o                         
   1   3  17        311.85        321.17        17.77 o                         
   2   3  17        131.95        124.47        19.79 o                         
   3   3  17          7.59        -11.22        19.18 o                         
   4   3  17          5.48          5.25        15.36 o                         
   5   3  17         57.82         60.46        17.80 o                         
  -5   4  17         56.13         42.56        16.86 o                         
  -4   4  17         87.38         93.10        13.86 o                         
  -3   4  17         43.64         52.00        15.25 o                         
  -2   4  17        110.68        103.70        15.18 o                         
  -1   4  17         28.99         18.43        14.76 o                         
   0   4  17         74.47         57.19        18.11 o                         
   1   4  17         29.23         -2.55        26.12 o                         
   2   4  17        110.88        125.08        16.42 o                         
   3   4  17         43.77         45.61        15.09 o                         
   4   4  17         87.43         95.63        15.87 o                         
   5   4  17         56.07         69.94        18.35 o                         
  -4   5  17         47.46         50.34        14.20 o                         
  -3   5  17         33.93         29.84        13.81 o                         
  -2   5  17        159.68        157.24        16.63 o                         
  -1   5  17         26.20         23.26        18.17 o                         
   0   5  17         36.55         42.18        16.64 o                         
   1   5  17         26.28         31.42        17.29 o                         
   2   5  17        159.70        160.80        22.00 o                         
   3   5  17         33.96         19.44        15.59 o                         
   4   5  17         47.51         47.45        15.81 o                         
   5   5  17         13.33         11.73        40.28 o                         
  -4   6  17         60.04         60.34        15.86 o                         
  -3   6  17        176.35        201.20        20.16 o                         
  -2   6  17          9.12          0.96        13.70 o                         
  -1   6  17          5.06          1.84        17.87 o                         
   0   6  17        156.15        190.82        16.13 o                         
   1   6  17          5.06          0.25        17.19 o                         
   2   6  17          9.14         26.97        14.54 o                         
   3   6  17        176.70        199.06        17.13 o                         
   4   6  17         59.86         77.62        16.67 o                         
  -4   7  17         46.13         35.93        16.49 o                         
  -3   7  17         26.13         30.58        15.98 o                         
  -2   7  17         23.64         35.43        14.19 o                         
  -1   7  17        241.14        247.99        18.22 o                         
   0   7  17         44.76         48.99        15.13 o                         
   1   7  17        241.19        258.77        15.24 o                         
   2   7  17         23.69          0.95        17.04 o                         
   3   7  17         26.24         33.85        15.80 o                         
   4   7  17         46.16         50.62        14.71 o                         
  -4   8  17         46.30         37.51        16.48 o                         
  -3   8  17         30.38         20.44        15.39 o                         
  -2   8  17         11.44         20.28        13.08 o                         
  -1   8  17         44.83         31.28        13.01 o                         
   0   8  17        526.72        533.87        33.47 o                         
   1   8  17         44.80         52.94        13.21 o                         
   2   8  17         11.34          6.88        14.36 o                         
   3   8  17         30.59          7.98        14.02 o                         
   4   8  17         46.39         27.78        15.08 o                         
  -3   9  17         23.30         -3.14        16.79 o                         
  -2   9  17         26.24         24.62        13.96 o                         
  -1   9  17         43.62         54.12        13.94 o                         
   0   9  17         12.98          3.32        14.78 o                         
   1   9  17         43.64         45.69        12.82 o                         
   2   9  17         26.23         20.90        13.88 o                         
   3   9  17         23.28         -7.55        14.92 o                         
  -3  10  17         94.19         92.01        17.46 o                         
  -2  10  17          5.27          1.81        14.36 o                         
  -1  10  17        222.90        239.07        15.62 o                         
   0  10  17          8.42          7.52        13.87 o                         
   1  10  17        222.76        240.85        14.84 o                         
   2  10  17          5.28         -7.54        15.16 o                         
   3  10  17         94.44        112.18        21.40 o                         
  -2  11  17         15.55          6.44        14.45 o                         
  -1  11  17         26.30         19.20        14.20 o                         
   0  11  17        195.88        226.04        19.30 o                         
   1  11  17         26.35         16.42        15.18 o                         
   2  11  17         15.51         21.12        14.56 o                         
  -2  12  17        107.60         80.02        33.41 o                         
  -1  12  17         46.85         46.36        15.30 o                         
   0  12  17         63.62         82.16        17.72 o                         
   1  12  17         46.77         62.06        15.11 o                         
   2  12  17        107.93        139.20        21.65 o                         
   0   0  18         17.08         14.85        37.54 o                         
   1   0  18          1.04        -22.05        22.05 o                         
   2   0  18        447.88        444.99        27.20 o                         
   3   0  18         25.98         31.22        16.95 o                         
   4   0  18          0.00         -3.44        19.30 o                         
  -4   1  18         61.20         63.76        17.55 o                         
  -3   1  18         65.18         50.14        18.06 o                         
  -2   1  18        182.49        162.46        20.72 o                         
  -1   1  18        189.93        183.12        14.95 o                         
   0   1  18         18.63          1.97        15.81 o                         
   1   1  18        189.67        245.08        16.21 o                         
   2   1  18        182.85        217.25        23.01 o                         
   3   1  18         65.24         51.34        16.46 o                         
   4   1  18         61.28         51.08        17.33 o                         
  -4   2  18         15.20         30.38        19.30 o                         
  -3   2  18          7.35         34.82        18.16 o                         
  -2   2  18         46.57         33.12        15.28 o                         
  -1   2  18        146.46        149.09        14.84 o                         
   0   2  18         10.16         56.36        28.60 o                         
   1   2  18        146.90        150.63        15.93 o                         
   2   2  18         46.53         11.54        16.82 o                         
   3   2  18          7.40        -14.43        17.66 o                         
   4   2  18         15.24          6.73        19.86 o                         
  -4   3  18         97.70         82.59        16.72 o                         
  -3   3  18        152.93        177.15        21.35 o                         
  -2   3  18         73.06         61.97        14.59 o                         
  -1   3  18         11.09         34.16        16.26 o                         
   0   3  18          8.85         -2.07        15.39 o                         
   1   3  18         11.11         13.61        15.52 o                         
   2   3  18         73.01        107.65        17.90 o                         
   3   3  18        152.74        167.85        23.10 o                         
   4   3  18         97.56        115.90        17.75 o                         
  -4   4  18          8.90         12.85        14.26 o                         
  -3   4  18         65.46         35.75        17.79 o                         
  -2   4  18          2.82        -17.45        17.45 o                         
  -1   4  18         19.80         11.03        15.03 o                         
   0   4  18         18.10         24.53        17.34 o                         
   1   4  18         19.72         17.93        17.50 o                         
   2   4  18          2.80        -16.04        16.04 o                         
   3   4  18         65.58         62.61        18.10 o                         
   4   4  18          8.87         19.12        15.85 o                         
  -4   5  18         75.07         83.85        15.40 o                         
  -3   5  18         27.66          5.70        14.28 o                         
  -2   5  18         10.20          0.14        15.24 o                         
  -1   5  18         15.26         32.61        15.78 o                         
   0   5  18         14.29         -5.08        17.46 o                         
   1   5  18         15.18         19.13        17.68 o                         
   2   5  18         10.14          2.22        17.11 o                         
   3   5  18         27.75         41.96        16.81 o                         
   4   5  18         74.83         56.77        16.21 o                         
  -4   6  18          1.56          3.45        14.60 o                         
  -3   6  18        224.76        268.70        17.53 o                         
  -2   6  18         37.76         30.09        12.96 o                         
  -1   6  18        212.61        241.30        23.93 o                         
   0   6  18         18.76         32.73        15.70 o                         
   1   6  18        212.97        233.80        21.42 o                         
   2   6  18         37.92         47.53        20.46 o                         
   3   6  18        224.54        277.20        18.39 o                         
   4   6  18          1.58         12.93        17.08 o                         
  -4   7  18          9.42         -5.76        25.02 o                         
  -3   7  18        157.86        167.69        15.95 o                         
  -2   7  18          0.82        -11.08        13.58 o                         
  -1   7  18         12.78         10.34        13.79 o                         
   0   7  18        103.44        122.24        15.43 o                         
   1   7  18         12.82        -11.82        16.15 o                         
   2   7  18          0.81          2.97        15.74 o                         
   3   7  18        157.56        184.18        20.22 o                         
   4   7  18          9.32        -10.26        38.35 o                         
  -3   8  18          7.04          1.61        16.94 o                         
  -2   8  18         15.30         18.07        15.99 o                         
  -1   8  18         67.56         86.43        22.15 o                         
   0   8  18         33.11         52.51        15.50 o                         
   1   8  18         67.41         65.34        13.63 o                         
   2   8  18         15.40         37.23        13.50 o                         
   3   8  18          7.12         15.33        14.79 o                         
  -3   9  18          9.08         21.30        16.64 o                         
  -2   9  18          6.89          7.61        15.17 o                         
  -1   9  18          4.55         -4.68        15.07 o                         
   0   9  18          2.73         -0.86        13.51 o                         
   1   9  18          4.65         10.36        13.24 o                         
   2   9  18          6.79         10.96        15.24 o                         
   3   9  18          9.05         24.99        15.47 o                         
  -2  10  18         85.92         89.34        13.92 o                         
  -1  10  18         33.00         39.18        14.37 o                         
   0  10  18          6.34         19.39        15.91 o                         
   1  10  18         33.00         11.87        14.09 o                         
   2  10  18         86.09         69.74        15.41 o                         
  -2  11  18         35.04         25.23        35.50 o                         
  -1  11  18         76.57         60.41        16.54 o                         
   0  11  18         21.43         -4.83        15.12 o                         
   1  11  18         76.35         89.86        14.09 o                         
   1   0  19          2.73          0.58        21.40 o                         
   2   0  19        184.19        177.32        20.08 o                         
   3   0  19         33.69         34.60        30.75 o                         
   4   0  19         31.00         43.23        20.20 o                         
  -4   1  19         53.27         34.94        20.91 o                         
  -3   1  19         13.43          5.88        22.78 o                         
  -2   1  19        279.44        258.74        21.57 o                         
  -1   1  19          0.16          4.90        16.13 o                         
   0   1  19          2.79          4.47        16.72 o                         
   1   1  19          0.16         13.34        15.31 o                         
   2   1  19        279.03        314.55        49.68 o                         
   3   1  19         13.38         21.38        17.61 o                         
   4   1  19         53.19         60.62        18.10 o                         
  -4   2  19         78.03         81.79        19.57 o                         
  -3   2  19         38.59         25.67        18.23 o                         
  -2   2  19         11.35          3.40        16.04 o                         
  -1   2  19         58.70         56.18        16.19 o                         
   0   2  19         36.62         45.52        16.78 o                         
   1   2  19         58.81         82.67        15.89 o                         
   2   2  19         11.40         14.93        17.27 o                         
   3   2  19         38.63         33.67        18.40 o                         
   4   2  19         78.20         71.50        17.58 o                         
  -4   3  19        103.27        106.60        17.33 o                         
  -3   3  19         75.04         78.48        16.76 o                         
  -2   3  19         89.62         97.71        22.58 o                         
  -1   3  19         34.37         30.68        17.52 o                         
   0   3  19         28.93         25.59        17.11 o                         
   1   3  19         34.59         41.74        18.03 o                         
   2   3  19         89.68        134.25        24.57 o                         
   3   3  19         75.21        114.83        18.70 o                         
   4   3  19        103.20         90.59        18.69 o                         
  -4   4  19         13.92         29.89        17.28 o                         
  -3   4  19         70.34         43.45        16.38 o                         
  -2   4  19         37.23         17.31        15.31 o                         
  -1   4  19         48.50         46.04        15.88 o                         
   0   4  19        112.51        104.82        24.90 o                         
   1   4  19         48.35         61.86        18.62 o                         
   2   4  19         37.49         52.15        17.42 o                         
   3   4  19         70.43         47.19        18.20 o                         
   4   4  19         13.98         36.29        22.62 o                         
  -3   5  19          2.29          8.11        14.53 o                         
  -2   5  19         31.48         33.14        16.08 o                         
  -1   5  19         26.07         39.02        20.89 o                         
   0   5  19         31.77         44.87        16.72 o                         
   1   5  19         26.11         21.62        19.41 o                         
   2   5  19         31.47         35.68        17.73 o                         
   3   5  19          2.26         -3.57        16.78 o                         
  -3   6  19         16.80         -6.47        15.19 o                         
  -2   6  19         13.46         28.55        13.68 o                         
  -1   6  19         24.96         39.42        18.59 o                         
   0   6  19          7.31         -0.01        16.75 o                         
   1   6  19         24.94         31.39        19.79 o                         
   2   6  19         13.42         31.65        17.78 o                         
   3   6  19         16.85         18.35        19.81 o                         
  -3   7  19         40.65         21.44        16.39 o                         
  -2   7  19          5.44         30.30        20.37 o                         
  -1   7  19         11.91         -4.77        16.11 o                         
   0   7  19          1.83         34.86        18.03 o                         
   1   7  19         11.79         38.57        18.89 o                         
   2   7  19          5.48         53.79        28.50 o                         
   3   7  19         40.88         61.17        17.17 o                         
  -2   8  19         20.86          9.47        13.54 o                         
  -1   8  19          4.71          0.44        15.17 o                         
   0   8  19         13.44          4.87        15.28 o                         
   1   8  19          4.69         15.50        15.07 o                         
   2   8  19         20.84         28.46        15.01 o                         
  -2   9  19         38.74         34.43        17.59 o                         
  -1   9  19          6.29        -15.65        15.65 o                         
   0   9  19          5.97          3.01        14.08 o                         
   1   9  19          6.31         24.29        15.37 o                         
   2   9  19         39.07         17.86        15.15 o                         
  -1  10  19         26.49         22.51        16.46 o                         
   0  10  19         25.45         14.55        14.40 o                         
   1  10  19         26.53         12.67        14.27 o                         
   0   0  20         31.20         77.01        34.03 o                         
   1   0  20         26.91         45.57        20.28 o                         
   2   0  20         93.43         56.86        37.50 o                         
   3   0  20          6.90         13.42        21.83 o                         
  -3   1  20         41.53         49.76        22.36 o                         
  -2   1  20         20.13         33.30        33.07 o                         
  -1   1  20         29.15         51.29        27.61 o                         
   0   1  20         12.44        -16.18        16.18 o                         
   1   1  20         29.27         31.58        29.21 o                         
   2   1  20         20.28          9.74        17.27 o                         
   3   1  20         41.49         69.39        21.06 o                         
  -3   2  20         16.33          4.81        21.80 o                         
  -2   2  20         79.48         77.69        17.17 o                         
  -1   2  20         16.30         12.66        18.33 o                         
   0   2  20         10.44         36.40        25.87 o                         
   1   2  20         16.33          4.46        17.70 o                         
   2   2  20         79.48        106.66        16.58 o                         
   3   2  20         16.29        -17.90        17.90 o                         
  -3   3  20         25.65         29.71        19.93 o                         
  -2   3  20         19.25          3.15        16.33 o                         
  -1   3  20         21.86         24.43        16.01 o                         
   0   3  20          1.64        -19.30        19.30 o                         
   1   3  20         21.77         43.40        17.87 o                         
   2   3  20         19.31          9.54        17.34 o                         
   3   3  20         25.68        -10.17        18.63 o                         
  -3   4  20         91.54         71.67        17.48 o                         
  -2   4  20          5.67        -11.46        18.70 o                         
  -1   4  20          3.72         14.34        15.73 o                         
   0   4  20        196.74        213.19        42.83 o                         
   1   4  20          3.75         28.50        18.54 o                         
   2   4  20          5.77         10.86        17.28 o                         
   3   4  20         91.62        107.06        29.34 o                         
  -3   5  20         78.43         65.17        15.87 o                         
  -2   5  20         19.90         39.15        17.26 o                         
  -1   5  20         24.42         34.66        16.97 o                         
   0   5  20         49.42         67.76        18.79 o                         
   1   5  20         24.51         58.07        22.45 o                         
   2   5  20         19.92         42.57        18.92 o                         
   3   5  20         78.22         50.52        26.78 o                         
  -3   6  20         14.37         11.48        23.95 o                         
  -2   6  20         30.78         34.99        14.91 o                         
  -1   6  20         37.94         58.69        18.12 o                         
   0   6  20         20.29         18.60        17.89 o                         
   1   6  20         38.21         57.80        18.02 o                         
   2   6  20         30.76         12.76        24.04 o                         
  -2   7  20         41.39         40.74        14.66 o                         
  -1   7  20         77.67        116.79        15.56 o                         
   0   7  20         88.87        112.88        19.35 o                         
   1   7  20         77.91        126.42        20.77 o                         
   2   7  20         41.54         38.57        18.95 o                         
  -2   8  20         43.42         16.05        28.71 o                         
  -1   8  20          6.62         14.31        17.51 o                         
   0   8  20         19.07         25.30        16.68 o                         
   1   8  20          6.68          2.28        16.40 o                         
   2   8  20         43.59         78.25        33.88 o                         
  -1   9  20         24.12         39.51        32.33 o                         
   0   9  20          0.56         -7.42        15.80 o                         
   1   9  20         24.31         13.70        26.60 o                         
   1   0  21          0.15        -10.32        20.86 o                         
   2   0  21         46.04         68.97        23.60 o                         
   3   0  21          3.23          7.74        23.35 o                         
  -3   1  21          6.91         -4.26        24.07 o                         
  -2   1  21          2.39         30.79        22.19 o                         
  -1   1  21          4.94        -24.47        40.82 o                         
   0   1  21        247.40        320.86        21.21 o                         
   1   1  21          5.00         -4.02        16.03 o                         
   2   1  21          2.46         17.66        17.68 o                         
   3   1  21          6.95        -13.89        33.41 o                         
  -3   2  21         16.62          7.65        23.85 o                         
  -2   2  21         70.79         49.37        22.73 o                         
  -1   2  21         32.13         34.37        19.36 o                         
   0   2  21         67.64         82.78        25.63 o                         
   1   2  21         32.05         42.26        17.73 o                         
   2   2  21         70.70        104.97        19.05 o                         
   3   2  21         16.64         32.88        25.42 o                         
  -2   3  21         34.10         11.59        18.39 o                         
  -1   3  21         36.17         45.36        23.50 o                         
   0   3  21        278.19        397.88        42.63 o                         
   1   3  21         36.00         73.89        41.43 o                         
   2   3  21         34.03         43.41        20.52 o                         
  -2   4  21         19.20         28.39        18.74 o                         
  -1   4  21         73.29         71.21        17.73 o                         
   0   4  21        106.50        133.69        21.18 o                         
   1   4  21         73.12        100.51        17.43 o                         
   2   4  21         19.25         30.23        29.92 o                         
  -2   5  21         28.99         19.19        20.07 o                         
  -1   5  21         26.44         23.32        16.98 o                         
   0   5  21         17.22        -12.39        18.12 o                         
   1   5  21         26.63         -0.86        20.97 o                         
   2   5  21         28.91         21.77        17.66 o                         
  -1   6  21         54.82         36.62        19.94 o                         
   0   6  21         15.01         25.33        19.38 o                         
   1   6  21         54.83        109.86        18.11 o                         
   2   6  21         32.45         21.38        41.90 o                         
  -1   7  21         47.38         43.19        24.30 o                         
   0   7  21          2.80        -13.70        19.17 o                         
   1   7  21         47.21         41.31        21.65 o                         
   0   0  22         74.76         90.29        30.71 o                         
   1   0  22          0.12         13.99        22.42 o                         
   2   0  22         12.16         -6.31        21.95 o                         
  -2   1  22         57.80         55.74        64.40 o                         
  -1   1  22         79.99         36.08        24.97 o                         
   0   1  22         67.03         66.87        23.13 o                         
   1   1  22         80.18         89.78        23.43 o                         
   2   1  22         57.79         94.21        24.99 o                         
  -1   2  22         49.25         23.38        19.94 o                         
   0   2  22          1.00         25.50        18.54 o                         
   1   2  22         49.12         67.63        20.88 o                         
   2   2  22         42.92        -11.50        32.57 o                         
  -1   3  22          7.31         30.67        19.03 o                         
   0   3  22        122.73        153.85        37.10 o                         
   1   3  22          7.27         22.40        19.25 o                         
  -1   4  22         48.08         42.54        18.23 o                         
   0   4  22        116.35        164.59        21.48 o                         
   1   4  22         48.11         53.31        30.43 o                         
   0   5  22          2.45         -9.87        21.60 o                         
                                                                                
